# Supplementary material for: Stabilizing the Hexacyanotrimethylenecyclopropane Electron Acceptor—Structural and Photophysical Characterization
Source: Angew Chem Int Ed Engl. 2026 May 25;65(30):e5081033. doi: 10.1002/anie.5081033 (PMC13383071; doi:10.1002/anie.5081033)
Supplement: Supplementary file 1 — Supporting File 1: Additional information and findings of this study are available in the Supporting Information of this article. The authors have cited additional references within the Supporting Information [54, 55, 56, 57, 58, 59, 60, 61, 62, 63, 64, 65, 66, 67, 68, 69, 70, 71, 72, 73, 74, 75, 76, 77]. [file ANIE-65-e5081033-s001.zip]

Archive with 2 entries (2 files):
- CN6CP_2.cif
- KCN6CP_a_2.cif
