# Supplementary material for: Stabilizing the Hexacyanotrimethylenecyclopropane Electron Acceptor—Structural and Photophysical Characterization
Source: Angew Chem Int Ed Engl. 2026 May 25;65(30):e5081033. doi: 10.1002/anie.5081033 (PMC13383071; doi:10.1002/anie.5081033)
Supplement: Supplementary file 1 — Supporting File 1: Additional information and findings of this study are available in the Supporting Information of this article. The authors have cited additional references within the Supporting Information [54, 55, 56, 57, 58, 59, 60, 61, 62, 63, 64, 65, 66, 67, 68, 69, 70, 71, 72, 73, 74, 75, 76, 77]. [file ANIE-65-e5081033-s001.zip › CN6CP_2.cif]

data_JS511
_audit_creation_method
;FinalCif V152 by Daniel Kratzert, Freiburg 2025, 
https://dkratzert.de/finalcif.html
;
_publ_section_references
;Sheldrick, G.M. (2015). Acta Cryst. A71, 3-8.
Sheldrick, G.M. (2015). Acta Cryst. C71, 3-8.
;
_shelx_SHELXL_version_number      '2025/1'
_chemical_name_systematic         ?
_chemical_name_common             ?
_chemical_formula_sum             'C14 H3 N7'
_chemical_formula_moiety          'C12 N6, C2 H3 N'
_chemical_formula_weight          269.23
_chemical_melting_point           ?
_space_group_crystal_system       orthorhombic
_space_group_IT_number            62
_space_group_name_H-M_alt         'P n m a'
_space_group_name_Hall            '-P 2ac 2n'
_shelx_space_group_comment
;
The symmetry employed for this shelxl refinement is uniquely defined
by the following loop, which should always be used as a source of
symmetry information in preference to the above space-group names.
They are only intended as comments.
;

loop_
_space_group_symop_operation_xyz
'x, y, z'
'-x+1/2, -y, z+1/2'
'-x, y+1/2, -z'
'x+1/2, -y+1/2, -z+1/2'
'-x, -y, -z'
'x-1/2, y, -z-1/2'
'x, -y-1/2, z'
'-x-1/2, y-1/2, z-1/2'

_cell_length_a                    9.4267(12)
_cell_length_b                    11.8644(13)
_cell_length_c                    12.0518(16)
_cell_angle_alpha                 90
_cell_angle_beta                  90
_cell_angle_gamma                 90
_cell_volume                      1347.9(3)
_cell_formula_units_Z             4
_cell_measurement_temperature     167(2)
_cell_measurement_reflns_used     2201
_cell_measurement_theta_min       2.409
_cell_measurement_theta_max       27.2405
_exptl_crystal_description        prism
_exptl_crystal_colour             orange
_exptl_crystal_recrystallization_method ?
_exptl_crystal_density_meas       ?
_exptl_crystal_density_method     ?
_exptl_crystal_density_diffrn     1.327
_exptl_crystal_F_000              544
_exptl_crystal_size_max           0.142
_exptl_crystal_size_mid           0.133
_exptl_crystal_size_min           0.120
_exptl_absorpt_coefficient_mu     0.089
_exptl_absorpt_correction_type    multi-scan
_exptl_absorpt_correction_T_min   0.6993
_exptl_absorpt_correction_T_max   0.7457
_exptl_absorpt_process_details
;SADABS-2016/2 - Bruker AXS area detector scaling and absorption correction: 
Krause, L., Herbst-Irmer, R., Sheldrick G.M. & Stalke D., J. Appl. Cryst. 48 
(2015) 3-10
;
_exptl_absorpt_special_details    ?
_shelx_estimated_absorpt_T_min    0.987
_shelx_estimated_absorpt_T_max    0.989
_exptl_transmission_factor_min    ?
_exptl_transmission_factor_max    ?
_exptl_special_details            ?
_diffrn_ambient_temperature       167(2)
_diffrn_ambient_environment       N~2~
_diffrn_radiation_type            MoK\a
_diffrn_radiation_wavelength      0.71073
_diffrn_radiation_monochromator   'mirror optics'
_diffrn_measurement_ambient_temperature_device_make 'Oxford Cryostream 800'
_diffrn_radiation_probe           x-ray
_diffrn_source                    'microfocus sealed X-ray tube'
_diffrn_source_type               'Incoatec I\ms'
_diffrn_source_voltage            50.00
_diffrn_source_current            1.40
_diffrn_detector                  CPAD
_diffrn_detector_type             'Bruker PHOTON III'
_diffrn_detector_area_resol_mean  7.41
_diffrn_measurement_device        'three-circle diffractometer'
_diffrn_measurement_device_type   'Bruker D8 VENTURE dual wavelength Mo/Cu'
_diffrn_measurement_method        '\w and \f scans'
_diffrn_measurement_specimen_support 'MiTeGen micromount'
_diffrn_reflns_number             21373
_diffrn_reflns_av_unetI/netI      0.0323
_diffrn_reflns_av_R_equivalents   0.0779
_diffrn_reflns_theta_min          2.409
_diffrn_reflns_theta_max          28.336
_diffrn_reflns_theta_full         25.242
_diffrn_reflns_limit_h_min        -12
_diffrn_reflns_limit_h_max        12
_diffrn_reflns_limit_k_min        -15
_diffrn_reflns_limit_k_max        15
_diffrn_reflns_limit_l_min        -16
_diffrn_reflns_limit_l_max        16
_diffrn_measured_fraction_theta_max 0.996
_diffrn_measured_fraction_theta_full 0.999
_diffrn_reflns_Laue_measured_fraction_max 0.996
_diffrn_reflns_Laue_measured_fraction_full 0.999
_diffrn_reflns_point_group_measured_fraction_max 0.996
_diffrn_reflns_point_group_measured_fraction_full 0.999
_reflns_number_total              1755
_reflns_number_gt                 1321
_reflns_threshold_expression      'I > 2\s(I)'
_reflns_Friedel_coverage          0.000
_reflns_Friedel_fraction_max      .
_reflns_Friedel_fraction_full     .
_reflns_special_details
;
 Reflections were merged by SHELXL according to the crystal
 class for the calculation of statistics and refinement.
 
 _reflns_Friedel_fraction is defined as the number of unique
 Friedel pairs measured divided by the number that would be
 possible theoretically, ignoring centric projections and
 systematic absences.
;
_computing_data_collection        'Bruker BIS V6.2.18/2023-03-24 and APEX4 2022.1-1'
_computing_cell_refinement        'SAINT V8.40B'
_computing_data_reduction         'SAINT V8.40B'
_computing_structure_solution     'SHELXT 2018/2 (Sheldrick, 2018)'
_computing_structure_refinement   'SHELXL-2025/1 (Sheldrick, 2025)'
_computing_molecular_graphics     ?
_computing_publication_material   ?
_refine_special_details           ?
_refine_ls_structure_factor_coef  Fsqd
_refine_ls_matrix_type            full
_refine_ls_weighting_scheme       calc
_refine_ls_weighting_details      'w=1/[\s^2^(Fo^2^)+(0.0385P)^2^+0.5163P] where P=(Fo^2^+2Fc^2^)/3'
_atom_sites_solution_primary      direct
_atom_sites_solution_secondary    ?
_atom_sites_solution_hydrogens    geom
_refine_ls_hydrogen_treatment     constr
_refine_ls_number_reflns          1755
_refine_ls_number_parameters      105
_refine_ls_number_restraints      0
_refine_ls_R_factor_all           0.0564
_refine_ls_R_factor_gt            0.0384
_refine_ls_wR_factor_ref          0.1064
_refine_ls_wR_factor_gt           0.0941
_refine_ls_goodness_of_fit_ref    1.061
_refine_ls_restrained_S_all       1.061
_refine_ls_shift/su_max           0.000
_refine_ls_shift/su_mean          0.000
_refine_diff_density_max          0.236
_refine_diff_density_min          -0.180
_refine_diff_density_rms          0.044
_refine_ls_extinction_method      'SHELXL-2025/1 (Sheldrick 2025)'
_refine_ls_extinction_coef        0.0084(15)
_refine_ls_extinction_expression  'Fc^*^=kFc[1+0.001xFc^2^\l^3^/sin(2\q)]^-1/4^'

loop_
_atom_type_symbol
_atom_type_description
_atom_type_scat_dispersion_real
_atom_type_scat_dispersion_imag
_atom_type_scat_source
'C' 'C' 0.0033 0.0016 'International Tables Vol C Tables 4.2.6.8 and 6.1.1.4'
'H' 'H' 0.0000 0.0000 'International Tables Vol C Tables 4.2.6.8 and 6.1.1.4'
'N' 'N' 0.0061 0.0033 'International Tables Vol C Tables 4.2.6.8 and 6.1.1.4'

_geom_special_details
;
 All esds (except the esd in the dihedral angle between two l.s. planes)
 are estimated using the full covariance matrix.  The cell esds are taken
 into account individually in the estimation of esds in distances, angles
 and torsion angles; correlations between esds in cell parameters are only
 used when they are defined by crystal symmetry.  An approximate (isotropic)
 treatment of cell esds is used for estimating esds involving l.s. planes.
;

loop_
_atom_site_label
_atom_site_type_symbol
_atom_site_fract_x
_atom_site_fract_y
_atom_site_fract_z
_atom_site_U_iso_or_equiv
_atom_site_adp_type
_atom_site_occupancy
_atom_site_site_symmetry_order
_atom_site_calc_flag
_atom_site_refinement_flags_posn
_atom_site_refinement_flags_adp
_atom_site_refinement_flags_occupancy
_atom_site_disorder_assembly
_atom_site_disorder_group
N1  N 0.60530(12) 0.40997(10) 0.86979(9)  0.0308(3) Uani 1   1 d    . . . . .
N2  N 0.41114(12) 0.59699(9)  0.58950(10) 0.0310(3) Uani 1   1 d    . . . . .
N3  N 0.22152(14) 0.06612(11) 0.35253(10) 0.0359(3) Uani 1   1 d    . . . . .
N4  N 0.75654(18) 0.250000    0.64411(14) 0.0333(4) Uani 1   2 d    S T P . .
C1  C 0.42867(12) 0.30964(10) 0.63763(9)  0.0186(3) Uani 1   1 d    . . . . .
C2  C 0.36307(18) 0.250000    0.54959(14) 0.0195(3) Uani 1   2 d    S T P . .
C3  C 0.29157(18) 0.250000    0.45251(14) 0.0209(4) Uani 1   2 d    S T P . .
C4  C 0.25258(13) 0.14678(12) 0.39856(10) 0.0248(3) Uani 1   1 d    . . . . .
C5  C 0.46648(12) 0.40803(10) 0.68539(9)  0.0192(3) Uani 1   1 d    . . . . .
C6  C 0.43358(13) 0.51350(10) 0.63361(10) 0.0216(3) Uani 1   1 d    . . . . .
C7  C 0.54325(13) 0.40949(10) 0.78836(10) 0.0221(3) Uani 1   1 d    . . . . .
C8  C 0.8088(2)   0.250000    0.55877(17) 0.0306(4) Uani 1   2 d    S T P . .
C9  C 0.8777(2)   0.250000    0.45132(19) 0.0460(6) Uani 1   2 d    S T P . .
H9A H 0.809943    0.225662    0.394469    0.069     Uiso 0.5 1 calc R U P . .
H9B H 0.958523    0.198104    0.452696    0.069     Uiso 0.5 1 calc R U P . .
H9C H 0.911089    0.326233    0.434107    0.069     Uiso 0.5 1 calc R U P . .

loop_
_atom_site_aniso_label
_atom_site_aniso_U_11
_atom_site_aniso_U_22
_atom_site_aniso_U_33
_atom_site_aniso_U_23
_atom_site_aniso_U_13
_atom_site_aniso_U_12
N1 0.0320(6)  0.0339(6)  0.0266(6)  -0.0023(5) -0.0056(5) 0.0007(5)
N2 0.0331(6)  0.0257(6)  0.0341(6)  0.0046(5)  0.0013(5)  0.0013(5)
N3 0.0372(7)  0.0388(7)  0.0317(6)  -0.0097(5) -0.0031(5) -0.0044(5)
N4 0.0297(9)  0.0361(10) 0.0339(9)  0.000      -0.0038(7) 0.000
C1 0.0170(6)  0.0217(6)  0.0170(5)  0.0012(4)  0.0007(4)  0.0001(4)
C2 0.0185(8)  0.0205(8)  0.0196(8)  0.000      0.0018(6)  0.000
C3 0.0200(8)  0.0238(8)  0.0188(8)  0.000      0.0007(6)  0.000
C4 0.0219(6)  0.0315(7)  0.0210(6)  -0.0007(5) -0.0012(5) 0.0010(5)
C5 0.0193(6)  0.0194(6)  0.0189(6)  0.0001(4)  0.0004(4)  0.0003(5)
C6 0.0220(6)  0.0217(6)  0.0212(6)  -0.0017(5) 0.0005(5)  -0.0011(5)
C7 0.0233(6)  0.0186(6)  0.0244(6)  -0.0017(5) -0.0006(5) -0.0010(5)
C8 0.0223(9)  0.0349(11) 0.0347(11) 0.000      -0.0051(8) 0.000
C9 0.0306(11) 0.0685(16) 0.0389(12) 0.000      0.0040(9)  0.000

loop_
_geom_bond_atom_site_label_1
_geom_bond_atom_site_label_2
_geom_bond_distance
_geom_bond_site_symmetry_2
_geom_bond_publ_flag
N1 C7 1.1424(16) .     ?
N2 C6 1.1439(17) .     ?
N3 C4 1.1442(17) .     ?
N4 C8 1.141(3)   .     ?
C1 C5 1.3494(16) .     ?
C1 C1 1.415(2)   7_565 ?
C1 C2 1.4174(18) .     ?
C2 C3 1.350(2)   .     ?
C3 C4 1.4344(16) 7_565 ?
C3 C4 1.4344(16) .     ?
C5 C6 1.4324(17) .     ?
C5 C7 1.4367(17) .     ?
C8 C9 1.448(3)   .     ?

loop_
_geom_angle_atom_site_label_1
_geom_angle_atom_site_label_2
_geom_angle_atom_site_label_3
_geom_angle
_geom_angle_site_symmetry_1
_geom_angle_site_symmetry_3
_geom_angle_publ_flag
C5 C1 C1 149.89(7)  .     7_565 ?
C5 C1 C2 150.04(11) .     .     ?
C1 C1 C2 60.05(6)   7_565 .     ?
C3 C2 C1 150.05(6)  .     .     ?
C3 C2 C1 150.05(6)  .     7_565 ?
C1 C2 C1 59.89(12)  .     7_565 ?
C2 C3 C4 121.38(8)  .     7_565 ?
C2 C3 C4 121.38(8)  .     .     ?
C4 C3 C4 117.24(15) 7_565 .     ?
N3 C4 C3 177.94(14) .     .     ?
C1 C5 C6 120.84(10) .     .     ?
C1 C5 C7 120.79(11) .     .     ?
C6 C5 C7 118.35(11) .     .     ?
N2 C6 C5 177.51(14) .     .     ?
N1 C7 C5 179.31(14) .     .     ?
N4 C8 C9 179.0(2)   .     .     ?

_shelx_res_file
;
TITL run_Pnma_a.res in Pnma
    run_Pnma_a.res
    created by SHELXL-2025/1 at 17:05:17 on 14-Oct-2025
REM Old TITL run_Pnma in Pnma
REM SHELXT solution in Pnma: R1 0.088, Rweak 0.002, Alpha 0.016
REM <I/s>   0.329 for  164 systematic absences,  Orientation as input
REM Formula found by SHELXT:  C14 N7
CELL  0.71073   9.4267  11.8644  12.0518   90.000   90.000   90.000
ZERR    4.000   0.0012   0.0013   0.0016    0.000    0.000    0.000
LATT  1
SYMM 1/2-X, -Y, 1/2+Z
SYMM -X, 1/2+Y, -Z
SYMM 1/2+X, 1/2-Y, 1/2-Z
SFAC C H N
UNIT 56 12 28
TEMP -105.750
SIZE 0.12 0.133 0.142
L.S. 10
BOND
LIST 4
FMAP 2
PLAN 5
ACTA
WGHT    0.038500    0.516300
EXTI    0.008380
FVAR       0.46434
N1    3    0.605303    0.409967    0.869787    11.00000    0.03204    0.03386 =
         0.02657   -0.00232   -0.00564    0.00072
N2    3    0.411138    0.596990    0.589504    11.00000    0.03314    0.02571 =
         0.03408    0.00459    0.00132    0.00130
N3    3    0.221521    0.066122    0.352526    11.00000    0.03716    0.03879 =
         0.03171   -0.00967   -0.00309   -0.00445
N4    3    0.756540    0.250000    0.644111    10.50000    0.02970    0.03613 =
         0.03394    0.00000   -0.00381    0.00000
C1    1    0.428671    0.309638    0.637633    11.00000    0.01700    0.02168 =
         0.01704    0.00116    0.00068    0.00011
C2    1    0.363069    0.250000    0.549587    10.50000    0.01854    0.02053 =
         0.01956    0.00000    0.00179    0.00000
C3    1    0.291570    0.250000    0.452511    10.50000    0.02000    0.02379 =
         0.01879    0.00000    0.00070    0.00000
C4    1    0.252579    0.146782    0.398558    11.00000    0.02186    0.03150 =
         0.02099   -0.00070   -0.00121    0.00099
C5    1    0.466482    0.408026    0.685392    11.00000    0.01931    0.01941 =
         0.01893    0.00006    0.00044    0.00027
C6    1    0.433581    0.513502    0.633607    11.00000    0.02201    0.02173 =
         0.02115   -0.00168    0.00052   -0.00111
C7    1    0.543252    0.409491    0.788364    11.00000    0.02330    0.01857 =
         0.02442   -0.00171   -0.00058   -0.00100
C8    1    0.808840    0.250000    0.558768    10.50000    0.02226    0.03491 =
         0.03473    0.00000   -0.00507    0.00000
C9    1    0.877662    0.250000    0.451324    10.50000    0.03057    0.06851 =
         0.03886    0.00000    0.00400    0.00000
AFIX 137
H9A   2    0.809943    0.225662    0.394469    10.50000   -1.50000
H9B   2    0.958523    0.198104    0.452696    10.50000   -1.50000
H9C   2    0.911089    0.326233    0.434107    10.50000   -1.50000
REM #####
AFIX   0
HKLF 4


REM  run_Pnma_a.res in Pnma
REM wR2 = 0.1064, GooF = S = 1.061, Restrained GooF = 1.061 for all data
REM R1 = 0.0384 for 1321 Fo > 4sig(Fo) and 0.0564 for all 1755 data
REM 105 parameters refined using 0 restraints

END

WGHT      0.0385      0.5163

REM Highest difference peak  0.236,  deepest hole -0.180,  1-sigma level  0.044
Q1    1   0.4516  0.4592  0.6584  11.00000  0.05    0.24
Q2    1   0.2726  0.2912  0.4314  11.00000  0.05    0.19
Q3    1   0.4350  0.2500  0.6737  10.50000  0.05    0.18
Q4    1   0.4827  0.3538  0.6459  11.00000  0.05    0.17
Q5    1   0.4191  0.3627  0.6792  11.00000  0.05    0.17
;
_shelx_res_checksum               86240
_shelx_hkl_file
;
  -1   0   0   -0.10    0.20
   1   0   0   -0.10    0.30
   1   0   0    0.00    0.20
   1   0   0   -0.20    0.20
  -1   0   0    0.00    0.20
  -1   0   0    0.00    0.20
   2   0   0   29.40    2.30
  -2   0   0   30.40    2.30
   2   0   0   28.50    2.20
   2   0   0   30.00    2.20
  -2   0   0   32.30    2.20
  -2   0   0   30.10    2.20
   3   0   0    0.10    0.70
   3   0   0   -0.50    0.50
  -3   0   0   -0.40    0.50
   3   0   0   -0.40    0.70
  -3   0   0    0.30    0.60
  -3   0   0   -0.30    0.60
  -4   0   0   90.69    5.70
  -4   0   0   92.49    5.60
   4   0   0   90.69    5.70
   4   0   0   92.89    5.80
   4   0   0   91.39    5.60
  -4   0   0   89.29    5.40
   5   0   0   -1.40    0.80
  -5   0   0   -0.50    0.70
  -5   0   0    2.10    1.10
   5   0   0    1.70    1.30
   5   0   0    0.20    1.00
  -5   0   0   -0.50    0.80
  -6   0   0 1349.77   59.19
   6   0   0 1392.36   59.19
  -6   0   0 1373.26   58.79
  -6   0   0 1428.26   58.39
   6   0   0 1383.26   59.19
   6   0   0 1464.45   59.29
   7   0   0    0.60    1.10
   7   0   0   -0.70    1.00
   7   0   0    2.00    1.50
  -8   0   0    7.60    2.50
   8   0   0   12.00    3.00
   8   0   0    9.80    2.80
   8   0   0    6.20    2.20
   9   0   0   -0.80    1.60
   9   0   0    1.00    1.60
 -10   0   0   23.40    4.90
  10   0   0   29.10    5.30
  10   0   0   29.70    4.90
  11   0   0    1.20    2.30
 -11   0   0   -0.50    1.60
  11   0   0   -1.50    1.50
  12   0   0   10.20    3.80
   1   1   0    0.40    0.40
  -1  -1   0    0.10    0.30
   1  -1   0    0.10    0.20
   1  -1   0   -0.20    0.20
  -1  -1   0    0.60    0.40
   1   1   0   -0.10    0.30
  -1   1   0    0.00    0.20
   1   1   0    0.40    0.50
   1  -1   0   -0.10    0.20
  -2   1   0  281.17   11.80
  -2   1   0  270.97   11.90
  -2  -1   0  277.17   12.40
   2   1   0  285.37   12.50
   2   1   0  280.47   12.60
  -2   1   0  262.27   11.50
  -2  -1   0  275.47   12.40
   2  -1   0  269.27   11.70
  -2  -1   0  270.97   12.50
   2  -1   0  270.67   11.80
   2   1   0  274.87   12.40
   2  -1   0  290.27   11.80
   3  -1   0   -0.20    0.60
  -3   1   0   -0.20    0.50
   3  -1   0    0.30    0.60
  -3  -1   0   -0.20    0.60
   3   1   0   -0.90    0.60
   3  -1   0    0.20    0.60
  -3  -1   0    0.30    0.70
  -3  -1   0   -0.20    0.70
   3   1   0    0.30    0.70
   3   1   0    0.40    0.80
  -3   1   0   -0.80    0.40
  -3   1   0    0.50    0.50
  -4  -1   0  112.79    6.60
   4  -1   0  109.09    6.20
   4  -1   0  101.89    6.10
  -4   1   0   92.39    5.50
   4   1   0  115.29    6.80
   4   1   0  120.39    6.80
  -4   1   0  108.39    6.30
  -4  -1   0  108.69    6.80
   4  -1   0  113.29    6.30
  -4   1   0  116.89    6.20
  -4  -1   0  118.59    6.80
   5   1   0    0.70    1.10
  -5   1   0    0.00    0.70
   5  -1   0   -0.20    0.90
   5   1   0    0.90    1.10
  -5  -1   0   -0.80    0.70
  -5   1   0    0.00    0.80
   5   1   0   -1.90    0.80
  -5  -1   0   -0.20    1.00
  -5  -1   0    0.80    1.10
   5  -1   0    0.20    0.80
   5  -1   0    0.60    0.90
  -5   1   0   -0.50    0.70
   6  -1   0   36.40    4.20
  -6   1   0   41.90    4.30
   6   1   0   44.50    5.10
   6   1   0   38.00    4.60
  -6  -1   0   47.10    5.10
  -6  -1   0   39.20    4.50
   6  -1   0   50.39    5.60
  -6   1   0   33.50    4.20
   6   1   0   42.60    5.20
   6  -1   0   39.90    4.40
   7  -1   0    0.60    1.10
   7   1   0    0.30    1.20
   7  -1   0    0.30    1.10
   7   1   0   -0.40    1.00
   7  -1   0    0.00    1.20
   7   1   0    1.30    1.40
  -7  -1   0   -0.70    1.10
  -7   1   0    1.40    1.20
  -7   1   0    2.70    1.60
   8  -1   0    7.50    2.50
  -8  -1   0    8.40    2.50
   8   1   0   10.10    3.00
   8  -1   0    7.20    2.60
  -8   1   0   11.10    2.70
   8   1   0    6.80    2.70
  -9  -1   0   -1.00    1.10
   9   1   0   -0.70    1.40
   9  -1   0   -1.00    1.20
   9  -1   0   -0.50    1.50
   9   1   0    1.30    2.10
  10   1   0    2.30    2.20
  10  -1   0    2.80    2.30
 -10  -1   0    2.30    2.50
  10  -1   0    1.00    1.90
  10   1   0    3.60    2.50
  11   1   0    0.50    2.80
  11   1   0    0.50    1.90
 -11  -1   0   -1.60    1.40
  11  -1   0   -0.40    1.70
  11  -1   0    3.90    2.80
  12  -1   0    4.90    3.50
  12   1   0    4.80    3.10
  12  -1   0    7.40    3.30
   0  -2   0   20.30    1.50
   0   2   0   17.10    1.20
   0   2   0   16.10    1.40
   1  -2   0    0.20    0.40
   1   2   0   -0.30    0.60
  -1  -2   0   -0.30    0.40
   1  -2   0    0.40    0.30
  -2  -2   0 1254.77   66.09
   2   2   0 1069.39   67.79
   2  -2   0 1174.18   55.69
   2   2   0 1195.48   65.89
  -2   2   0 1134.79   56.89
   2  -2   0 1199.28   57.59
  -2  -2   0 1235.28   70.19
  -3   2   0   -0.10    0.50
   3   2   0    0.20    0.80
   3  -2   0    0.00    0.50
   3  -2   0    0.50    0.50
   3  -2   0    0.30    0.50
   3   2   0    0.30    0.80
  -3   2   0    0.20    0.50
  -3  -2   0   -1.00    0.70
   3   2   0    0.00    0.70
  -3  -2   0    0.70    0.80
  -4  -2   0    2.20    1.50
   4  -2   0    4.60    1.20
  -4  -2   0    5.90    1.80
  -4   2   0    6.60    1.50
  -4   2   0    5.00    1.20
   4   2   0    6.00    1.90
   4  -2   0    4.60    1.30
   4   2   0    3.20    1.50
   4   2   0    3.80    1.80
   4  -2   0    3.80    1.10
  -5   2   0   -1.30    0.60
  -5  -2   0   -0.90    0.80
   5  -2   0   -0.30    0.60
   5   2   0    0.90    1.30
   5  -2   0    0.40    0.80
   5   2   0    0.90    1.30
  -5   2   0    0.00    0.70
  -5  -2   0    1.90    1.30
   5   2   0    1.20    1.30
   5  -2   0    0.50    0.90
   6   2   0   36.50    4.80
   6  -2   0   30.00    3.50
   6  -2   0   23.30    3.20
  -6  -2   0   20.20    3.40
  -6   2   0   21.40    3.10
   6   2   0   29.80    4.20
  -6  -2   0   24.30    4.00
   6  -2   0   24.10    3.30
  -6   2   0   25.60    3.10
   7  -2   0    0.30    1.20
  -7   2   0   -0.60    0.70
   7  -2   0   -2.30    0.70
   7  -2   0    0.30    1.10
  -7  -2   0   -0.90    1.20
   7   2   0    0.50    1.40
  -7   2   0   -1.00    0.80
   7   2   0   -1.30    0.90
   8   2   0   33.60    5.30
   8  -2   0   27.60    4.30
  -8  -2   0   28.70    4.80
   8  -2   0   28.60    4.00
   8   2   0   27.30    4.80
  -8   2   0   34.00    4.50
  -8   2   0   31.30    4.10
   9   2   0   -1.80    1.30
   9  -2   0    0.30    1.30
  -9  -2   0    1.10    1.90
   9  -2   0    0.60    1.70
   9  -2   0   -1.60    0.90
   9   2   0    0.20    1.90
  10  -2   0   -0.70    1.70
  10   2   0    2.50    2.50
  10  -2   0   -1.00    1.10
  10   2   0    2.10    2.40
 -10  -2   0   -0.40    1.70
  11  -2   0   -1.10    1.60
  11   2   0   -1.50    2.20
  11  -2   0   -0.80    1.30
  11   2   0   -1.80    1.70
  12  -2   0    0.90    2.00
  12   2   0    1.60    3.00
  12  -2   0   -1.90    2.00
   0  -3   0    0.10    0.60
   0   3   0    0.40    0.60
   0   3   0   -0.30    0.30
   1   3   0    0.40    0.70
  -1   3   0   -0.10    0.40
  -1   3   0   -0.20    0.30
  -1   3   0    0.30    0.20
  -1  -3   0   -1.10    0.60
   1  -3   0    0.00    0.40
   1  -3   0   -0.10    0.50
   2   3   0 4596.14  210.88
  -2  -3   0 4601.14  215.18
  -2   3   0 4708.23  197.78
   2  -3   0 4560.04  197.78
   2   3   0 4817.42  215.98
  -3   3   0    0.80    0.60
   3  -3   0    0.70    0.60
  -3  -3   0   -1.10    0.80
   3  -3   0   -0.30    0.50
   3   3   0   -0.70    1.00
  -3  -3   0   -1.30    0.40
   3   3   0    2.80    1.40
   3  -3   0   -0.70    0.40
   4  -3   0   18.30    2.20
  -4   3   0   12.40    2.00
   4  -3   0   20.80    2.20
   4  -3   0   20.90    2.30
   4   3   0   16.80    2.90
  -4   3   0   19.90    2.10
  -4  -3   0   15.60    2.80
  -4  -3   0   16.10    2.80
   4   3   0   21.80    3.40
   5   3   0   -0.60    1.00
   5  -3   0   -1.00    0.70
  -5   3   0    0.70    0.70
  -5  -3   0   -0.40    0.90
  -5  -3   0    2.00    1.50
  -5   3   0    0.80    0.70
   5  -3   0   -0.80    0.60
   5  -3   0    0.20    0.70
   5   3   0   -0.80    0.60
  -6  -3   0    8.90    2.40
  -6   3   0    7.70    1.80
   6  -3   0    6.20    1.80
  -6   3   0    8.80    1.80
   6  -3   0    7.70    1.80
  -6  -3   0    9.90    2.60
   6  -3   0    8.70    1.90
   6   3   0    4.80    2.10
   6   3   0   10.10    2.70
   7  -3   0    2.20    1.40
   7  -3   0    0.90    1.00
  -7   3   0    0.30    0.90
   7   3   0   -0.40    1.10
   7  -3   0    0.20    0.80
   7   3   0   -0.40    1.40
  -7   3   0    1.10    0.90
  -7  -3   0    1.70    1.60
   8  -3   0  279.17   15.60
   8   3   0  286.07   17.30
   8   3   0  321.97   17.60
  -8  -3   0  314.57   16.70
  -8  -3   0  271.07   16.70
  -8   3   0  309.37   15.10
   8  -3   0  297.77   15.20
   8  -3   0  293.47   15.30
  -8   3   0  316.67   15.70
   9   3   0    0.90    2.00
   9  -3   0   -0.50    1.20
  -9  -3   0    0.90    1.80
   9   3   0    0.20    1.80
   9  -3   0    1.60    1.40
  10   3   0    0.00    1.90
 -10   3   0   -1.00    1.20
  10  -3   0    2.90    1.70
  10  -3   0   -1.60    1.40
  10   3   0   -0.20    2.00
  11   3   0   -0.40    2.60
  11  -3   0    1.50    2.40
  11  -3   0   -1.10    1.30
  11   3   0    1.20    2.60
  12  -3   0    2.10    2.70
  12   3   0    2.70    3.20
  12  -3   0    2.20    2.30
   0   4   0   32.10    2.20
   0   4   0   35.50    2.50
   0  -4   0   32.10    2.70
   1  -4   0    0.10    0.60
  -1  -4   0   -1.40    0.50
   1  -4   0   -0.10    0.40
  -1   4   0   -0.10    0.30
  -1   4   0    0.00    0.40
   1   4   0   -0.20    0.80
  -2  -4   0  439.86   19.90
   2  -4   0  431.36   18.00
   2   4   0  438.66   19.70
   2  -4   0  419.26   18.10
  -2  -4   0  438.36   19.80
   2   4   0  425.46   19.90
   3  -4   0   -0.30    0.50
   3   4   0    2.30    1.60
   3   4   0    0.40    1.30
  -3   4   0    0.00    0.60
   3  -4   0    0.80    0.60
   3  -4   0   -0.10    0.50
  -3  -4   0   -0.80    1.00
  -3  -4   0    0.70    1.20
   4  -4   0   22.40    2.20
  -4  -4   0   20.00    3.40
   4  -4   0   24.50    2.10
  -4  -4   0   28.90    4.00
   4   4   0   24.40    3.90
  -4   4   0   25.00    2.00
   4   4   0   14.40    3.00
   4  -4   0   21.80    2.20
  -5  -4   0   -0.20    0.70
  -5  -4   0   -0.10    1.10
   5   4   0   -0.70    1.20
   5   4   0   -1.40    0.90
   5  -4   0   -0.40    0.50
  -5   4   0    0.60    0.70
   5  -4   0    0.10    0.60
   5  -4   0   -0.40    0.60
   6   4   0   57.99    6.60
  -6  -4   0   52.69    6.30
   6  -4   0   53.49    3.90
   6  -4   0   50.49    3.90
   6   4   0   55.99    6.80
  -6  -4   0   50.79    6.00
  -6   4   0   49.60    3.70
   6  -4   0   50.39    4.00
  -6   4   0   52.69    4.10
   7   4   0   -0.30    1.50
   7  -4   0   -0.40    0.90
   7   4   0   -0.50    1.30
   7  -4   0    0.00    0.80
   7  -4   0    1.00    1.00
  -7   4   0    0.20    0.90
  -7  -4   0   -0.30    1.10
  -7  -4   0   -0.20    1.30
  -7   4   0    0.40    0.90
  -8  -4   0   18.90    4.00
  -8  -4   0   24.10    4.70
   8  -4   0   11.60    2.50
   8  -4   0   17.20    3.20
  -8   4   0   16.30    2.90
  -8   4   0   22.20    3.10
   8   4   0   17.20    4.00
   8  -4   0   18.70    3.00
   8   4   0   18.50    4.50
   9  -4   0    0.20    1.40
   9   4   0   -0.30    1.70
   9  -4   0   -0.70    0.90
   9  -4   0    0.60    1.40
  -9  -4   0    2.50    2.20
   9   4   0    0.50    2.00
  -9   4   0   -1.20    1.10
 -10  -4   0   -0.30    1.70
  10  -4   0    0.80    1.60
 -10   4   0    0.80    1.50
  10   4   0   -1.20    1.90
  10  -4   0    0.90    1.30
  10   4   0    1.70    2.60
  11   4   0   -1.70    2.30
  11  -4   0    0.10    2.10
  12   4   0    0.80    3.20
  12  -4   0    1.00    2.20
  12  -4   0    2.10    3.20
   0   5   0    0.20    0.60
   0  -5   0   -0.70    0.70
   0   5   0    0.10    0.80
   1   5   0    0.20    1.00
  -1   5   0    0.50    0.50
   1  -5   0   -0.40    0.70
  -1   5   0    0.90    0.60
   1  -5   0   -0.80    0.50
  -1  -5   0    1.70    1.20
  -2  -5   0    1.00    1.20
   2   5   0   -0.40    1.00
   2   5   0    1.70    1.40
  -2  -5   0    0.20    1.10
  -2   5   0    0.10    0.60
   2  -5   0    0.60    0.60
   2  -5   0    1.00    0.80
   3   5   0   -1.60    0.70
  -3  -5   0   -1.40    0.90
  -3  -5   0   -0.80    0.80
   3  -5   0    0.10    0.50
   3  -5   0   -0.40    0.50
   3   5   0   -0.70    1.10
  -4   5   0  159.48    7.60
  -4  -5   0  164.48    9.90
   4  -5   0  157.98    7.60
   4   5   0  141.19    9.70
  -4  -5   0  155.98    9.80
   4   5   0  155.68    9.70
   4  -5   0  151.68    7.60
  -4   5   0  148.59    7.70
  -5  -5   0    1.10    1.50
  -5   5   0    1.60    0.80
   5  -5   0    0.60    0.70
   5  -5   0    0.10    0.60
   5   5   0    4.60    2.10
   5   5   0    2.00    1.50
   5  -5   0    2.10    0.80
  -5   5   0    2.10    1.10
  -5  -5   0   -0.40    1.20
  -6   5   0   20.70    2.50
  -6  -5   0   22.60    4.20
   6  -5   0   20.20    2.70
   6  -5   0   25.20    2.80
   6  -5   0   24.00    2.70
  -6  -5   0   18.80    3.80
   6   5   0   20.30    4.20
   6   5   0   17.50    3.80
  -7  -5   0    2.10    1.70
   7   5   0    0.60    1.60
   7  -5   0   -0.90    0.70
  -7   5   0    1.00    1.00
   7   5   0    1.50    2.00
  -7  -5   0    1.00    1.60
   7  -5   0   -0.70    1.00
   7  -5   0   -0.60    0.70
   8  -5   0   24.00    3.70
   8   5   0   22.60    4.90
  -8   5   0   23.30    3.10
  -8  -5   0   40.20    6.30
   8  -5   0   23.40    3.30
   8  -5   0   24.20    3.30
   8   5   0   21.30    4.70
   9  -5   0    1.10    1.20
  -9  -5   0    2.20    2.20
  -9   5   0   -0.60    0.90
   9   5   0   -1.80    1.60
   9  -5   0    0.10    1.10
   9   5   0    0.60    2.10
   9  -5   0    2.50    1.70
  10  -5   0    6.60    2.20
  10  -5   0    7.20    2.70
  10   5   0    3.20    2.90
  10   5   0    2.80    2.80
 -10   5   0    2.70    1.70
 -10  -5   0    6.50    3.30
  11   5   0   -1.50    2.40
  11  -5   0    1.10    2.00
  11  -5   0   -0.20    1.50
   1  -6   0    0.20    0.90
   1   6   0    0.70    1.00
  -1   6   0   -0.30    0.50
  -1  -6   0   -0.30    1.00
  -1   6   0    0.60    0.50
  -2  -6   0    2.00    1.50
   2  -6   0    0.30    0.70
   2   6   0   -1.00    0.70
  -2  -6   0    3.10    1.60
   2   6   0    1.70    1.30
   2  -6   0    0.30    0.60
  -2   6   0    2.30    0.90
   3   6   0   -1.70    0.70
   3  -6   0    0.20    0.50
   3   6   0    0.20    1.30
  -3  -6   0   -1.00    0.90
  -3  -6   0    0.80    1.40
   3  -6   0    0.50    0.60
   4  -6   0    3.60    1.00
  -4  -6   0    3.60    1.70
  -4   6   0    4.50    1.10
   4  -6   0    4.90    1.10
   4   6   0    3.30    1.80
  -4  -6   0    2.50    1.50
   4   6   0    2.80    1.70
  -5  -6   0    0.20    1.40
   5   6   0    1.00    1.50
  -5   6   0   -0.40    0.40
  -5  -6   0    1.00    1.60
   5  -6   0   -0.10    0.50
   5   6   0   -0.40    1.40
   5  -6   0    0.00    0.60
   5  -6   0    0.50    0.80
  -6  -6   0    9.90    3.10
  -6  -6   0    9.20    2.80
   6   6   0   11.90    3.30
   6  -6   0    6.90    1.50
   6  -6   0   10.60    1.80
   6  -6   0   10.00    1.90
  -6   6   0    6.60    1.40
  -6   6   0   10.60    1.80
  -7  -6   0   -1.20    1.00
   7  -6   0   -0.80    0.70
  -7   6   0   -0.10    0.70
   7  -6   0    0.80    0.90
  -7   6   0    0.00    0.80
   7  -6   0    0.50    1.10
   7   6   0    0.20    1.90
   8   6   0   21.20    5.30
  -8   6   0   17.70    2.70
   8  -6   0   20.60    3.20
   8  -6   0   15.50    2.60
   8  -6   0   18.40    2.70
  -8   6   0   19.00    2.60
  -8  -6   0   21.00    4.90
   9   6   0    1.40    2.90
   9   6   0    0.00    2.30
  -9  -6   0    0.00    1.80
   9  -6   0   -1.00    1.20
  -9   6   0   -0.20    1.00
   9  -6   0   -0.90    0.90
   9  -6   0    1.20    1.20
 -10  -6   0   19.60    5.10
  10  -6   0   28.40    4.50
  10   6   0   24.30    6.00
  10  -6   0   23.70    3.50
 -10   6   0   22.50    3.30
  11  -6   0   -0.80    1.80
  11  -6   0   -1.70    1.00
  11   6   0   -2.10    2.90
   0   7   0    0.80    0.70
   0   7   0   -1.30    0.50
   0  -7   0   -0.70    0.80
  -1   7   0   -0.10    0.50
   1   7   0    1.70    1.10
  -1  -7   0   -0.60    1.00
   1   7   0    0.00    0.60
  -1   7   0    0.30    0.50
   2   7   0   21.90    3.40
   2  -7   0   26.60    2.70
   2   7   0   19.40    3.50
  -2  -7   0   25.50    4.50
   2  -7   0   23.60    2.70
  -2   7   0   22.40    2.60
  -2  -7   0   25.50    3.90
   3   7   0   -0.70    1.00
  -3  -7   0    0.70    1.40
   3  -7   0    0.00    0.60
   3   7   0    0.90    1.30
   3  -7   0    0.30    0.70
  -3  -7   0   -0.90    0.90
   4  -7   0  339.67   14.90
   4   7   0  337.57   18.20
   4  -7   0  344.67   15.00
  -4  -7   0  305.57   17.60
  -4   7   0  328.17   14.80
  -4  -7   0  314.37   17.80
   4   7   0  346.57   17.80
   5  -7   0   -1.20    0.60
  -5  -7   0   -1.40    1.10
   5   7   0   -0.70    1.70
  -5   7   0   -0.60    0.50
   5   7   0    0.70    1.20
  -5  -7   0   -0.10    0.90
   5  -7   0   -0.80    0.50
   6   7   0   29.70    5.20
   6  -7   0   26.20    3.00
  -6   7   0   23.40    2.60
   6   7   0   27.30    5.30
  -6  -7   0   23.80    5.00
   6  -7   0   22.60    2.60
   7  -7   0    0.70    1.10
   7   7   0   -1.00    1.50
   7  -7   0    2.50    1.10
  -7  -7   0    0.70    1.80
  -7  -7   0    1.60    1.50
  -7   7   0    1.80    0.90
   7  -7   0    1.20    0.90
  -8   7   0   28.90    3.20
  -8  -7   0   29.80    5.70
   8  -7   0   22.50    3.40
   8  -7   0   28.90    3.30
   8   7   0   30.40    6.20
   8  -7   0   32.70    3.50
   9   7   0   -2.00    1.90
   9  -7   0    0.40    1.40
  -9   7   0   -0.10    1.00
   9  -7   0    0.20    1.10
   9   7   0   -0.80    1.90
   9  -7   0    0.00    1.00
  -9  -7   0   -0.90    1.30
  10  -7   0   46.90    5.80
 -10  -7   0   44.10    7.60
  10  -7   0   48.70    4.70
  10   7   0   30.70    7.50
 -10   7   0   49.00    4.10
  11  -7   0    0.20    1.90
  11   7   0    0.90    3.70
  11  -7   0   -0.20    1.30
   0  -8   0   76.69    5.70
   0   8   0   66.29    4.60
   0   8   0   63.79    4.60
   1   8   0   -0.10    0.80
   1   8   0    0.90    1.10
  -1  -8   0   -0.40    1.10
  -1   8   0    0.80    0.60
   2   8   0   45.40    5.20
   2   8   0   51.29    6.00
  -2  -8   0   51.09    6.00
   2  -8   0   54.09    4.00
   2  -8   0   55.59    3.90
  -2   8   0   51.99    4.00
   3   8   0   -1.10    1.10
  -3  -8   0    0.70    1.40
   3  -8   0   -0.20    0.70
   3   8   0   -0.10    1.30
   3  -8   0    0.00    0.80
  -3  -8   0   -1.30    1.10
   4   8   0    0.80    1.70
   4  -8   0    3.10    1.10
  -4  -8   0   -0.20    1.30
   4  -8   0    0.70    0.80
   4   8   0    3.60    2.30
  -4   8   0    2.10    0.90
  -4  -8   0   -1.30    1.20
   5   8   0   -0.90    1.30
   5  -8   0    0.00    0.70
   5   8   0    1.90    2.00
   5  -8   0    0.50    0.90
  -5   8   0   -0.20    0.60
  -5  -8   0    2.30    2.00
   6   8   0    1.00    2.00
  -6   8   0    0.50    0.70
   6  -8   0    1.30    1.10
   6   8   0    0.40    1.80
  -6  -8   0    3.50    2.50
  -6  -8   0    1.50    1.70
   6  -8   0    1.30    0.90
   7   8   0    1.60    2.30
   7  -8   0   -0.80    0.70
   7  -8   0   -0.20    1.00
  -7  -8   0   -0.10    1.90
  -7  -8   0   -0.40    1.80
   7   8   0   -1.20    1.90
   8   8   0    9.90    3.90
  -8  -8   0   14.20    4.00
   8  -8   0   10.60    1.90
  -8   8   0    4.80    1.30
   8   8   0    5.10    2.90
   8  -8   0    7.60    2.10
   9  -8   0    2.00    1.60
  -9  -8   0   -1.00    2.30
   9   8   0   -0.30    2.30
  10  -8   0    1.80    1.80
 -10  -8   0    6.80    3.90
  10   8   0    2.60    3.50
   0   9   0    2.70    1.30
  -1  -9   0   -0.10    1.20
   1   9   0   -1.00    0.80
  -1  -9   0    1.10    1.30
   1   9   0    0.60    1.00
   1   9   0    1.20    1.30
  -1   9   0    0.20    0.60
   2  -9   0  154.98    8.70
  -2   9   0  146.29    8.60
  -2  -9   0  150.28   10.40
   2   9   0  157.58    9.70
   2   9   0  171.08   10.80
   2   9   0  149.19    8.80
   3   9   0   -0.70    1.10
   3   9   0   -1.00    1.10
  -3  -9   0    0.40    1.60
  -3  -9   0    0.30    1.40
   3  -9   0    0.60    0.90
  -3   9   0    0.20    0.80
   3  -9   0   -0.60    0.80
   4   9   0   81.69    9.00
  -4   9   0   95.69    5.50
   4  -9   0   84.79    5.60
   4  -9   0   90.59    5.50
   4   9   0   90.09    8.80
  -4  -9   0   98.29    8.30
  -5  -9   0   -1.80    1.20
  -5   9   0    0.30    0.70
   5   9   0   -1.30    1.30
   5  -9   0   -0.60    0.80
   5   9   0    0.10    1.70
  -5  -9   0    0.10    1.50
  -6  -9   0   30.60    5.60
   6  -9   0   23.40    3.00
   6   9   0   18.50    4.70
  -6  -9   0   29.50    5.60
   7  -9   0    1.30    1.20
  -7   9   0   -0.10    0.60
   7  -9   0   -0.40    0.70
   7   9   0    1.10    2.30
   7   9   0   -0.20    2.00
  -7  -9   0    0.80    2.30
   8  -9   0   40.30    2.90
   8   9   0   29.90    6.70
   8  -9   0   39.30    4.40
  -8  -9   0   38.70    6.80
   8   9   0   33.10    6.50
   9   9   0    2.20    3.00
  -9  -9   0    1.10    2.10
  10  -9   0   51.09    5.80
   0 -10   0   63.59    6.80
   0  10   0   74.09    5.00
   0  10   0   69.79    4.60
   1  10   0    2.30    1.60
   1  10   0   -0.80    1.10
  -1  10   0    0.60    0.50
  -1  10   0    0.00    0.50
  -1 -10   0   -1.00    1.10
   1  10   0   -0.40    0.90
   2  10   0  865.41   37.70
   2  10   0  854.91   39.10
   2  10   0  806.92   36.60
  -2 -10   0  820.72   40.70
  -2  10   0  853.21   36.70
  -3 -10   0    2.50    2.20
   3 -10   0    1.20    1.10
  -3 -10   0    0.50    1.50
   3  10   0   -1.10    1.20
  -3  10   0    0.30    0.90
   4 -10   0   65.59    4.80
   4 -10   0   62.29    4.50
  -4 -10   0   66.49    8.30
  -4 -10   0   77.49    8.60
   4  10   0   53.09    6.80
  -4  10   0   65.09    4.50
  -5 -10   0   -0.80    1.50
   5  10   0   -0.50    1.90
   5  10   0    0.30    1.80
   5 -10   0    0.40    0.80
  -5  10   0    0.30    0.70
   5 -10   0    0.20    1.00
   6 -10   0   32.90    2.70
   6  10   0   37.90    6.40
   6 -10   0   32.40    3.70
   6  10   0   23.70    5.60
  -6 -10   0   25.10    5.50
  -6  10   0   28.50    2.80
  -7  10   0    0.20    0.50
   7  10   0    1.60    2.50
   7 -10   0   -0.50    1.20
   7 -10   0    0.20    0.70
   7  10   0   -0.70    2.00
  -7 -10   0   -1.00    1.80
  -8 -10   0   89.29   11.00
   8 -10   0  108.89    7.20
  -9 -10   0    4.80    4.20
   0  11   0    0.30    1.00
   0  11   0    0.60    1.40
   0 -11   0   -0.20    1.40
   1  11   0    1.20    1.10
   1 -11   0    1.00    1.30
  -1 -11   0    0.90    1.80
  -1  11   0   -0.80    1.20
   1  11   0    0.50    1.40
   1  11   0   -0.70    1.40
  -2  11   0   49.20    5.20
   2  11   0   46.20    4.90
   2  11   0   39.80    5.20
   2 -11   0   45.20    4.90
   2  11   0   37.50    7.30
  -2 -11   0   54.49    7.80
   3  11   0   -1.80    1.00
   3 -11   0   -1.40    0.70
   3  11   0    0.80    1.40
  -3 -11   0    2.00    2.20
  -3  11   0   -0.10    1.00
  -4 -11   0   -0.50    1.80
   4 -11   0    0.50    1.10
  -4  11   0    0.30    0.80
   4  11   0   -3.00    1.20
  -5  11   0   -0.90    0.60
   5 -11   0    1.50    1.30
   5 -11   0    1.00    1.00
  -5 -11   0    2.20    2.30
  -6  11   0    1.00    0.80
   6 -11   0   -1.20    1.00
   6  11   0    3.60    3.00
   6 -11   0    1.50    0.90
   6  11   0    0.80    2.60
  -7 -11   0   -1.00    1.40
   7 -11   0    1.20    0.60
   7  11   0   -0.30    3.70
   7 -11   0   -0.50    1.20
   7  11   0    1.20    3.00
  -8 -11   0   -0.50    1.80
  -9 -11   0   -0.80    2.90
   9 -11   0   -0.50    1.60
   0 -12   0  534.75   26.70
   0  12   0  545.25   23.70
   1 -12   0   -0.30    1.50
   1  12   0    0.20    1.10
   1  12   0    0.40    1.30
  -1  12   0    2.20    1.70
  -1 -12   0   -0.90    1.40
  -1  12   0   -1.30    1.20
   1 -12   0   -1.40    1.00
   2 -12   0    7.70    2.30
  -2  12   0    5.90    2.10
   2 -12   0    8.40    2.50
  -2  12   0    6.50    2.20
   2  12   0   10.30    3.70
  -2 -12   0    6.20    3.10
   2  12   0   12.00    2.60
   3  12   0   -0.70    1.80
   3  12   0   -0.20    1.40
  -3 -12   0   -0.60    1.40
  -3  12   0   -0.10    1.00
   3  12   0   -0.30    1.30
   3 -12   0   -0.70    1.00
   4  12   0   -1.60    2.40
  -4  12   0    1.90    1.10
  -4 -12   0    2.40    2.70
   4 -12   0   -0.80    0.80
   4  12   0   -0.90    1.70
   4  12   0    0.20    1.50
   5 -12   0   -0.50    0.90
  -5 -12   0    3.00    2.80
   5 -12   0    0.70    1.20
   5  12   0    1.30    2.50
   5  12   0    1.50    2.60
  -5  12   0    0.10    0.90
  -6  12   0    7.60    1.20
   6  12   0    7.70    3.60
  -6 -12   0    8.90    4.00
   6 -12   0   11.80    2.70
   6 -12   0    8.60    1.50
  -6  12   0    5.90    1.60
   7 -12   0    1.20    1.70
  -7 -12   0    1.00    2.80
  -8 -12   0    1.30    3.40
   8 -12   0    0.00    1.60
   0  13   0    0.20    0.80
   0 -13   0    1.40    1.80
   0  13   0    1.30    1.80
   0  13   0    0.60    0.90
  -1 -13   0    0.80    2.10
   1  13   0   -1.00    1.00
  -1  13   0    3.20    2.10
  -1  13   0   -1.90    1.00
   1  13   0   -0.40    1.30
   1 -13   0   -0.90    1.30
   1 -13   0   -1.10    1.40
   2  13   0   10.20    2.50
   2 -13   0    9.50    2.50
  -2  13   0    9.60    3.20
   2 -13   0    6.40    2.60
   2  13   0    4.80    2.70
   2  13   0   12.60    3.00
  -2 -13   0    4.10    2.90
  -2  13   0    8.50    2.50
  -3 -13   0   -0.10    1.90
   3  13   0    1.10    2.00
   3  13   0    2.40    2.30
   3  13   0   -0.40    1.40
   3 -13   0    0.50    1.50
  -3  13   0    0.30    1.20
   3 -13   0   -0.20    1.20
   4 -13   0  107.79    7.40
  -4 -13   0  101.99   11.40
   4  13   0  123.39    8.70
   4 -13   0  109.79    7.10
  -4  13   0  106.39    6.90
  -5  13   0    0.00    0.90
   5  13   0   -0.30    2.60
   5  13   0    0.30    1.60
   5 -13   0    1.10    1.10
  -5 -13   0   -2.50    2.00
   5 -13   0   -0.10    1.00
  -5  13   0    0.00    0.80
   6  13   0    9.30    4.20
   6 -13   0    5.10    1.20
  -6 -13   0    5.50    3.80
   6 -13   0    5.20    1.30
  -7 -13   0   -0.60    3.10
   7 -13   0    0.20    1.60
   0  14   0   23.90    5.00
   0 -14   0   36.50    5.80
   0  14   0   31.00    5.30
  -1  14   0   -1.00    1.40
   1  14   0    0.80    1.20
   1  14   0    0.80    2.20
   1 -14   0   -0.50    1.70
  -1 -14   0    1.40    2.20
   1  14   0   -0.80    1.20
   2  14   0   14.30    2.90
  -2  14   0    9.40    2.80
   2  14   0   12.60    3.10
  -3  14   0    0.20    1.20
  -3  14   0    0.70    1.60
   3 -14   0    0.70    2.70
  -3 -14   0   -1.90    1.80
   3  14   0    1.20    2.20
   3 -14   0    0.40    1.60
   4 -14   0   19.30    3.10
   4 -14   0   21.00    3.30
   4  14   0   22.40    4.90
   4  14   0   16.20    3.70
  -4  14   0   16.70    2.70
  -4 -14   0   21.30    5.60
  -4  14   0   22.20    3.30
   5  14   0   -2.10    2.10
   5 -14   0   -0.30    0.90
   5  14   0    0.40    1.90
  -5 -14   0    6.30    3.90
  -5  14   0    0.50    1.00
   0 -15   0    0.20    2.10
   0 -15   0    1.30    2.20
   0  15   0    0.30    2.00
   1 -15   0   -1.90    1.50
   1  15   0   -1.40    1.00
  -1 -15   0    0.50    2.50
  -1  15   0    1.40    2.40
   1 -15   0    1.80    2.30
   1  15   0   -1.10    1.00
  -2  15   0  103.29    8.20
   2 -15   0   67.39    7.20
   2 -15   0   76.39    7.90
   2  15   0   84.89    9.70
   3 -15   0   -0.20    1.70
  -3  15   0    0.30    1.70
  -3 -15   0    1.40    3.00
   3  15   0   -0.90    2.10
   3 -15   0   -1.90    1.20
   4  15   0   16.20    5.50
   1   0  -1  566.14   30.20
  -1   0   1  466.85   29.00
  -1   0   1  474.65   30.20
   1   0   1  540.65   27.10
   1   0  -1  560.14   31.50
   1   0   1  507.05   27.80
  -2   0   1  346.37   15.10
  -2   0  -1  337.37   14.80
   2   0  -1  345.77   15.10
  -2   0   1  347.17   15.00
  -2   0   1  341.77   15.00
   2   0  -1  347.27   15.00
   2   0  -1  346.67   15.00
  -3   0  -1  255.57   11.90
   3   0   1  262.07   12.10
   3   0  -1  249.97   12.20
  -3   0   1  266.07   12.10
   3   0  -1  258.47   12.20
  -3   0   1  259.17   12.30
  -3   0   1  265.67   12.10
   3   0  -1  247.78   12.10
   3   0   1  275.57   12.00
   4   0  -1   55.79    4.30
   4   0   1   64.09    4.50
  -4   0  -1   59.49    4.20
  -4   0   1   70.69    4.90
   4   0   1   66.49    4.50
   4   0  -1   62.89    4.60
  -4   0   1   68.19    4.50
  -4   0   1   56.99    4.30
   4   0  -1   57.39    4.40
   5   0   1  116.59    7.10
   5   0   1  110.69    7.10
   5   0  -1  110.99    7.20
   5   0  -1  117.29    7.30
  -5   0   1  121.59    7.50
  -5   0   1  116.69    7.10
  -5   0  -1  120.99    7.00
   5   0  -1  124.59    7.40
  -5   0   1  101.39    6.80
   6   0  -1  222.98   12.30
  -6   0  -1  225.08   11.90
   6   0  -1  213.68   12.20
  -6   0   1  224.38   11.80
  -6   0   1  221.98   13.50
   6   0   1  224.78   12.10
  -6   0   1  215.78   11.90
   6   0   1  239.58   12.30
   6   0  -1  223.08   12.20
  -7   0  -1   53.19    6.40
   7   0  -1   52.69    5.90
  -7   0   1   59.79    5.00
   7   0  -1   58.29    6.30
  -7   0   1   56.19    6.40
   7   0   1   60.39    6.20
   7   0   1   53.39    6.00
   7   0  -1   57.89    6.00
  -8   0   1   22.30    3.50
   8   0  -1   16.90    3.60
  -8   0   1   16.00    3.50
   8   0  -1   18.30    3.70
   8   0   1   18.10    3.70
   8   0   1   23.80    4.10
   8   0  -1   24.50    4.30
  -8   0  -1   17.20    3.30
  -8   0   1   18.30    3.50
   9   0  -1   55.79    6.70
  -9   0   1   61.19    7.20
   9   0  -1   47.20    6.20
   9   0  -1   58.99    7.20
   9   0   1   51.59    6.60
  -9   0   1   43.50    5.70
   9   0   1   55.59    6.80
  10   0  -1   13.90    3.90
  10   0   1   17.40    3.90
  10   0   1   20.20    4.50
 -10   0   1   18.60    4.50
  10   0  -1   13.60    3.70
  11   0   1    0.20    2.00
  11   0  -1   -1.10    1.60
  11   0   1    0.30    2.30
 -11   0   1    1.70    3.80
  12   0   1   27.90    6.20
  12   0  -1   20.80    5.10
  12   0   1   16.70    4.40
   0   1   1  571.84   34.60
   0  -1   1  666.03   32.20
   0   1   1  613.64   33.50
   0  -1  -1  663.03   34.00
   0  -1  -1  684.73   35.80
   0   1  -1  704.63   32.50
  -1   1   1  218.68    9.40
  -1   1   1  214.58    9.40
   1   1  -1  227.68    9.80
   1   1  -1  204.08    9.60
   1   1  -1  222.88    9.60
  -1  -1   1  224.78    9.70
  -1  -1   1  212.58    9.70
  -1  -1   1  215.78    9.60
   1  -1  -1  210.68    9.40
   2   1  -1  691.63   29.20
  -3   1   1   11.90    1.80
   3  -1   1    7.70    1.20
   3   1  -1   11.10    2.00
  -3   1   1    7.90    1.50
   3  -1   1    7.60    1.30
   3   1  -1    9.20    1.90
  -3  -1  -1   10.70    1.80
   3  -1   1   10.00    1.30
  -3   1   1    9.90    1.60
   3   1  -1   13.70    2.10
   3   1   1   10.30    2.00
  -3  -1   1    8.10    1.70
   3   1   1    9.00    1.70
  -3  -1   1    8.90    1.80
  -3   1  -1   10.60    1.40
   3  -1  -1    9.00    1.60
   3  -1  -1    9.80    1.60
   3  -1  -1    9.40    1.50
  -3  -1   1    7.30    1.70
  -4  -1  -1    1.60    1.10
   4   1  -1    1.90    1.30
  -4   1   1    0.40    0.90
   4  -1   1    1.70    0.90
  -4   1   1    1.90    1.10
   4  -1   1    1.60    1.00
  -4   1   1    1.30    0.90
   4   1  -1    1.00    1.30
   4  -1   1    1.60    1.00
   4   1  -1    0.30    1.10
   4  -1  -1    2.00    1.20
   4  -1  -1    0.40    0.90
   4   1   1    1.00    1.30
  -4  -1   1    2.00    1.30
  -4  -1   1    2.80    1.30
   4   1   1    1.90    1.30
  -4   1  -1    1.90    0.90
   4  -1  -1    4.20    1.50
  -4  -1   1    3.10    1.40
   5   1  -1   81.49    5.90
   5  -1   1   79.29    5.30
  -5   1   1   78.49    5.10
   5   1  -1   72.09    5.80
  -5   1   1   76.19    5.30
   5  -1   1   82.39    5.30
  -5  -1  -1   73.79    5.50
  -5   1   1   79.29    5.70
   5  -1   1   81.79    5.30
   5   1  -1   77.79    5.80
  -5  -1   1   75.89    5.70
   5   1   1   75.89    5.80
   5  -1  -1   88.69    5.80
  -5   1  -1   82.99    5.20
   5  -1  -1   92.09    5.70
  -5  -1   1   80.89    5.80
   5  -1  -1   81.19    5.60
   5   1   1   74.89    5.80
   6  -1   1    1.10    1.10
  -6  -1  -1   -0.50    0.80
   6   1  -1   -0.60    1.00
  -6   1   1    1.30    1.00
  -6   1   1    1.50    1.30
   6  -1   1    0.40    1.00
   6   1  -1    0.30    1.10
   6   1  -1    0.20    1.10
  -6   1   1    1.10    1.10
   6   1   1   -0.40    1.00
  -6   1  -1   -0.20    0.80
  -6  -1   1   -0.80    0.80
  -6  -1   1    0.40    1.20
   6  -1  -1   -1.80    0.70
   6  -1  -1    0.00    1.00
   6  -1  -1    0.30    0.80
  -6  -1   1    0.10    1.10
   6   1   1   -1.20    0.90
   7   1  -1    1.40    1.60
  -7   1   1    1.30    1.20
   7  -1   1    2.60    1.70
   7  -1   1    1.10    1.20
   7   1  -1   -0.60    1.00
  -7   1   1    2.80    1.30
  -7  -1  -1   -0.20    1.20
   7   1  -1    1.80    1.60
  -7   1   1    0.20    1.10
  -7  -1   1    1.40    1.50
   7   1   1    0.00    1.20
   7   1   1    1.30    1.50
   7  -1  -1    0.80    1.30
  -7   1  -1    0.70    1.10
  -7  -1   1    0.80    1.20
   7  -1  -1    0.30    1.30
   7  -1  -1    1.20    1.50
   8   1  -1   24.30    4.20
  -8   1   1   18.60    3.70
   8   1  -1   15.70    3.70
   8  -1   1   11.30    2.80
  -8  -1  -1   14.60    3.20
   8   1  -1   14.40    3.60
  -8   1   1   20.00    3.10
  -8   1   1   22.30    3.70
   8  -1   1   20.00    3.70
   8  -1  -1   22.70    4.00
   8   1   1   18.80    4.50
  -8  -1   1   17.00    3.60
  -8  -1   1   15.30    3.20
  -8  -1   1   19.50    4.00
   8  -1  -1   22.00    4.00
  -8   1  -1   14.20    2.90
   8   1   1   17.90    3.80
   9   1  -1    8.60    3.20
   9   1  -1   12.10    3.50
  -9   1   1   16.00    3.60
   9   1  -1   10.80    3.20
   9  -1   1   13.50    3.20
   9  -1   1   12.70    3.40
  -9  -1  -1    8.80    3.10
  -9  -1   1   12.70    3.50
   9  -1  -1   16.70    3.60
   9  -1  -1   15.50    3.80
  -9  -1   1    8.40    2.70
   9   1   1   16.10    3.80
   9   1   1   17.50    4.20
   9  -1  -1   11.00    3.10
  10  -1   1   10.70    3.10
  10   1  -1    7.00    3.10
  10  -1   1    7.00    3.00
  10   1  -1    6.10    2.70
 -10  -1   1   12.30    3.90
  10   1   1    8.50    3.20
  10  -1  -1   10.30    3.20
  10  -1  -1   10.80    3.30
  10  -1  -1   14.30    3.80
  10   1   1    6.90    3.10
  11  -1   1    2.50    2.10
  11   1  -1    2.20    2.60
  11  -1   1    3.90    2.80
  11   1  -1    2.70    2.80
  11  -1  -1    2.30    2.20
 -11  -1   1    3.80    4.20
  11  -1  -1    1.70    2.60
  11   1   1    3.20    2.60
  12   1  -1    2.50    3.00
  12  -1   1    1.10    2.80
  12  -1   1   -0.20    2.00
  12  -1  -1    0.30    2.80
  12  -1  -1    1.40    2.40
   0   2   1   -0.30    0.40
   0  -2   1   -0.20    0.40
   0  -2   1    1.10    0.50
   0  -2  -1    0.00    0.50
   0   2  -1   -0.40    0.30
   0   2  -1   -0.20    0.30
   0  -2   1   -0.20    0.40
   0   2  -1    0.80    0.50
  -1   2   1   35.30    2.30
  -1   2   1   34.30    2.10
   1  -2   1   33.50    1.60
   1   2  -1   35.00    2.60
  -1   2   1   34.40    2.30
   1   2  -1   36.30    2.50
   1   2  -1   35.90    2.70
  -1  -2   1   32.80    2.60
   1  -2  -1   34.60    2.20
   1  -2  -1   32.40    2.10
   1  -2  -1   33.30    2.30
  -1   2  -1   34.30    1.60
   1   2   1   33.70    2.70
  -1  -2   1   31.70    2.50
  -1  -2   1   36.20    2.60
   2  -2   1    0.90    0.30
   2   2  -1    0.20    0.60
   2   2  -1    2.40    1.00
  -2   2   1    1.10    0.60
   2   2  -1   -0.40    0.70
  -2   2   1    0.40    0.50
  -2   2   1    2.30    0.70
   2  -2   1    0.70    0.30
   2  -2  -1    1.70    0.70
  -2  -2   1    0.80    0.80
   2   2   1    1.70    1.00
  -2   2  -1    1.10    0.30
  -2  -2   1    0.50    0.80
   2  -2  -1    0.90    0.60
  -2  -2   1    1.20    0.90
   2  -2  -1    0.30    0.60
  -2   2  -1    0.90    0.30
   3  -2   1   47.10    2.50
  -3  -2  -1   38.10    3.50
   3   2  -1   45.30    3.70
   3  -2   1   45.00    2.60
   3  -2   1   51.79    2.70
  -3   2   1   36.70    2.70
   3   2  -1   42.70    3.60
  -3   2   1   45.00    3.10
  -3   2   1   46.70    3.10
   3   2  -1   45.50    4.50
   3  -2  -1   51.09    3.30
  -3   2  -1   44.10    2.60
   3  -2  -1   46.40    3.10
  -3  -2   1   44.20    3.70
   3   2   1   47.00    3.80
  -3   2  -1   43.90    2.90
  -3  -2   1   46.40    3.90
   3   2   1   45.60    4.40
   4   2  -1    3.40    1.60
   4   2  -1    3.90    1.40
  -4   2   1    3.50    1.20
  -4  -2  -1    5.30    1.70
   4  -2   1    4.80    1.20
   4  -2   1    5.20    1.10
  -4   2   1    0.80    1.00
   4   2  -1    2.60    1.60
   4  -2   1    3.90    1.00
  -4   2   1    4.70    1.20
  -4  -2   1    3.30    1.40
  -4  -2   1    1.70    1.50
  -4  -2   1    2.40    1.40
   4  -2  -1    4.50    1.30
  -4   2  -1    3.30    1.00
   4  -2  -1    3.20    1.30
   4   2   1    2.80    1.50
   4  -2  -1    4.80    1.30
   4   2   1    4.60    1.70
   5   2  -1    6.60    2.20
   5  -2   1   12.70    2.00
  -5  -2  -1    9.30    2.20
   5  -2   1    9.60    1.80
   5   2  -1   12.40    2.80
  -5   2   1    7.10    1.70
  -5   2   1    7.20    1.80
   5   2  -1    8.60    2.40
  -5   2   1   11.00    1.80
   5  -2   1    9.00    1.80
   5  -2  -1   10.70    2.00
  -5  -2   1   11.00    2.60
  -5   2  -1   12.10    1.90
   5  -2  -1    7.30    1.80
  -5  -2   1   11.20    2.50
   5  -2  -1   10.50    2.10
  -5  -2   1    9.10    2.40
   5   2   1   15.90    3.00
   5   2   1   10.70    2.50
  -5   2  -1   11.30    1.80
   6   2  -1   32.30    4.60
   6  -2   1   41.10    4.10
   6   2  -1   42.40    5.30
  -6  -2  -1   35.30    4.70
  -6   2   1   37.30    4.10
   6   2  -1   37.50    4.80
  -6   2   1   35.90    3.50
  -6   2   1   32.50    4.10
   6  -2   1   35.50    3.90
   6  -2   1   36.40    3.90
   6  -2  -1   34.40    4.10
  -6   2  -1   33.90    3.60
   6   2   1   37.90    4.80
   6  -2  -1   40.90    4.90
   6  -2  -1   35.50    4.30
  -6  -2   1   40.70    4.90
  -6  -2   1   39.20    5.20
   6   2   1   39.10    5.00
  -6  -2   1   36.40    4.80
  -7   2   1   -0.30    0.80
   7   2  -1    1.10    1.50
  -7  -2  -1   -1.20    0.80
   7   2  -1   -1.40    1.00
   7  -2   1   -1.40    0.70
  -7   2   1   -0.80    0.90
   7  -2   1    0.00    1.00
   7   2  -1   -1.70    0.90
  -7   2   1   -0.10    0.90
  -7  -2   1    0.00    1.20
  -7  -2   1    0.30    1.30
  -7  -2   1    0.60    1.40
   7   2   1    0.20    1.30
   7  -2  -1   -0.50    0.90
   7   2   1   -2.20    0.80
  -7   2  -1    0.30    0.90
   7  -2  -1    1.00    1.30
   7  -2  -1   -0.60    0.80
   8  -2   1    3.50    1.70
   8   2  -1    2.40    1.80
   8   2  -1    4.90    2.50
   8   2  -1    1.80    2.00
   8  -2   1    2.50    1.80
  -8   2   1    3.50    1.70
  -8   2   1    1.10    1.50
  -8  -2  -1    1.20    1.40
   8   2   1    5.10    2.50
   8  -2  -1    2.90    1.80
   8  -2  -1    1.80    1.70
   8  -2  -1    1.10    1.40
   8   2   1   -1.30    1.20
  -8  -2   1    0.10    1.60
  -8  -2   1    3.60    2.10
  -8   2  -1    4.30    1.60
   9   2  -1   17.20    4.30
   9   2  -1   14.60    3.90
   9  -2   1   13.20    3.00
  -9  -2  -1   17.40    3.90
  -9   2   1   13.30    3.20
   9  -2   1   11.90    3.60
   9   2   1   10.10    3.50
   9  -2  -1   17.20    3.70
   9  -2  -1   16.50    3.50
  -9  -2   1    6.90    2.90
   9  -2  -1   11.50    3.00
  -9  -2   1   15.00    3.40
   9   2   1   15.80    3.90
  10   2  -1    5.50    3.40
  10   2  -1    1.20    2.60
  10  -2   1    1.40    1.60
 -10   2   1   -0.70    1.70
  10  -2   1    0.70    2.00
  10   2   1    3.30    2.70
  10  -2  -1    2.60    2.10
  10  -2  -1    1.30    1.80
  10  -2  -1    2.60    2.10
  10   2   1    6.90    3.00
 -10  -2   1    2.40    2.50
  11   2  -1   17.20    4.90
  11   2  -1   13.70    4.20
  11  -2   1    7.30    3.00
  11  -2   1    6.50    2.60
  11   2   1    8.20    3.80
  11   2   1    9.80    4.30
  11  -2  -1    3.50    2.50
  11  -2  -1    1.80    2.10
  12   2  -1    0.40    2.70
  12  -2   1    2.60    3.10
  12  -2   1    1.00    2.20
  12  -2  -1   -3.00    2.50
  12  -2  -1    1.50    2.30
  12   2   1    1.40    2.90
   0  -3   1    0.30    0.60
   0   3   1   -0.40    0.50
   0   3   1    0.30    0.70
   0   3  -1    0.20    0.40
   0  -3   1    0.00    0.50
   1  -3   1  366.76   14.80
  -1   3   1  368.86   15.90
   1   3  -1  375.56   16.50
   1   3  -1  384.76   16.40
   1  -3   1  371.16   14.90
  -1  -3   1  358.86   16.30
  -1  -3   1  360.36   16.30
   1  -3  -1  349.07   15.70
   1  -3  -1  358.56   15.60
   1   3   1  381.06   16.50
  -2  -3  -1 1390.26   83.19
   2   3  -1 1569.74   88.89
   2  -3   1 1614.44   65.99
   2   3  -1 1486.25   82.99
  -2   3   1 1542.85   76.09
  -2  -3  -1 1550.64   89.09
  -2   3   1 1426.96   77.99
  -2  -3   1 1477.25   86.59
  -2   3  -1 1614.64   72.59
   2  -3  -1 1512.65   78.69
   2   3   1 1621.34   84.89
   2  -3  -1 1483.15   75.59
   2   3   1 1510.95   87.29
  -2  -3   1 1402.86   81.79
  -3   3   1  236.78   11.20
  -3   3   1  245.98   11.30
   3  -3   1  240.58   10.40
  -3  -3  -1  256.57   12.60
   3   3  -1  247.58   12.50
   3   3  -1  233.08   12.20
   3  -3   1  245.68   10.00
  -3   3   1  239.38   10.70
   3   3  -1  245.68   12.70
  -3  -3  -1  254.87   12.40
   3  -3  -1  257.57   11.40
   3   3   1  237.38   12.40
  -3   3  -1  248.18   10.50
  -3  -3   1  255.37   12.50
   3  -3  -1  242.78   11.30
  -3  -3   1  268.27   12.90
  -3  -3   1  247.48   12.60
  -3   3  -1  240.38   10.30
  -4   3   1   25.50    2.80
  -4  -3  -1   24.50    3.60
   4   3  -1   22.40    3.60
   4   3  -1   30.00    3.90
  -4  -3  -1   21.40    3.30
  -4   3   1   31.80    2.50
   4  -3   1   24.10    2.00
   4  -3   1   22.50    1.90
   4   3  -1   18.80    3.00
  -4   3   1   23.60    1.90
   4  -3   1   25.70    1.90
  -4  -3   1   26.80    3.60
  -4  -3   1   22.50    3.40
  -4   3  -1   25.40    1.90
  -4  -3   1   24.00    3.60
  -4   3  -1   24.20    2.00
   4  -3  -1   20.10    2.60
   4  -3  -1   24.10    2.70
   4   3   1   17.40    3.20
   4  -3  -1   26.40    2.80
   4   3   1   26.80    3.80
   5  -3   1   32.50    2.70
  -5   3   1   30.30    3.50
   5  -3   1   33.00    3.20
   5  -3   1   31.90    2.60
   5   3  -1   34.90    4.50
   5   3  -1   23.50    3.80
  -5   3   1   34.80    3.00
   5   3  -1   31.40    4.40
  -5   3   1   34.30    2.40
  -5  -3  -1   26.60    4.00
  -5   3  -1   34.60    2.60
   5   3   1   40.40    4.90
  -5  -3   1   35.00    4.60
  -5  -3   1   33.40    4.60
  -5  -3   1   30.50    4.30
   5  -3  -1   34.60    3.60
   5   3   1   37.10    4.80
   5  -3  -1   36.80    3.20
   5  -3  -1   39.40    3.20
   6  -3   1  120.19    6.90
   6  -3   1  107.39    6.50
  -6   3   1  110.19    5.80
   6   3  -1  122.09    8.50
   6   3  -1  122.09    8.40
  -6   3   1  112.29    7.20
   6   3  -1  104.59    8.30
   6  -3   1  114.59    6.60
  -6   3   1  115.69    6.90
  -6  -3  -1   99.29    7.80
  -6   3  -1  111.39    6.40
   6  -3  -1  113.59    7.20
   6  -3  -1  119.79    7.10
   6   3   1  129.59    8.60
   6   3   1  135.49    9.00
  -6  -3   1  117.59    8.30
   6  -3  -1  128.59    7.40
  -6  -3   1  119.79    8.30
  -7  -3  -1   -0.70    1.20
   7  -3   1    3.30    1.50
  -7   3   1    0.40    1.20
   7  -3   1    1.80    1.10
   7   3  -1    0.10    1.40
  -7   3   1    1.60    1.10
   7   3  -1    1.70    1.90
   7  -3   1    1.00    1.00
   7   3  -1    1.20    1.60
  -7  -3   1    3.30    1.90
  -7  -3   1    1.50    1.60
   7   3   1   -0.30    1.40
  -7   3  -1    2.50    1.20
   7  -3  -1   -1.00    0.90
   7  -3  -1    1.40    1.20
   7   3   1   -0.30    1.50
  -8   3   1    1.20    1.30
   8   3  -1    3.60    2.30
  -8  -3  -1    2.50    2.00
  -8   3   1    3.30    1.70
   8  -3   1    1.20    1.10
   8   3  -1   -1.10    1.40
   8  -3   1   -0.20    1.20
   8  -3  -1    1.90    1.60
   8  -3  -1    2.80    1.50
  -8  -3   1    2.10    1.90
   8   3   1    2.90    2.30
   8   3   1    1.30    1.90
  -8   3  -1    0.40    1.00
   8  -3  -1    1.60    1.70
  -8  -3   1    3.20    2.10
  -9   3   1   42.70    5.50
   9   3  -1   42.20    6.60
   9  -3   1   41.40    4.80
  -9  -3  -1   42.00    6.10
   9  -3   1   30.50    4.70
   9  -3  -1   34.00    5.20
   9   3   1   35.80    6.10
  -9  -3   1   32.40    5.60
   9   3   1   38.20    6.20
  -9  -3   1   41.50    5.90
   9  -3  -1   41.50    5.20
   9  -3  -1   40.10    5.10
 -10   3   1    4.40    2.00
 -10  -3  -1    2.40    2.50
  10  -3   1    4.30    2.40
 -10   3   1    3.10    2.00
  10   3  -1    3.20    2.60
  10  -3   1   -1.60    0.90
  10   3  -1    3.40    3.00
  10  -3  -1    3.00    1.90
  10  -3  -1    1.50    1.80
  10   3   1    0.20    2.20
 -10   3  -1    1.70    1.80
  10  -3  -1    1.00    2.10
  10   3   1    2.30    2.30
  11  -3   1   12.20    3.70
  11   3  -1   11.20    4.50
  11  -3   1    9.50    2.90
  11   3  -1   12.90    4.40
  11   3   1   12.70    4.40
  11  -3  -1    9.50    3.10
  11   3   1   23.60    5.40
  11  -3  -1   12.30    3.80
  12  -3   1   56.59    6.60
  12   3  -1   42.90    7.70
  12   3   1   53.39    8.40
  12  -3  -1   63.39    8.30
  12  -3  -1   44.80    6.20
   0  -4   1    0.30    0.60
   0   4  -1    0.10    0.50
   0   4   1    0.00    0.60
   0  -4   1   -0.50    0.40
   0   4  -1    0.10    0.70
   0   4  -1    0.30    0.40
   0   4   1   -1.10    0.50
   1  -4   1    3.90    0.70
   1  -4   1    5.90    0.90
  -1   4   1    6.40    1.20
  -1   4   1    6.90    1.10
   1   4  -1    4.90    1.40
   1   4  -1    5.30    1.30
  -1   4   1    4.60    1.20
  -1  -4   1    4.50    1.30
   1  -4  -1    4.70    1.00
   1   4   1    7.80    1.80
  -1  -4   1    4.20    1.40
  -2   4   1   80.89    4.80
  -2   4   1   86.89    4.40
  -2   4   1   86.39    4.50
   2  -4   1   89.99    3.80
  -2  -4  -1   86.39    5.80
   2   4  -1   98.99    6.10
   2   4  -1   91.19    5.60
   2  -4   1   86.99    3.80
   2  -4   1   92.79    4.40
   2   4   1   89.69    5.90
  -2   4  -1   87.79    4.10
   2  -4  -1   80.49    4.80
  -2  -4   1   90.59    5.90
   2  -4  -1   85.19    5.00
  -2  -4   1  100.39    6.00
   3   4  -1    1.20    1.20
  -3  -4  -1    0.80    1.40
   3  -4   1   -0.30    0.30
  -3   4   1    0.40    0.70
  -3   4   1    0.40    0.70
  -3   4   1    0.60    0.50
   3  -4   1    0.40    0.30
   3   4  -1   -1.40    0.90
  -3  -4  -1    1.30    1.30
  -3   4  -1   -0.30    0.30
  -3  -4   1   -0.50    1.00
  -3  -4   1    0.30    1.30
   3  -4  -1    0.60    0.70
   3  -4  -1    1.20    0.80
   3  -4  -1    1.60    0.90
   3   4   1    0.70    1.30
   4  -4   1   32.00    2.10
   4   4  -1   35.50    4.50
   4  -4   1   31.00    2.00
  -4   4   1   29.30    3.00
   4   4  -1   32.10    4.50
   4  -4   1   30.00    2.00
  -4  -4  -1   32.50    4.20
  -4   4   1   31.90    2.60
   4   4  -1   31.20    4.20
  -4  -4  -1   28.20    4.00
   4   4   1   26.30    4.00
   4   4   1   31.60    4.30
   4  -4  -1   31.40    2.70
   4  -4  -1   29.50    3.00
  -4   4  -1   28.60    2.00
  -4  -4   1   31.90    4.20
   4  -4  -1   26.90    2.80
  -4   4  -1   27.50    1.90
  -4  -4   1   25.40    3.80
   5  -4   1    4.40    1.00
   5   4  -1    2.40    1.60
  -5   4   1    1.30    1.00
  -5   4   1    3.30    1.30
   5   4  -1    1.60    1.60
   5  -4   1    3.60    0.90
  -5  -4  -1    2.30    1.50
   5  -4   1    3.90    1.10
  -5  -4  -1    1.90    1.50
   5  -4  -1    3.30    1.20
   5   4   1    3.90    2.00
  -5   4  -1    3.00    0.90
   5  -4  -1    4.40    1.40
   5  -4  -1    5.00    1.40
  -5  -4   1    3.20    1.80
   5   4   1    2.70    1.70
  -5  -4   1    3.30    1.80
  -5   4  -1    1.60    0.80
  -6   4   1    0.60    0.90
   6  -4   1    1.80    0.90
  -6   4   1    0.40    1.00
   6   4  -1    4.00    2.10
   6  -4   1    1.40    0.80
   6   4  -1    4.90    2.10
  -6  -4  -1    1.30    1.50
   6  -4   1    1.90    1.10
   6  -4  -1    1.90    1.20
  -6   4  -1    1.30    0.80
   6   4   1   -0.20    1.20
  -6  -4   1    4.20    1.70
   6  -4  -1    2.60    1.20
  -6  -4   1    2.50    1.70
   6   4   1   -0.50    1.30
  -6   4  -1    2.10    0.90
   6  -4  -1    2.60    1.20
   7  -4   1    3.20    1.10
   7  -4   1    3.30    1.40
   7   4  -1    0.70    1.20
  -7  -4  -1    2.50    1.60
   7  -4   1    1.30    1.00
  -7   4   1    1.70    1.20
   7   4  -1    2.40    1.90
  -7   4   1    0.10    0.90
   7   4   1    2.20    2.00
   7  -4  -1    1.00    1.10
   7  -4  -1    1.70    1.20
  -7   4  -1    0.90    1.00
   7   4   1    2.70    1.80
   7  -4  -1   -0.20    1.00
  -8   4   1    0.30    1.10
   8  -4   1    1.10    1.00
  -8   4   1   -0.70    1.00
   8  -4   1    0.70    1.40
  -8  -4  -1    2.00    1.80
   8   4  -1    0.00    1.30
  -8  -4   1    1.30    2.10
  -8  -4   1    2.40    2.20
   8   4   1    2.80    2.30
   8  -4  -1   -0.40    1.20
   8   4   1   -1.00    1.40
  -8   4  -1    1.40    1.10
   8  -4  -1    1.40    1.50
   8  -4  -1   -0.10    1.10
   9   4  -1    0.20    2.10
  -9   4   1    1.70    1.40
   9   4  -1    0.10    1.80
   9  -4   1    0.90    1.60
   9  -4   1    0.90    1.20
  -9   4   1    2.30    1.60
  -9  -4  -1    1.50    1.90
   9  -4  -1    2.60    1.70
   9  -4  -1    2.20    1.60
   9  -4  -1    2.30    1.90
  -9  -4   1    2.80    2.30
  -9  -4   1    1.00    1.80
   9   4   1   -0.20    1.90
   9   4   1    2.90    2.60
  10  -4   1    4.30    2.20
 -10  -4  -1    1.70    2.30
 -10   4   1    3.50    2.00
  10   4  -1    3.10    2.80
 -10   4   1    3.00    1.70
  10   4  -1    5.30    3.10
  10  -4   1    4.60    1.90
  10   4   1    5.60    3.00
  10  -4  -1    8.90    3.10
 -10   4  -1    2.60    1.60
  10  -4  -1    3.30    1.80
  10   4   1    7.90    3.60
  10  -4  -1    1.50    1.80
  11   4  -1    9.30    4.10
  11  -4   1    4.00    2.50
  11  -4   1    5.90    2.20
  11  -4  -1   10.40    2.90
  11   4   1   13.00    4.40
  11  -4  -1   10.50    3.40
  12  -4   1    5.20    3.70
  12   4  -1    4.90    4.00
  12  -4   1   10.90    2.80
  12  -4  -1    7.70    3.00
  12  -4  -1    4.70    3.30
  12   4   1   10.50    4.70
   0   5  -1   28.40    2.00
   0  -5   1   33.30    2.80
   0  -5   1   30.20    3.10
   0   5  -1   24.80    2.90
   0   5   1   27.20    3.10
   0   5  -1   28.00    2.30
   0   5   1   27.60    2.30
  -1   5   1   24.20    2.80
   1   5  -1   27.80    3.00
   1   5  -1   36.90    3.90
  -1   5   1   25.20    2.70
   1  -5   1   25.80    2.50
  -1   5   1   23.80    2.10
   1  -5  -1   22.20    2.60
   1   5   1   28.20    3.40
  -1  -5   1   28.90    3.30
   1  -5  -1   26.50    2.60
  -1  -5   1   26.30    3.30
   2  -5   1    1.40    0.60
   2  -5   1    0.80    0.60
   2   5  -1   -0.50    0.90
   2  -5   1    2.20    0.70
  -2  -5  -1    2.80    1.30
   2   5  -1    0.80    1.10
  -2   5   1    0.30    0.50
  -2   5   1    1.80    0.70
  -2   5   1    1.20    0.90
  -2  -5   1    1.90    1.40
   2   5   1    1.60    1.40
   2  -5  -1    0.60    0.80
  -2  -5   1    0.20    1.20
  -2   5  -1    0.60    0.60
   2  -5  -1    3.00    1.00
   3  -5   1    5.50    0.80
   3  -5   1    6.90    0.90
   3   5  -1    3.10    1.60
  -3  -5  -1    6.30    2.00
  -3  -5  -1    4.80    1.80
  -3   5   1    5.70    1.30
   3   5  -1    2.90    1.70
   3  -5  -1    9.00    1.60
  -3   5  -1    6.40    0.90
  -3  -5   1    3.60    1.80
   3  -5  -1    4.80    1.30
  -3  -5   1    4.30    1.90
   3  -5  -1    6.00    1.30
   3   5   1    3.80    1.60
  -4  -5  -1   14.60    3.00
   4  -5   1   17.40    1.50
  -4   5   1   18.40    2.30
   4   5  -1   15.50    3.20
   4   5  -1   18.60    3.40
   4  -5   1   18.80    1.40
  -4  -5  -1   19.00    3.50
  -4   5   1   17.90    2.30
   4  -5  -1   15.30    2.20
  -4  -5   1   21.30    3.70
  -4  -5   1   20.00    3.50
   4   5   1   15.70    3.20
   4   5   1   15.60    3.30
   4  -5  -1   17.90    2.30
  -4   5  -1   20.90    1.50
   4  -5  -1   21.10    2.50
  -5   5   1   43.00    3.50
   5  -5   1   44.40    2.80
  -5  -5  -1   48.50    5.90
   5  -5   1   41.50    3.00
   5   5  -1   37.90    5.30
   5  -5   1   48.20    2.90
  -5   5   1   49.60    3.50
   5   5  -1   46.80    5.50
  -5   5  -1   44.30    2.80
   5   5   1   32.30    4.90
   5  -5  -1   40.40    3.40
  -5  -5   1   44.00    5.60
   5  -5  -1   44.50    3.50
  -5  -5   1   48.60    6.10
  -5   5  -1   42.90    2.70
   5   5   1   41.20    5.60
   5  -5  -1   43.30    3.50
  -6   5   1   -0.40    0.80
  -6   5   1    0.20    0.90
   6  -5   1    1.30    0.90
  -6  -5  -1   -2.10    0.90
   6  -5   1    0.40    0.60
   6   5  -1    1.10    1.60
   6  -5   1    0.60    0.70
   6   5  -1   -0.50    1.30
   6   5   1    1.80    1.70
  -6  -5   1   -0.10    1.40
  -6   5  -1    0.50    0.60
   6   5   1    1.10    1.60
  -6   5  -1   -0.70    0.50
   6  -5  -1    1.60    1.10
   6  -5  -1    0.30    0.90
   6  -5  -1   -0.10    0.80
  -6  -5   1    0.40    1.10
   7   5  -1   18.60    4.80
   7  -5   1   13.20    2.40
  -7   5   1   11.60    2.40
  -7  -5  -1   13.30    3.50
   7  -5   1   15.10    2.20
   7  -5   1   15.00    2.00
  -7   5   1   13.40    2.50
   7   5  -1    9.40    3.00
   7   5   1   14.00    3.80
   7   5   1   15.10    3.90
  -7   5  -1   12.90    2.00
  -7  -5   1   17.80    3.90
   7  -5  -1   20.00    3.00
   7  -5  -1   14.90    2.60
   7  -5  -1   13.20    2.60
   8   5  -1   19.00    4.60
   8   5  -1   26.00    5.10
  -8   5   1   28.50    3.70
   8  -5   1   35.20    3.50
   8  -5   1   28.60    3.80
  -8   5   1   18.90    3.30
  -8  -5  -1   26.40    5.20
   8  -5  -1   26.30    3.90
  -8   5  -1   30.50    3.20
   8   5   1   31.40    5.80
  -8  -5   1   25.60    5.10
   8   5   1   28.50    5.30
   8  -5  -1   28.50    3.70
  -8  -5   1   30.40    5.20
   8  -5  -1   32.90    4.20
  -9   5   1    1.90    1.50
   9  -5   1    0.90    1.30
   9   5  -1    4.50    2.80
   9  -5   1    1.70    1.20
   9   5  -1   -1.20    1.70
  -9  -5  -1    1.00    1.80
  -9   5   1    0.60    1.20
   9   5   1   -0.40    2.10
   9   5   1   -0.40    1.90
   9  -5  -1    1.70    1.70
  -9  -5   1    1.40    2.20
  -9  -5   1    2.80    2.20
   9  -5  -1    0.80    1.30
   9  -5  -1    0.10    1.30
  10  -5   1   16.50    3.50
 -10   5   1   12.10    3.00
  10   5  -1   18.90    5.10
  10   5  -1   13.60    4.60
 -10  -5  -1    7.10    3.40
  10  -5   1   12.20    2.50
  10  -5  -1   16.80    3.40
  10  -5  -1   14.80    3.20
  10   5   1   15.70    4.60
 -10   5  -1    8.40    2.00
  10   5   1   19.00    5.10
  10  -5  -1    9.00    2.90
 -10  -5   1    6.30    4.00
  11   5  -1   26.30    6.40
  11  -5   1   22.40    3.50
  11  -5   1   25.70    4.90
  11   5   1   25.00    6.00
  11  -5  -1   30.30    5.40
   0   6  -1   -0.80    0.70
   0  -6   1   -1.10    0.80
   0   6  -1    0.40    0.70
   0   6  -1   -0.30    0.60
   0   6   1   -0.50    0.70
   0  -6   1   -0.60    0.70
   0   6   1    0.00    0.80
  -1   6   1   45.50    3.30
  -1   6   1   35.60    3.80
   1   6  -1   36.70    4.20
  -1   6   1   38.70    2.80
   1  -6   1   41.80    3.30
   1   6  -1   44.40    3.50
   1  -6  -1   43.10    3.20
   1   6   1   37.50    4.20
  -1  -6   1   45.30    3.90
  -1  -6   1   44.50    4.50
   1   6   1   36.80    3.20
  -2   6   1   63.59    3.50
  -2   6   1   68.09    4.50
  -2   6   1   63.19    3.60
   2  -6   1   55.99    3.80
   2   6  -1   61.49    4.80
   2  -6   1   64.89    3.80
   2   6  -1   68.59    5.50
   2  -6   1   67.69    3.70
   2  -6  -1   63.99    4.10
  -2  -6   1   63.29    5.20
  -2   6  -1   64.49    4.50
  -2  -6   1   69.29    5.50
   2  -6  -1   66.19    4.30
   2   6   1   73.09    5.50
   3   6  -1    9.80    2.40
  -3  -6  -1   11.20    2.70
   3  -6   1    7.10    1.00
   3  -6   1    7.00    1.10
  -3  -6  -1    6.10    2.10
   3   6  -1    3.60    1.80
  -3   6   1    9.40    1.70
   3   6   1    7.30    2.30
  -3   6  -1    7.40    1.00
   3  -6  -1    5.60    1.30
   3  -6  -1    8.70    1.70
  -3  -6   1   10.30    2.70
  -3  -6   1    7.10    2.20
  -4   6   1  184.48    9.00
   4  -6   1  171.78    8.00
   4  -6   1  174.88    7.90
  -4  -6  -1  176.68   10.90
  -4  -6  -1  165.48   10.80
   4   6  -1  177.68   10.70
   4   6  -1  186.08   11.40
  -4   6  -1  179.68    7.80
  -4  -6   1  169.38   11.00
   4  -6  -1  167.18    9.00
   4  -6  -1  181.18    9.00
  -4  -6   1  174.38   10.90
   4  -6  -1  184.48    9.00
   4   6   1  145.89   10.60
   4   6   1  177.28   11.00
   5   6  -1    3.00    1.90
   5   6  -1   -1.00    1.10
   5  -6   1    1.30    0.60
  -5   6   1    1.20    0.80
  -5   6   1    0.60    0.80
   5  -6   1    0.00    0.70
  -5  -6  -1    2.10    1.70
  -5   6  -1    2.50    0.60
   5   6   1   -0.60    1.30
   5  -6  -1   -0.20    0.80
   5  -6  -1    0.30    0.90
  -5  -6   1    0.40    1.50
  -5  -6   1   -1.40    1.00
   5  -6  -1    1.90    1.10
   6  -6   1    5.70    1.10
   6  -6   1    3.80    1.20
  -6   6   1    6.60    1.60
   6   6  -1   11.30    3.50
  -6   6   1    6.00    1.60
   6   6  -1    2.50    1.70
   6  -6   1    4.10    1.00
  -6  -6  -1    3.90    2.00
  -6   6  -1    4.00    0.90
  -6  -6   1    5.50    2.60
   6  -6  -1    3.90    1.40
   6   6   1    1.50    1.80
   6   6   1    4.90    2.80
   6  -6  -1    3.10    1.30
   6  -6  -1    5.00    1.60
  -6  -6   1    8.60    2.90
  -7  -6  -1   38.60    6.10
   7  -6   1   29.20    3.40
   7  -6   1   32.90    2.70
   7   6  -1   40.30    6.40
  -7   6   1   37.50    3.90
   7  -6   1   32.80    2.70
  -7   6   1   27.90    3.70
   7  -6  -1   29.30    3.60
   7  -6  -1   33.20    4.10
  -7  -6   1   32.60    5.60
   7   6   1   34.10    6.80
   7   6   1   51.19    7.10
  -7  -6   1   23.90    5.70
   7  -6  -1   32.90    3.90
  -7   6  -1   31.80    2.50
   8  -6   1   -0.60    1.00
  -8   6   1   -0.20    0.90
   8   6  -1   -1.00    1.80
  -8  -6  -1   -0.10    1.70
   8  -6   1   -0.90    0.60
   8  -6  -1    0.40    1.00
   8  -6  -1   -0.60    0.90
   8   6   1   -1.30    1.40
   8  -6  -1    0.50    1.20
   8   6   1   -1.20    1.60
  -8   6  -1   -0.50    0.70
  -8  -6   1    2.50    2.50
  -8  -6   1   -0.40    1.60
   9   6  -1    0.00    2.20
   9  -6   1    0.10    1.30
  -9   6   1   -0.60    0.90
   9   6  -1    0.60    2.40
   9  -6   1    0.90    1.00
  -9  -6  -1    0.90    2.10
  -9   6   1    0.70    1.30
  -9  -6   1    3.30    2.80
   9   6   1   -0.20    2.20
   9  -6  -1    1.90    1.40
  -9   6  -1   -0.40    0.80
   9   6   1   -0.50    2.20
  -9  -6   1   -0.50    1.20
   9  -6  -1    0.40    1.50
   9  -6  -1   -0.30    1.20
 -10   6   1   24.60    4.00
 -10   6   1   16.80    3.00
  10  -6   1   22.90    3.10
  10  -6   1   25.70    4.20
  10   6  -1   22.40    5.70
 -10  -6  -1   28.00    5.80
 -10  -6   1   33.50    6.30
  10   6   1   10.50    4.10
  10  -6  -1   22.90    4.10
  10   6   1   16.10    5.70
  10  -6  -1   33.70    4.30
 -10   6  -1   22.10    2.80
  10  -6  -1   23.40    3.90
  11   6  -1   -0.60    3.10
  11  -6   1   -0.60    1.80
  11  -6   1   -0.60    1.10
  11  -6  -1   -0.90    1.90
  11  -6  -1   -0.30    1.50
   0   7  -1  286.37   12.50
   0   7   1  289.37   13.20
   0   7  -1  266.87   12.80
   0   7  -1  301.77   14.20
   0  -7   1  289.57   14.00
   0   7   1  262.77   13.60
   0  -7   1  276.27   14.10
   1  -7   1   20.50    2.80
  -1   7   1   17.90    2.40
   1   7  -1   20.40    2.80
  -1   7   1   17.70    2.70
   1   7  -1   22.10    3.30
  -1   7   1   16.10    2.00
   1   7   1   23.20    3.30
  -1  -7   1   20.60    3.20
   1   7   1   18.20    2.60
  -1  -7   1   18.70    3.20
  -2   7   1    3.90    1.40
   2  -7   1    8.10    1.70
   2   7  -1    7.80    2.30
   2  -7   1    8.80    1.50
   2  -7   1    5.30    1.20
  -2   7   1    6.20    1.00
   2   7  -1    7.60    2.00
  -2   7   1    4.60    1.00
   2  -7  -1    5.20    1.40
  -2  -7   1    9.10    2.40
  -2  -7   1    6.50    2.20
   2   7   1    3.90    1.80
   2  -7  -1    7.70    1.70
  -3   7   1    2.50    1.10
   3   7  -1    5.60    2.00
  -3  -7  -1    6.60    2.30
   3   7  -1    4.30    1.80
   3  -7   1    3.40    1.00
   3  -7   1    4.80    1.00
  -3  -7   1    3.70    1.90
  -3   7  -1    3.30    0.80
   3  -7  -1    1.70    1.10
   3  -7  -1    6.60    1.50
  -3  -7   1    3.10    1.60
   3   7   1    1.30    1.60
   4   7  -1   74.59    6.20
  -4  -7  -1   58.79    6.80
   4   7  -1   76.39    7.90
  -4   7   1   69.29    4.60
   4  -7   1   65.49    3.70
   4  -7  -1   67.69    4.60
   4   7   1   61.09    6.90
   4   7   1   80.19    8.30
   4  -7  -1   68.89    4.60
  -4  -7   1   71.39    7.60
  -4   7  -1   67.39    3.60
  -4  -7   1   71.69    6.30
   5  -7   1   10.00    1.50
   5  -7   1   11.30    1.30
  -5   7   1    4.20    1.40
  -5  -7  -1   11.70    3.20
   5   7  -1   14.10    3.70
   5   7  -1   15.70    3.60
   5  -7  -1    9.60    1.90
   5  -7  -1   14.60    2.30
   5   7   1   18.60    4.20
  -5  -7   1    9.30    3.00
   5   7   1    9.30    2.80
  -5  -7   1    8.90    3.00
   6  -7   1    0.00    0.90
   6  -7   1    0.60    0.60
   6   7  -1    2.80    2.20
   6   7  -1    1.90    1.90
  -6  -7  -1    1.90    2.00
   6  -7  -1    0.10    0.90
  -6  -7   1    1.00    2.00
   6   7   1   -1.50    1.50
  -6   7  -1    0.50    0.40
   6  -7  -1    0.30    1.00
  -6  -7   1    0.90    1.80
   6  -7  -1   -0.30    0.70
   6   7   1    0.40    1.70
  -7  -7  -1   13.90    3.90
  -7   7   1   16.50    2.60
   7  -7   1   18.90    2.70
   7   7  -1   28.50    5.60
  -7  -7   1   20.50    4.70
   7  -7  -1   22.00    3.20
  -7  -7   1   23.00    5.00
   7   7   1   19.00    4.90
   7  -7  -1   12.80    2.40
   7  -7  -1   16.90    2.70
  -8  -7  -1    8.00    3.40
  -8   7   1    1.00    1.40
   8  -7   1    6.30    1.90
   8   7  -1    1.70    2.40
   8  -7  -1    5.80    2.10
  -8  -7   1    6.80    3.40
   8   7   1    9.20    3.80
   8  -7  -1    5.50    1.70
  -8  -7   1    0.30    2.10
   9  -7   1   15.40    2.00
  -9   7   1   17.70    4.10
   9   7  -1   15.70    4.80
  -9   7   1   15.30    3.10
   9   7  -1   12.40    4.10
  -9  -7  -1   13.10    4.50
   9  -7   1   14.20    2.80
   9  -7  -1   17.00    3.00
   9  -7  -1   12.10    2.60
  -9  -7   1   16.00    4.70
  -9  -7   1   17.50    4.80
   9   7   1   23.30    5.60
   9   7   1   14.30    4.40
   9  -7  -1   15.60    3.40
 -10   7   1   24.40    3.80
 -10   7   1   17.00    3.10
  10  -7   1   32.00    5.20
  10   7  -1   31.70    6.80
 -10  -7  -1   24.70    5.70
  10   7   1   16.80    6.40
  10  -7  -1   16.70    3.10
  10  -7  -1   25.90    4.40
  10  -7  -1   18.30    3.30
 -10  -7   1   16.70    4.80
  11  -7   1    9.70    1.90
  11  -7   1   10.40    3.20
  11  -7  -1    9.30    3.40
  11   7   1   16.70    5.80
  11  -7  -1   12.10    2.90
   0   8  -1    0.50    0.70
   0   8  -1   -0.30    0.80
   0  -8   1   -0.20    0.90
   0   8   1   -1.00    0.80
   0  -8   1   -1.20    0.80
   0   8  -1    0.10    0.60
   0   8   1   -0.90    0.60
  -1   8   1    3.40    1.20
  -1   8   1    4.30    1.10
   1   8  -1    5.90    1.70
   1  -8   1    4.00    1.60
   1  -8   1    4.60    1.50
   1   8  -1    5.50    1.90
   1   8  -1    4.30    1.30
  -1   8   1    3.70    1.70
   1   8   1    1.70    1.40
   1   8   1    6.80    1.70
  -1   8  -1    5.40    1.60
  -1  -8   1    4.00    1.70
  -1  -8   1    6.40    2.10
   2  -8   1    0.30    0.70
   2   8  -1   -0.10    1.10
  -2   8   1   -0.20    0.40
   2   8  -1   -1.00    0.90
  -2   8   1   -1.00    0.70
   2  -8   1    0.00    0.80
  -2   8   1    0.00    0.40
  -2  -8   1   -0.70    1.00
   2   8   1   -0.90    1.00
  -2   8  -1   -0.40    0.40
   2  -8  -1    0.10    0.70
   2  -8  -1    1.20    0.90
  -2  -8   1    1.20    1.20
   3  -8   1    5.50    1.20
   3  -8   1    7.50    1.40
   3   8  -1    5.30    2.00
  -3  -8  -1    5.20    2.10
  -3   8   1    9.50    1.90
   3   8  -1    7.20    2.50
   3  -8  -1   10.40    2.00
   3  -8  -1   10.60    2.10
  -3  -8   1    5.40    2.30
  -3   8  -1    7.50    1.40
   3   8   1   12.30    3.70
   3   8   1    7.90    2.70
  -3  -8   1    7.40    2.60
  -4   8   1    9.00    1.80
   4   8  -1    4.20    2.30
   4  -8   1    3.70    1.00
   4  -8   1    5.60    1.30
  -4  -8  -1    6.10    2.60
  -4  -8   1    8.00    2.70
  -4   8  -1    6.30    1.10
  -4  -8   1    7.00    2.80
   4   8   1    3.70    2.40
   4   8   1    8.90    2.90
   4  -8  -1    7.10    1.70
   4  -8  -1    1.50    1.10
  -5  -8  -1    0.90    1.70
   5   8  -1    0.70    1.60
   5   8  -1    4.20    2.40
   5  -8   1    3.90    0.80
   5  -8   1    3.00    1.10
   5  -8  -1    3.00    1.30
   5   8   1    1.70    1.80
  -5  -8   1    8.30    3.00
   5  -8  -1    0.90    1.00
   5   8   1    0.90    1.90
  -5   8  -1    3.10    0.70
  -6  -8  -1    2.20    2.30
   6  -8   1    7.80    0.90
   6   8  -1    6.70    2.70
   6   8  -1    6.30    2.90
  -6   8   1    9.80    2.90
   6  -8   1    8.80    1.70
   6   8   1   13.60    3.80
   6  -8  -1    5.90    1.60
  -6  -8   1   12.10    3.70
  -6  -8   1    8.00    3.10
   6  -8  -1    6.60    1.90
   6   8   1   10.00    3.60
   7   8  -1   -0.40    2.10
  -7   8   1    0.40    0.80
   7  -8   1    0.00    1.00
  -7  -8  -1    3.20    2.50
   7   8  -1    5.70    3.00
   7  -8  -1    1.80    1.40
   7   8   1    5.60    3.10
  -7  -8   1    1.90    2.10
  -7  -8   1    0.10    1.90
   7  -8  -1    1.60    1.20
   8   8  -1    8.80    3.70
  -8  -8  -1    9.30    3.70
  -8   8   1    6.10    1.80
   8   8  -1   12.30    4.10
   8  -8   1   11.00    2.40
   8  -8  -1    7.90    2.30
   8   8   1   13.90    4.50
   8   8   1    4.60    3.20
   8  -8  -1    9.00    2.10
  -8  -8   1    7.00    3.10
   8  -8  -1    8.30    2.00
  -8  -8   1   13.50    4.40
   9   8  -1   12.30    4.40
   9  -8   1    9.00    2.40
  -9   8   1    3.50    1.60
  -9  -8  -1    4.10    3.50
   9  -8  -1    6.10    1.90
   9  -8  -1    7.70    2.10
   9  -8  -1    2.10    1.90
  -9  -8   1   -3.20    1.60
  -9  -8   1    4.90    2.80
  10   8  -1   -0.10    3.10
 -10  -8  -1    1.20    3.10
  10  -8   1    1.80    2.10
 -10  -8   1    0.50    2.90
  10  -8  -1    0.40    1.90
  10   8   1    0.90    3.30
  10  -8  -1    1.50    1.40
  10  -8  -1    0.40    1.30
   0  -9   1  284.07   14.60
   0  -9   1  266.77   14.00
   0   9  -1  261.47   14.10
   0   9  -1  263.07   12.00
   0   9   1  264.47   13.40
   0   9  -1  256.37   12.30
   0   9   1  260.97   12.70
   1  -9   1    9.40    2.40
   1   9  -1    4.20    2.10
   1  -9   1    6.30    1.90
  -1   9   1    6.20    1.40
   1   9  -1    6.30    1.60
  -1   9   1    6.00    1.50
  -1   9   1    6.80    2.10
   1   9  -1    5.70    1.80
  -1  -9   1    9.50    2.50
  -1   9  -1    6.20    1.90
   1   9   1    9.80    2.50
  -1  -9   1    7.20    2.50
   1   9   1    6.90    1.80
   2   9  -1  226.38   12.40
   2  -9   1  232.68   11.40
  -2   9   1  220.78    9.50
  -2   9   1  226.38    9.60
   2   9  -1  219.98   13.30
   2  -9   1  217.48   11.50
  -2   9   1  219.38   11.80
  -2  -9   1  196.28   12.80
  -2   9  -1  231.98   11.30
  -2  -9   1  208.88   13.20
   2   9   1  225.98   12.90
   2   9   1  245.58   12.20
  -2   9  -1  224.28   11.50
   2  -9  -1  231.18   11.90
  -3  -9  -1   67.29    7.40
   3   9  -1   52.69    6.70
  -3   9   1   64.59    4.80
   3  -9   1   52.99    4.00
   3  -9   1   58.59    4.00
   3   9  -1   70.59    6.90
  -3   9  -1   58.59    4.00
   3   9   1   61.19    7.30
  -3  -9   1   58.09    6.90
  -3  -9   1   60.19    7.30
   3  -9  -1   60.09    4.60
   3  -9  -1   65.39    4.70
  -4   9   1    2.60    1.20
   4  -9   1    1.60    1.00
   4  -9   1    3.50    1.00
  -4  -9  -1    2.90    2.10
   4   9  -1    1.40    2.00
   4   9  -1    1.00    1.70
   4  -9  -1    3.00    1.30
  -4  -9   1    1.70    1.70
  -4   9  -1    2.40    0.80
   4   9   1    3.30    2.10
   4  -9  -1    4.00    1.50
   4   9   1    4.20    2.50
   5   9  -1   22.10    4.80
   5  -9   1   17.70    1.80
   5   9  -1   22.20    4.50
   5  -9   1   17.00    2.30
  -5  -9  -1   25.70    5.00
  -5  -9   1   16.50    4.10
   5   9   1   16.70    4.40
  -5   9  -1   19.30    1.50
   5  -9  -1   14.60    2.50
   5  -9  -1   21.70    2.90
   5   9   1   14.00    3.90
  -5  -9   1   16.50    4.10
  -5   9  -1   20.30    1.50
  -6  -9  -1   13.60    3.90
  -6   9   1   20.90    2.80
   6   9  -1   15.70    4.30
   6  -9   1   17.10    2.40
  -6  -9   1   20.80    4.90
  -6  -9   1   25.20    5.30
   6   9   1   18.50    4.80
   6  -9  -1   25.70    3.10
   6  -9  -1   20.10    3.00
  -7   9   1   11.90    2.20
   7   9  -1   10.70    4.20
   7  -9   1   12.30    2.30
   7   9  -1   16.10    4.20
  -7  -9  -1   14.60    4.60
   7  -9  -1   11.00    2.20
   7  -9  -1   14.70    2.70
   7   9   1   10.90    4.00
  -7  -9   1   10.00    3.90
   7   9   1   13.50    4.50
  -7  -9   1   12.30    4.00
  -8   9   1   12.30    2.30
   8  -9   1   10.40    2.30
  -8  -9  -1   12.70    4.00
   8   9  -1   21.60    5.80
   8   9  -1   14.50    4.60
  -8  -9   1   14.40    4.60
   8  -9  -1   16.20    3.10
   8   9   1   12.60    6.50
   8   9   1   19.10    4.90
   8  -9  -1   16.10    2.60
  -8  -9   1   18.50    5.00
   9   9  -1   14.00    5.20
  -9   9   1    4.60    1.60
   9  -9   1    7.10    2.20
   9   9   1    6.50    4.10
   9  -9  -1    5.10    1.60
   9  -9  -1    2.60    1.90
  -9  -9   1    6.90    4.00
  10  -9   1   21.70    3.70
  10  -9  -1   19.50    3.80
 -10  -9   1   20.00    6.10
  10  -9  -1   10.70    2.10
   0  10  -1   -0.50    0.70
   0  10   1    0.40    1.00
   0 -10   1   -0.70    0.90
   0 -10   1    1.10    1.40
   0  10  -1    1.20    0.80
   0  10   1   -0.20    1.10
   0  10  -1   -0.20    1.00
   1 -10   1   48.20    5.20
   1  10  -1   38.10    5.40
   1  10  -1   48.00    4.70
  -1  10   1   43.60    3.20
  -1  10   1   45.50    5.20
  -1  10   1   40.30    3.40
   1  10  -1   46.80    3.70
   1  10   1   41.70    4.40
  -1  10  -1   40.20    4.80
  -1 -10   1   41.00    5.40
  -1 -10   1   59.79    6.80
   1  10   1   40.30    5.00
   2  10  -1    0.70    1.60
  -2  10   1    5.80    2.00
   2 -10   1    3.50    1.70
   2  10  -1    8.30    2.80
   2  10  -1    4.20    1.70
   2 -10   1    5.00    1.70
  -2 -10  -1    7.30    2.80
   2  10   1    4.10    2.10
  -2  10  -1    6.50    1.80
   2 -10  -1    8.60    2.50
  -2 -10   1    0.70    1.60
  -2 -10   1    4.60    2.40
  -2  10  -1    6.10    1.80
   2  10   1    8.90    2.20
  -3  10   1    7.20    2.00
   3 -10   1    8.10    1.90
  -3 -10  -1    6.60    2.70
   3 -10  -1   10.80    2.30
  -3 -10   1    9.60    3.10
  -3 -10   1    6.50    3.30
   3 -10  -1    9.00    2.20
   3  10   1    5.90    2.10
  -3  10  -1    7.80    1.80
   3  10   1    9.10    3.00
  -3  10  -1    7.80    1.70
   4 -10   1   44.90    3.40
   4 -10   1   46.90    3.70
  -4  10   1   44.80    4.50
   4 -10   1   38.60    3.50
   4  10  -1   36.00    5.40
  -4 -10  -1   42.10    6.60
  -4  10  -1   41.60    3.00
  -4 -10   1   50.19    7.00
  -4  10  -1   46.00    3.30
   4  10   1   41.50    6.40
   4 -10  -1   38.70    4.30
   4 -10  -1   47.00    4.00
  -4 -10   1   24.20    5.10
   4  10   1   50.59    7.20
  -5 -10  -1    1.50    2.20
   5 -10   1    5.20    1.50
   5 -10   1    7.60    1.30
   5  10  -1    4.10    2.60
   5  10  -1    0.40    2.00
  -5 -10   1    5.90    3.10
   5 -10  -1    5.30    1.80
  -5  10  -1    7.90    1.00
   5 -10  -1    7.10    1.80
  -5 -10   1    5.10    2.70
  -5  10  -1    4.50    0.80
   5  10   1    4.10    2.90
  -6  10   1    5.90    1.60
  -6 -10  -1    1.60    2.70
   6  10  -1    3.80    2.60
   6  10  -1    4.40    2.80
   6 -10   1    3.30    1.40
   6 -10  -1    4.20    1.50
  -6 -10   1    5.80    3.20
   6  10   1    7.30    3.20
   6 -10  -1   10.10    2.30
   6  10   1    4.30    3.10
  -6 -10   1    1.30    2.30
   7  10  -1   34.50    6.40
   7  10  -1   22.00    5.80
  -7  10   1   40.00    3.80
  -7 -10  -1   35.90    6.90
   7 -10   1   37.20    3.80
  -7 -10   1   45.70    7.60
   7 -10  -1   34.00    3.70
   7 -10  -1   36.00    4.40
  -7 -10   1   30.90    6.30
   7  10   1   31.00    6.60
   7  10   1   29.30    6.10
   8  10  -1   -0.50    2.90
  -8 -10  -1   -0.80    2.10
  -8  10   1    0.40    0.90
   8 -10   1   -0.20    1.10
   8 -10  -1    1.30    1.70
   8 -10  -1   -0.50    1.00
   8  10   1    0.10    2.60
  -8 -10   1   -1.00    2.20
   9 -10   1   10.30    2.60
  -9  10   1    4.40    1.30
  -9 -10  -1   18.30    5.60
   9 -10  -1    9.50    2.70
   0  11  -1   -0.20    0.70
   0  11   1    0.70    1.10
   0  11  -1    0.60    1.30
   0  11  -1    0.60    0.70
   0 -11   1   -0.40    1.10
   0  11   1   -0.30    1.10
  -1  11   1   34.20    4.70
  -1  11   1   24.60    2.60
   1  11  -1   25.80    3.50
   1  11  -1   37.80    5.50
   1  11  -1   23.40    3.00
  -1  11   1   27.30    2.90
   1 -11   1   33.80    4.50
  -1 -11   1   40.10    5.50
   1 -11  -1   38.10    4.90
   1  11   1   33.00    3.90
  -1 -11   1   37.20    5.80
   1  11   1   36.60    4.60
  -1  11  -1   38.30    4.70
  -2 -11  -1    9.20    3.30
   2  11  -1   13.50    2.90
   2 -11   1   10.60    2.30
  -2  11   1    9.80    2.50
   2  11  -1   11.60    2.40
   2  11  -1   11.30    3.90
   2 -11   1   18.40    3.10
   2  11   1   11.70    3.20
  -2  11  -1   10.30    2.30
   2  11   1   14.10    2.80
  -2 -11   1   18.60    4.30
  -2 -11   1   13.40    3.50
   2 -11  -1   11.50    2.70
  -2  11  -1   13.20    2.70
   3  11  -1    0.90    1.50
   3 -11   1   -0.60    0.80
  -3 -11  -1   -0.40    1.50
   3 -11   1   -1.00    0.80
  -3  11   1    0.80    1.30
  -3 -11   1   -1.00    1.50
  -3 -11   1   -0.50    1.70
   3 -11  -1   -0.30    1.00
   3  11   1    0.50    1.50
  -3  11  -1    1.70    1.10
   3  11   1   -0.80    1.50
  -3  11  -1   -0.40    0.80
   4 -11   1    9.90    1.90
   4 -11   1    7.80    1.60
   4  11  -1    6.90    3.00
  -4 -11  -1   11.00    3.70
  -4  11   1   11.20    2.30
   4 -11  -1    7.50    2.10
  -4  11  -1    7.90    1.80
   4  11   1   14.50    3.70
  -4 -11   1   10.50    3.90
  -4  11  -1    9.50    1.60
   4 -11  -1   11.30    2.50
  -4 -11   1    9.50    3.40
   5 -11   1    6.90    1.20
  -5  11   1    6.10    1.80
   5 -11   1    6.00    1.80
  -5 -11  -1    4.60    3.10
   5 -11   1    4.50    1.10
  -5  11  -1    6.40    0.90
   5  11   1    5.50    2.90
   5 -11  -1    8.10    2.10
   5 -11  -1    9.00    2.30
  -5 -11   1    4.90    3.10
  -5 -11   1    6.90    3.10
  -5  11  -1    4.60    0.80
  -6 -11  -1    2.80    2.60
   6 -11   1    0.60    1.10
  -6  11   1    0.30    0.90
   6  11  -1    1.10    2.40
   6  11  -1    0.00    2.10
   6 -11  -1    1.10    1.40
   6 -11  -1    1.20    1.20
  -6 -11   1   -3.10    1.60
  -6 -11   1   -1.80    2.00
   6  11   1   -1.10    2.40
   6  11   1    1.20    2.40
   7 -11   1    4.20    1.60
  -7 -11  -1    5.50    3.50
  -7  11   1    3.20    1.40
   7  11  -1    6.40    3.60
  -7 -11   1    4.30    3.10
   7  11   1    6.20    4.30
   7 -11  -1    4.70    1.50
   7  11   1    2.40    2.90
   7 -11  -1    4.30    1.90
  -8 -11  -1   -0.90    2.60
  -8  11   1    1.30    0.90
   8 -11   1    0.20    1.40
  -8 -11   1   -1.00    2.50
   8 -11  -1   -1.20    1.40
   8 -11  -1    1.20    1.00
   0 -12   1    0.10    1.30
   0  12   1    0.60    1.00
   0  12   1    0.50    1.30
   0  12  -1   -0.10    0.80
   0  12  -1    0.40    0.60
  -1  12   1    2.10    1.90
  -1  12   1    2.20    1.30
   1  12  -1    1.90    1.30
  -1  12   1    2.80    0.90
   1  12  -1    4.10    1.70
  -1 -12  -1   -0.70    1.50
   1 -12   1   -0.40    1.30
   1  12   1    4.30    1.90
   1  12   1   -0.90    1.40
   1 -12  -1    2.50    1.90
  -1  12  -1    3.20    1.80
   1  12   1    4.00    1.70
  -1 -12   1    3.10    2.30
  -2  12   1   -1.50    1.00
  -2 -12  -1    1.50    1.90
   2 -12   1   -0.10    1.10
   2 -12   1   -0.40    1.20
   2  12  -1    0.00    1.20
   2  12  -1   -1.00    1.50
   2  12  -1   -1.20    1.30
  -2  12  -1    0.00    1.10
  -2  12  -1   -0.80    1.00
   2  12   1   -1.50    1.10
  -2 -12   1    1.50    2.00
   2  12   1    3.00    2.40
   2 -12  -1   -1.40    1.10
  -2 -12   1    0.50    2.10
   2  12   1   -0.50    1.60
   3 -12   1    1.00    1.20
   3  12  -1    0.60    1.60
   3  12  -1   -1.40    1.50
   3  12  -1   -0.40    1.20
  -3  12   1   -0.50    1.10
   3 -12   1   -0.20    1.00
  -3 -12  -1    2.10    2.80
  -3 -12   1    1.20    2.30
  -3 -12   1   -1.80    1.20
  -3  12  -1    1.00    1.10
   3  12   1    1.10    1.60
   3 -12  -1   -1.70    1.10
   3  12   1    0.30    2.20
  -3  12  -1    0.20    1.00
   3  12   1   -1.00    1.70
   4 -12   1    0.70    1.00
   4  12  -1    1.30    2.20
   4  12  -1   -0.80    1.70
   4 -12   1    0.40    1.00
  -4 -12  -1   -0.70    1.30
  -4  12   1   -0.40    0.80
  -4 -12   1    0.40    1.90
  -4  12  -1    0.10    0.80
   4  12   1   -0.10    1.30
   4  12   1    0.90    2.50
  -4 -12   1    0.90    2.00
  -4  12  -1   -0.40    1.10
   4 -12  -1    0.00    1.20
   5  12  -1   -1.10    1.90
   5 -12   1   -0.70    0.50
   5  12  -1    0.00    1.80
  -5  12   1    0.30    0.90
   5 -12   1   -0.20    0.60
  -5 -12  -1   -0.60    1.40
  -5 -12   1    2.40    2.70
   5  12   1   -1.80    1.60
   5  12   1   -2.20    1.70
  -5  12  -1    0.10    0.40
   5 -12  -1   -0.10    1.20
  -5  12  -1    0.00    0.40
   5 -12  -1    1.40    1.30
  -6 -12  -1    2.90    2.90
  -6  12   1    4.50    1.90
   6  12  -1   -0.90    2.00
   6 -12   1    1.50    1.40
   6 -12  -1    0.80    1.20
  -6 -12   1    4.10    3.50
   6  12   1    1.50    2.70
   6 -12  -1    4.20    1.80
  -7  12   1   -0.40    0.70
   7 -12   1   -0.90    1.20
  -7 -12  -1   -0.10    2.60
   7 -12  -1    0.50    1.60
   7 -12  -1    1.30    1.10
  -7 -12   1   -0.80    2.50
   8 -12   1    1.50    1.60
  -8 -12  -1    2.80    3.70
  -8 -12   1   -0.90    2.10
   8 -12  -1    1.80    1.90
   0  13   1   80.99    8.90
   0 -13   1   79.09    8.20
   0  13   1  106.09    9.80
   0  13   1   84.79    5.40
   0  13   1   75.59    5.60
   0 -13  -1   77.69    8.60
   0  13  -1   71.79    7.90
   1  13  -1    5.10    3.20
  -1 -13  -1    7.90    3.00
   1  13  -1    8.50    1.90
  -1  13   1    7.00    2.70
   1  13  -1    7.50    1.70
   1 -13   1    2.70    2.10
  -1  13  -1    9.90    3.00
   1  13   1    4.20    2.70
   1 -13  -1    6.70    2.60
   1  13   1    7.70    2.50
   1  13   1    5.60    1.90
  -1 -13   1    5.20    2.70
  -1  13  -1   10.00    2.80
   2 -13   1   -0.20    1.40
   2  13  -1    3.60    1.90
   2 -13   1   -0.10    1.20
  -2  13   1    2.20    1.80
   2  13  -1    1.90    2.40
  -2 -13  -1    3.00    2.40
   2  13  -1    0.00    1.20
  -2 -13   1    0.80    1.90
   2 -13  -1   -2.20    1.20
  -2  13  -1    0.10    1.30
   2  13   1   -1.90    1.50
   2  13   1    1.50    2.40
   2  13   1    1.40    1.60
   3  13  -1    4.00    2.90
   3  13  -1   -0.50    1.70
   3  13  -1    0.70    1.50
   3 -13   1    0.70    1.30
  -3 -13  -1    2.50    2.60
   3 -13   1    1.40    1.50
  -3  13   1   -0.60    1.10
  -3 -13   1   -0.70    1.80
   3  13   1    3.00    2.20
   3  13   1    2.10    1.60
   3  13   1   -1.40    1.70
  -3  13  -1    2.60    1.40
   3 -13  -1    4.00    2.00
  -3  13  -1   -1.00    1.00
   4 -13   1   34.80    3.70
   4 -13   1   34.30    3.50
   4  13  -1   29.00    4.50
  -4 -13  -1   24.70    5.80
  -4  13   1   30.30    3.90
  -4 -13   1   34.30    6.40
   4  13   1   27.90    5.40
  -4  13  -1   34.00    3.60
   4  13   1   30.00    4.80
   4 -13  -1   29.00    4.10
   5 -13   1   12.10    1.60
   5 -13   1   16.00    2.00
  -5  13   1   16.10    2.60
  -5 -13  -1    4.20    3.70
   5  13  -1   14.40    4.40
   5 -13  -1   16.40    2.90
   5  13   1    9.60    3.80
  -5 -13   1   10.10    4.10
   5  13   1   12.40    3.60
   6  13  -1    1.10    2.60
  -6 -13  -1    0.90    3.00
  -6  13   1   -1.00    0.80
   6 -13  -1    1.70    1.70
  -6 -13   1    1.90    3.00
   6 -13  -1   -0.50    1.00
   7 -13   1    9.60    2.80
  -7  13   1    5.10    1.20
  -7  13   1    7.80    1.30
  -7 -13  -1   11.30    5.00
   7 -13  -1    5.70    2.40
  -7 -13   1   16.30    5.50
   7 -13  -1    3.50    1.20
   0  14   1   -0.30    1.80
   0  14   1   -1.00    1.10
   0 -14  -1   -0.70    1.70
   0 -14   1   -0.70    1.70
   0  14  -1   -0.40    1.60
   0  14   1   -0.40    1.00
   0  14   1    2.60    2.20
   1  14  -1    6.10    1.50
   1 -14   1   17.10    4.10
  -1  14   1    6.00    2.90
   1 -14   1   11.80    3.40
   1  14  -1    6.80    3.20
  -1 -14  -1    2.60    2.40
  -1  14   1    6.10    2.60
   1  14   1    8.80    2.20
   1  14   1    5.50    3.00
   1  14   1    9.80    2.80
  -1  14  -1    3.60    2.20
   1 -14  -1   11.00    3.50
  -1  14  -1    7.50    3.20
  -1 -14   1    9.30    3.50
   2 -14   1    0.90    1.60
  -2  14   1    1.60    1.90
   2  14  -1    1.80    1.80
   2  14  -1    4.20    1.80
  -2  14   1   -1.10    1.60
  -2 -14  -1   -0.90    2.10
  -2 -14   1   -0.10    1.70
   2 -14  -1    1.20    1.90
   2  14   1   -0.20    2.00
   2 -14  -1    2.00    2.20
   2  14   1   -0.20    1.40
  -2  14  -1    1.90    1.70
  -2  14  -1    0.00    1.40
   3  14  -1    3.20    1.70
   3 -14   1    2.30    1.60
  -3  14   1    0.80    1.60
   3  14  -1    1.10    2.10
  -3 -14  -1    4.50    3.20
   3 -14  -1    2.10    2.20
   3 -14  -1    1.60    1.80
   3  14   1    2.50    2.00
  -3  14  -1    1.80    1.40
  -3  14  -1    2.80    1.70
  -3 -14   1    5.90    3.40
   4 -14   1    0.10    1.10
   4  14  -1    3.60    2.20
  -4 -14  -1   -0.40    2.70
   4 -14   1    2.00    1.40
   4  14  -1    2.20    2.90
  -4  14  -1    2.50    1.20
   4  14   1   -1.50    2.70
  -4 -14   1    2.10    3.00
   4 -14  -1    3.80    2.00
   4  14   1    5.80    2.60
  -5 -14  -1   -1.60    2.50
  -5  14   1    2.20    1.60
   5 -14   1    0.80    0.60
   5  14  -1   -1.30    1.40
   5  14  -1    0.80    2.80
  -5  14   1   -0.60    0.90
   5 -14   1    0.40    0.60
  -5 -14   1    0.20    2.80
   5 -14  -1   -0.60    1.50
   5  14   1   -0.90    1.90
   5  14   1    2.10    3.10
   5 -14  -1    0.30    1.30
   0 -15  -1    3.50    2.70
   0 -15  -1    1.10    2.20
   0  15  -1    1.20    2.20
   0  15   1    0.20    2.00
   0 -15   1    3.70    2.70
   1 -15   1   -2.70    1.30
  -1 -15  -1    0.70    2.50
  -1  15   1    0.70    2.10
  -1  15  -1   -0.70    1.60
   1 -15  -1    4.90    2.90
   1  15   1   -1.10    2.10
  -1  15  -1    1.30    1.90
   1  15   1    1.50    1.80
   1  15   1    0.60    1.40
   1 -15  -1    1.10    2.00
  -1 -15   1   -1.00    1.90
   2 -15   1    9.50    3.00
   2  15  -1    7.00    2.00
  -2 -15  -1    5.80    4.00
   2  15  -1   10.10    2.50
  -2  15   1    2.50    2.30
   2 -15   1    2.90    1.90
   2  15   1    9.30    3.00
   2 -15  -1    7.90    2.70
   2 -15  -1   13.50    3.70
   2  15   1   11.70    2.80
  -2 -15   1   11.60    4.10
  -2  15  -1   10.40    3.00
  -3 -15  -1   10.90    4.60
   3 -15   1   13.60    3.00
   3 -15   1   11.90    2.70
   3  15  -1    9.30    3.20
  -3  15   1   11.20    3.20
   3  15   1   16.50    3.60
  -3  15  -1   10.90    3.10
  -3 -15   1   17.40    4.90
   0   0   2    6.40    1.00
   0   0   2    6.90    0.90
   0   0  -2    9.30    1.10
   0   0  -2    8.50    1.10
   0   0  -2    8.60    1.20
   0   0   2    9.60    1.10
   1   0  -2   35.10    2.40
  -1   0   2   27.30    2.10
  -1   0   2   28.10    2.20
   1   0   2   30.70    2.10
  -1   0   2   27.60    2.10
   1   0  -2   28.90    2.10
   1   0  -2   34.30    2.30
   2   0   2  745.13   44.00
   2   0  -2  771.92   47.30
   2   0  -2  727.83   49.10
  -2   0  -2  730.93   41.60
   2   0   2  781.22   42.70
  -2   0  -2  781.12   44.50
   3   0   2 9999.00  411.86
  -3   0  -2 9793.92  413.06
   3   0  -2 9631.14  418.76
  -4   0   2  362.86   17.10
  -4   0   2  336.17   16.90
  -4   0  -2  370.16   16.70
   4   0   2  359.66   16.60
   4   0  -2  375.96   17.20
   4   0  -2  383.46   17.30
   4   0  -2  371.26   17.10
  -4   0   2  364.86   17.40
   4   0   2  359.56   16.80
  -5   0   2    6.20    1.80
  -5   0   2    4.60    2.00
   5   0  -2    3.60    1.70
   5   0  -2    4.50    1.80
   5   0   2    9.50    2.10
   5   0  -2    7.50    2.00
  -5   0  -2    6.70    1.70
   5   0   2    7.40    1.80
  -5   0   2    6.60    1.90
  -6   0   2   -0.30    0.90
  -6   0  -2    0.10    0.80
   6   0   2    0.30    1.00
   6   0  -2   -0.30    1.00
   6   0  -2    0.10    1.00
  -6   0   2   -0.40    1.00
  -6   0   2    2.10    1.40
   6   0  -2    1.20    1.20
   6   0   2    0.70    1.20
   7   0  -2   23.00    4.00
   7   0  -2   24.00    3.90
  -7   0  -2   17.80    3.30
  -7   0   2   16.80    3.90
   7   0  -2   25.00    4.10
  -7   0   2   25.40    3.80
   7   0   2   23.80    3.90
   7   0   2   31.40    4.40
  -7   0   2   24.30    4.10
  -8   0   2   17.30    3.90
  -8   0   2   20.50    3.60
   8   0   2   13.40    3.40
   8   0  -2   15.00    3.50
  -8   0  -2   18.20    3.40
   8   0  -2   14.80    3.60
  -8   0   2   18.20    3.70
   8   0   2   30.40    4.60
   8   0  -2   20.80    4.50
   9   0  -2   69.79    7.80
  -9   0   2   59.19    7.50
   9   0  -2   66.99    7.60
   9   0  -2   51.29    6.70
  -9   0   2   75.89    6.30
  -9   0   2   54.89    6.70
   9   0   2   68.49    7.60
   9   0   2   57.99    6.80
 -10   0   2   35.10    5.10
  10   0  -2   47.40    6.80
  10   0  -2   49.30    6.80
 -10   0   2   52.49    7.10
  10   0  -2   42.70    6.60
  10   0   2   41.10    6.00
  10   0   2   33.80    5.70
  11   0   2    0.30    1.70
  11   0  -2    0.80    2.30
  11   0  -2    2.30    2.90
  11   0   2   -0.30    2.30
  11   0  -2    0.40    2.20
  12   0   2    6.80    4.00
  12   0  -2    6.30    3.50
  12   0   2    0.90    2.30
   0  -1  -2    0.20    0.60
   0   1   2    0.60    0.60
   0  -1   2   -0.20    0.40
   0  -1   2    0.70    0.50
   0   1  -2    0.10    0.40
   0   1  -2    0.50    0.50
   0   1   2    0.30    0.50
   0   1   2   -0.10    0.60
   0  -1  -2    0.50    0.40
   0  -1   2    0.10    0.40
   0  -1  -2    0.20    0.70
   1   1  -2   12.00    1.60
   1   1  -2   17.00    1.90
   1   1  -2   11.10    1.50
   1  -1   2   13.50    1.10
  -1   1   2   17.60    1.90
  -1   1   2   13.90    1.70
   1  -1   2   12.20    1.10
  -1   1   2   15.50    1.60
   1  -1  -2   12.20    1.60
   1  -1  -2   11.90    1.60
  -1  -1   2   12.50    1.60
  -1  -1   2   10.50    1.60
  -1   1  -2   15.00    1.10
  -1   1  -2   13.20    1.10
  -1  -1   2   12.40    1.50
   1  -1  -2   15.70    1.70
  -2   1   2  321.47   14.10
   2   1  -2  319.17   14.20
   2   1  -2  296.47   14.10
  -2   1   2  314.37   14.00
  -2   1   2  292.17   13.80
   2   1  -2  316.17   14.30
  -2  -1   2  320.97   14.20
  -2  -1   2  329.77   14.30
   2  -1  -2  315.27   13.90
  -2  -1   2  308.87   14.30
   2  -1  -2  304.87   13.90
   2  -1  -2  314.27   14.00
  -3   1   2   55.69    3.90
   3  -1   2   51.19    3.20
   3   1  -2   59.09    4.00
  -3   1   2   52.49    3.70
  -3   1   2   55.39    3.70
   3   1  -2   53.39    4.00
   3   1  -2   51.79    4.10
  -3   1  -2   41.90    3.00
  -3  -1   2   57.19    4.00
   3  -1  -2   52.39    3.80
   3  -1  -2   53.59    3.70
  -3  -1   2   49.60    4.00
  -3  -1   2   56.09    4.60
  -4   1   2  150.68    8.10
  -4  -1  -2  145.59    7.90
   4  -1   2  144.49    7.30
   4   1  -2  134.09    8.20
  -4   1   2  126.09    7.40
   4   1  -2  134.89    8.00
  -4   1   2  144.49    7.70
   4   1  -2  124.39    7.90
   4  -1  -2  132.59    7.70
  -4  -1   2  143.99    9.30
   4   1   2  142.99    8.90
  -4   1  -2  141.89    7.10
   4  -1  -2  141.99    7.80
   4  -1  -2  140.69    7.80
  -4  -1   2  129.59    7.90
  -4  -1   2  129.69    7.80
   4   1   2  123.29    7.70
  -5   1   2   -0.40    0.80
   5   1  -2    1.10    1.20
   5   1  -2   -0.70    0.80
   5  -1   2    0.20    0.80
  -5  -1  -2   -0.10    0.90
   5   1  -2    1.50    1.20
  -5   1   2   -1.00    0.80
   5  -1   2   -0.90    0.60
  -5   1   2    0.70    1.10
  -5  -1   2    1.50    1.30
  -5   1  -2   -0.50    0.70
   5  -1  -2   -0.80    0.70
   5   1   2    0.50    1.10
   5  -1  -2   -0.30    0.90
   5  -1  -2    0.20    0.80
   5   1   2    0.30    1.10
  -5  -1   2    0.40    1.20
  -5  -1   2    4.80    1.80
  -6   1   2    0.90    1.10
   6  -1   2    4.20    1.40
   6   1  -2    1.30    1.40
   6  -1   2    1.20    1.10
  -6   1   2    3.10    1.70
   6   1  -2   -0.20    1.00
   6   1  -2   -1.00    0.90
  -6  -1  -2    2.10    1.30
  -6   1   2    0.50    1.20
   6  -1  -2    0.40    1.10
  -6  -1   2    0.50    1.30
   6  -1  -2    1.00    1.20
   6   1   2    0.00    1.00
  -6  -1   2    2.70    1.80
  -6  -1   2    1.50    1.40
  -6   1  -2    0.40    0.80
   6   1   2   -0.40    1.10
   6  -1  -2    0.10    1.00
   7  -1   2    3.20    1.80
  -7   1   2    7.60    2.10
  -7  -1  -2    7.90    2.30
   7   1  -2    6.10    2.30
   7   1  -2    8.80    2.70
   7  -1   2    8.10    2.20
   7   1  -2    6.20    2.40
  -7   1   2    7.20    2.10
  -7   1   2   10.00    2.70
   7  -1  -2    6.30    2.20
  -7  -1   2    4.80    2.00
  -7  -1   2    9.00    2.80
   7  -1  -2    8.00    2.40
  -7   1  -2   10.20    2.30
   7   1   2    6.20    2.20
   7   1   2   12.50    3.00
   7  -1  -2    9.60    2.60
   8  -1   2   -0.20    1.40
  -8   1   2    1.50    1.40
  -8  -1  -2    0.70    1.20
  -8   1   2   -0.30    1.10
   8   1  -2    1.50    1.90
   8   1  -2   -0.90    1.20
   8  -1   2   -1.00    0.80
  -8   1   2    0.50    1.40
   8   1  -2   -0.40    1.40
   8  -1  -2   -1.20    1.00
  -8  -1   2   -1.30    1.00
   8   1   2   -1.90    1.10
  -8  -1   2    1.40    1.60
   8  -1  -2    0.80    1.60
  -8  -1   2    2.30    1.90
   8  -1  -2    0.90    1.40
  -8   1  -2    1.50    1.30
  -9   1   2    8.50    3.30
  -9   1   2   23.50    3.80
   9   1  -2   16.90    4.20
   9   1  -2   14.50    3.80
   9  -1   2   12.30    3.30
  -9   1   2   19.20    4.10
   9   1  -2   17.30    3.90
   9  -1   2   25.90    4.10
   9  -1  -2   15.30    3.60
  -9  -1   2   17.70    3.80
  -9  -1   2   21.60    4.40
   9  -1  -2   19.50    4.00
   9   1   2   26.60    4.90
  -9  -1   2   22.70    4.50
   9  -1  -2   15.70    3.80
   9   1   2   18.80    4.20
  10   1  -2   12.20    3.60
 -10   1   2   14.30    3.70
  10   1  -2   11.70    3.80
  10  -1   2    7.40    3.10
  10   1  -2   16.80    4.00
 -10   1   2   15.70    4.50
 -10  -1  -2   11.10    3.70
  10  -1   2    8.40    2.90
  10  -1  -2    9.40    3.60
  10   1   2   16.40    4.10
 -10  -1   2   15.50    4.40
  10  -1  -2   15.30    3.70
  10   1   2   20.70    4.60
 -10  -1   2   10.20    3.10
  10  -1  -2   13.70    3.60
  11  -1   2    6.50    2.60
  11  -1   2   12.50    3.80
  11   1  -2    5.30    3.20
  11   1  -2    9.80    3.70
  11   1   2   13.50    4.60
  11   1   2    8.40    3.50
  11  -1  -2    8.40    3.20
  11  -1  -2    9.80    4.30
  12  -1   2    0.30    2.70
  12   1  -2   -1.40    2.40
  12  -1   2   -0.90    1.80
  12   1   2   -0.10    2.30
   0   2   2 1529.85   81.69
   0  -2  -2 1559.04   78.29
   0   2  -2 1631.54   73.39
   0  -2  -2 1613.34   81.89
   0   2   2 1473.15   77.59
   0   2  -2 1548.55   74.99
   1  -2   2  182.48    8.20
  -1   2   2  188.88    9.10
   1   2  -2  194.58    9.00
   1   2  -2  188.48    9.20
   1   2  -2  193.68    9.20
  -1   2   2  200.88    8.90
   1  -2   2  188.08    8.10
  -1   2   2  207.68    9.60
  -1  -2   2  200.38    9.40
  -1   2  -2  192.28    8.20
  -1   2  -2  192.48    8.10
  -1  -2   2  200.88    9.20
   1  -2  -2  190.98    9.00
  -1  -2   2  189.98    9.10
   1  -2  -2  203.48    9.20
   1  -2  -2  195.48    9.40
  -2   2   2   15.40    2.00
   2   2  -2   13.50    2.20
   2   2  -2   20.70    2.50
  -2   2   2   19.20    2.30
   2   2  -2   15.70    2.30
   2  -2   2   16.00    0.90
  -2   2   2   14.90    1.80
   2  -2  -2   17.20    2.00
  -2  -2   2   20.00    2.60
  -2   2  -2   16.70    0.90
  -2  -2   2   15.20    2.20
   2  -2  -2   14.70    1.90
  -2  -2   2   14.60    2.20
   2  -2  -2   17.90    2.00
   3   2  -2   39.30    3.40
   3   2  -2   44.80    4.40
  -3   2   2   36.00    2.90
  -3   2   2   38.00    2.90
   3   2  -2   33.50    3.80
   3  -2   2   31.40    2.10
  -3   2   2   33.60    3.30
   3  -2  -2   30.00    2.70
  -3  -2   2   25.80    3.30
   3  -2  -2   39.60    3.00
   3   2   2   31.80    3.60
  -3  -2   2   34.40    3.70
   3  -2  -2   33.60    3.30
  -3   2  -2   34.50    2.00
   4  -2   2    0.70    0.70
  -4   2   2    0.60    1.00
   4   2  -2   -1.20    1.00
  -4  -2  -2   -0.30    0.90
   4   2  -2    0.70    1.10
   4   2  -2    0.50    1.20
  -4   2   2    0.60    0.90
  -4   2   2   -0.10    0.80
   4  -2  -2    0.10    0.80
  -4  -2   2   -0.60    0.90
  -4  -2   2   -1.30    1.00
  -4  -2   2    1.60    1.20
   4  -2  -2    0.10    0.90
   4   2   2    1.90    1.40
  -4   2  -2    0.00    0.60
   4  -2  -2    1.00    0.90
  -5   2   2  196.78   10.00
  -5   2   2  168.28    9.70
   5   2  -2  155.78   10.20
   5  -2   2  172.78    8.80
  -5   2   2  185.68    9.60
   5  -2   2  165.88    8.70
   5   2  -2  163.08   10.10
   5   2  -2  177.18   10.40
  -5  -2  -2  182.28   10.20
   5   2   2  177.38   10.30
   5   2   2  161.98   10.00
  -5  -2   2  161.08   10.10
  -5   2  -2  182.28    8.60
  -5  -2   2  173.78   10.20
  -5  -2   2  173.98   10.60
   5  -2  -2  174.28    9.50
   5  -2  -2  166.28    9.40
   5  -2  -2  179.08    9.60
   6   2  -2   16.20    3.30
  -6  -2  -2   18.70    3.30
  -6   2   2   13.90    2.40
   6  -2   2   17.20    2.50
   6   2  -2   13.20    3.00
  -6   2   2   14.10    2.90
  -6   2   2   13.90    2.60
   6   2  -2   17.50    3.40
   6  -2   2   15.80    2.60
  -6   2  -2   14.00    2.20
   6   2   2   20.00    3.70
   6   2   2   17.50    3.30
  -6  -2   2   11.90    2.90
  -6  -2   2   15.80    3.30
   6  -2  -2   15.00    2.70
  -6  -2   2   14.50    3.10
   6  -2  -2   16.10    2.90
   6  -2  -2   15.50    2.80
   7  -2   2   -1.00    0.60
   7   2  -2    0.00    1.50
  -7   2   2    0.20    1.00
   7  -2   2   -1.20    1.00
  -7   2   2   -0.50    0.80
  -7  -2  -2    0.50    1.20
   7   2  -2   -0.50    1.20
  -7   2   2    0.40    1.20
   7   2  -2   -1.80    1.10
   7  -2  -2    0.60    1.20
  -7  -2   2   -0.30    1.30
   7   2   2    1.10    1.30
  -7   2  -2   -0.90    0.60
   7  -2  -2   -0.50    0.90
  -7  -2   2    2.40    1.70
   7   2   2    1.40    1.60
   7  -2  -2   -0.50    1.00
  -7  -2   2   -1.20    0.80
  -8   2   2   -0.80    1.00
   8   2  -2    0.30    1.50
   8  -2   2    1.20    1.60
  -8   2   2   -0.50    0.90
   8   2  -2   -0.80    1.40
   8  -2   2   -0.30    1.00
  -8  -2  -2   -0.40    1.00
   8   2  -2   -0.20    1.50
  -8  -2   2    0.30    1.50
  -8  -2   2    0.80    1.40
  -8   2  -2    1.80    1.20
   8  -2  -2    1.20    1.30
   8   2   2   -1.10    1.10
   8  -2  -2   -1.50    0.90
  -8  -2   2   -0.80    1.30
   8   2   2   -2.10    0.90
  -9   2   2    0.40    1.40
   9  -2   2   -1.00    0.90
   9   2  -2    0.10    1.50
  -9  -2  -2   -0.30    1.30
  -9   2   2    0.50    1.20
   9  -2   2    0.80    1.70
   9   2  -2    0.50    1.90
   9   2  -2    1.40    2.00
  -9  -2   2   -0.10    1.60
  -9  -2   2    0.70    1.60
   9  -2  -2    2.10    1.80
   9   2   2    1.60    1.90
  -9  -2   2   -0.60    1.60
   9   2   2    0.90    1.60
   9  -2  -2   -0.90    1.20
   9  -2  -2    1.70    1.70
 -10  -2  -2    0.00    1.70
  10  -2   2   -1.00    1.10
  10   2  -2    2.70    2.50
  10  -2   2    2.10    2.20
  10   2  -2   -0.80    1.90
 -10   2   2    0.80    1.60
 -10   2   2   -1.30    1.30
  10   2  -2    1.60    2.30
  10  -2  -2    1.20    1.80
 -10  -2   2    0.60    2.30
 -10  -2   2    0.70    1.90
  10   2   2    0.30    2.00
  10  -2  -2   -1.90    1.10
  10  -2  -2   -1.90    1.50
  10   2   2    1.90    2.20
  11  -2   2    0.40    2.20
  11   2  -2    2.10    2.80
  11   2  -2    0.40    2.20
  11  -2   2    0.00    1.60
 -11   2   2    0.60    2.20
  11  -2  -2   -1.80    1.60
  11   2   2    1.80    2.30
  11   2   2    0.90    2.30
  11  -2  -2    1.80    2.70
  12  -2   2   24.50    4.80
  12  -2   2   31.90    7.30
  12   2  -2   25.60    6.00
  12   2   2   30.90    6.30
  12  -2  -2   27.50    5.50
   0  -3   2    0.30    0.50
   0  -3   2   -0.10    0.50
   0   3  -2   -0.30    0.50
   0   3   2   -0.20    0.50
   0   3   2    0.40    0.90
   0  -3  -2    0.40    0.60
   0  -3   2   -1.00    0.40
   0   3  -2    0.30    0.40
   0   3  -2   -0.40    0.40
  -1   3   2 1031.70   59.09
  -1  -3  -2 1063.39   61.49
  -1  -3  -2 1043.80   64.29
  -1   3   2  942.21   60.99
   1   3   2  984.80   64.19
   1   3   2  989.20   60.39
   2   3  -2  282.67   13.90
   2   3  -2  294.87   13.80
  -2   3   2  288.57   13.20
  -2   3   2  303.47   12.90
   2   3  -2  292.77   13.60
  -2   3   2  287.27   13.10
   2   3   2  290.27   13.90
   2  -3  -2  276.97   13.70
   2  -3  -2  284.07   13.00
   2  -3  -2  286.17   13.30
  -2  -3   2  296.67   13.80
  -2  -3   2  264.17   14.70
   3   3  -2    1.50    1.40
  -3   3   2    1.40    1.00
   3   3  -2   -0.50    1.00
  -3   3   2   -1.00    0.60
   3   3  -2    0.40    1.20
  -3   3   2   -1.30    0.50
  -3  -3   2   -0.60    1.20
  -3  -3   2    0.70    1.20
   3   3   2    0.10    1.10
   3  -3  -2    0.20    0.80
   3  -3  -2    1.10    0.80
   3  -3  -2    0.30    0.90
  -3  -3   2    0.20    1.10
   4   3  -2   29.60    4.00
   4   3  -2   30.20    4.20
  -4   3   2   30.20    3.40
  -4  -3  -2   30.20    4.10
   4  -3   2   31.10    2.00
  -4   3   2   34.00    3.50
   4   3  -2   29.20    3.90
  -4   3   2   30.90    3.00
  -4  -3   2   23.20    3.70
   4   3   2   27.60    3.80
   4  -3  -2   27.30    3.20
   4  -3  -2   32.00    3.50
  -4   3  -2   31.40    1.90
  -4  -3   2   34.20    4.30
   4  -3  -2   28.20    3.10
  -4  -3   2   27.10    3.90
   5  -3   2 1391.86   53.09
   5   3  -2 1302.77   55.59
  -5   3   2 1332.37   54.49
  -5  -3  -2 1311.97   55.39
  -5   3   2 1291.77   53.99
   5   3  -2 1255.37   55.39
   5   3  -2 1290.27   55.79
   5   3   2 1277.77   55.49
  -5  -3   2 1246.68   55.39
  -5  -3   2 1335.87   56.09
  -5  -3   2 1295.47   55.59
   5  -3  -2 1211.08   53.99
   5  -3  -2 1261.57   54.09
   5   3   2 1277.67   55.59
  -6   3   2   14.30    2.20
   6   3  -2   13.20    3.20
   6   3  -2   14.60    3.30
   6  -3   2   16.00    2.20
  -6  -3  -2   13.00    2.90
   6  -3   2   14.70    2.30
  -6   3   2   13.80    2.50
  -6   3   2   10.10    2.40
   6   3  -2   17.50    3.50
   6   3   2   16.30    3.50
   6   3   2   13.00    3.10
  -6  -3   2   15.90    3.40
   6  -3  -2   12.40    2.50
  -6  -3   2   13.50    3.00
   6  -3  -2   14.30    2.70
   6  -3  -2   20.70    3.10
  -6   3  -2   12.70    1.90
  -6  -3   2    8.80    2.80
  -7   3   2    1.10    1.00
   7   3  -2    1.30    1.60
  -7  -3  -2    2.30    1.70
  -7   3   2    2.90    1.20
   7  -3   2    1.60    1.00
  -7   3   2   -1.20    0.90
   7   3  -2   -0.60    1.40
   7   3  -2    2.20    1.70
   7  -3   2    0.60    1.10
   7  -3  -2    4.90    1.90
   7   3   2    0.70    1.70
   7  -3  -2    2.70    1.50
   7  -3  -2    0.90    1.20
  -7  -3   2    2.40    2.00
   7   3   2    0.30    1.50
  -7  -3   2    0.70    1.40
  -7  -3   2    0.80    1.50
  -7   3  -2    2.20    1.10
  -8   3   2    1.20    1.10
   8  -3   2    0.80    1.10
   8   3  -2    0.80    1.90
   8   3  -2    2.00    2.00
  -8   3   2    2.60    1.60
   8  -3   2    3.70    1.70
  -8  -3  -2    2.80    1.90
   8   3  -2    0.80    1.70
  -8  -3   2    1.10    1.70
  -8  -3   2    0.30    1.70
   8   3   2    1.50    1.70
   8  -3  -2    0.80    1.40
   8  -3  -2    0.20    1.40
  -8   3  -2   -0.20    0.90
   8   3   2    4.90    2.40
  -8  -3   2    4.60    2.30
   8  -3  -2    1.20    1.40
  -9  -3  -2    1.80    2.00
  -9   3   2   -0.60    1.20
   9  -3   2    1.90    1.40
   9   3  -2    3.30    2.60
   9   3  -2    2.10    2.30
   9  -3   2    1.60    1.60
   9   3  -2    4.20    2.70
   9  -3  -2    1.20    1.60
   9  -3  -2    2.60    1.80
  -9  -3   2    5.20    2.40
   9  -3  -2   -1.00    1.20
   9   3   2    2.00    2.10
   9   3   2    0.70    1.90
  10   3  -2    1.90    2.60
 -10  -3  -2    2.60    2.40
 -10   3   2    0.90    1.60
 -10   3   2    1.10    1.60
  10  -3   2    4.30    1.90
  10  -3   2    2.10    2.20
  10   3  -2    5.20    2.90
  10  -3  -2    2.00    1.90
  10   3   2    7.20    3.50
 -10  -3   2    3.60    2.70
  10  -3  -2    0.00    1.40
  10   3   2    1.90    3.10
  10  -3  -2    5.50    2.50
  11   3  -2   17.70    4.90
  11  -3   2   11.90    3.00
 -11   3   2   17.80    4.20
  11  -3   2   23.00    4.80
  11   3   2   21.00    5.40
  11   3   2   14.30    4.50
  11  -3  -2   21.50    4.50
  11  -3  -2   23.60    4.70
  11  -3  -2   23.50    5.00
  12  -3   2    6.40    4.00
  12  -3   2    5.90    2.60
  12   3  -2    6.60    4.00
  12   3   2    4.20    3.70
  12  -3  -2    1.90    2.70
  12  -3  -2    7.60    4.40
   0  -4  -2  568.04   23.90
   0   4  -2  549.95   22.90
   0   4  -2  539.95   23.70
   0  -4   2  554.04   23.60
   0  -4   2  567.74   23.60
  -1   4   2   45.10    3.20
  -1   4   2   46.40    3.50
   1   4  -2   49.10    3.60
   1  -4   2   53.19    2.60
   1   4  -2   43.50    3.20
   1  -4   2   45.90    2.80
   1   4  -2   43.90    3.60
   1   4   2   50.79    3.60
   1  -4  -2   43.40    3.30
  -1  -4   2   48.30    3.60
   1  -4  -2   46.30    3.30
  -1   4  -2   46.20    2.80
  -1  -4   2   46.10    3.70
  -1  -4   2   48.60    3.60
   1   4   2   46.90    3.90
   2  -4   2   14.50    0.80
   2   4  -2   19.80    2.70
  -2   4   2   14.20    1.90
  -2   4   2   13.30    2.00
  -2   4   2   12.10    2.00
   2   4  -2   17.20    2.60
   2   4  -2   14.50    2.60
  -2  -4   2   16.70    2.60
   2  -4  -2   13.40    2.10
  -2  -4   2   13.60    2.50
   2  -4  -2   14.00    2.20
  -2  -4   2   15.00    2.60
   2  -4  -2   14.80    2.00
   2   4   2   17.30    2.80
   3   4  -2   58.69    4.60
  -3   4   2   59.99    4.00
  -3   4   2   54.59    3.60
   3   4  -2   53.09    4.70
   3   4  -2   49.00    5.40
  -3   4   2   57.89    4.00
   3  -4  -2   55.79    3.90
  -3  -4   2   53.89    5.40
   3  -4  -2   54.99    3.80
  -3  -4   2   50.69    4.60
   3   4   2   50.49    5.50
  -3  -4   2   57.29    4.80
   3  -4  -2   56.29    4.10
  -4   4   2    0.90    0.90
   4   4  -2   -0.10    0.80
   4   4  -2   -0.60    1.10
  -4   4   2   -0.10    0.60
  -4   4   2   -1.00    0.40
   4   4  -2    1.60    1.30
   4  -4   2    0.10    0.20
  -4  -4   2    1.40    1.10
  -4  -4   2   -0.40    1.00
   4   4   2    1.00    1.30
   4  -4  -2   -0.10    0.80
   4  -4  -2   -0.30    0.80
  -4  -4   2   -0.70    0.80
   4  -4  -2    0.30    0.80
   5   4  -2    0.20    1.20
   5  -4   2    0.10    0.40
  -5  -4  -2    1.90    1.40
  -5   4   2    0.90    0.70
  -5   4   2    1.30    1.00
   5  -4   2    0.30    0.50
   5   4  -2    2.10    1.70
  -5   4   2    1.60    1.10
   5   4  -2    1.20    1.40
   5  -4  -2    2.00    1.20
   5  -4  -2    1.00    1.00
  -5  -4   2    2.90    1.50
   5   4   2    1.10    1.60
  -5  -4   2   -0.20    1.20
   5  -4  -2    1.10    1.00
  -5   4  -2    0.80    0.50
  -5  -4   2    2.20    1.70
   5   4   2    1.40    1.60
  -6  -4  -2   52.19    6.30
   6  -4   2   58.09    3.70
   6   4  -2   81.49    8.00
  -6   4   2   67.19    5.20
   6  -4   2   64.89    4.30
   6   4  -2   65.09    7.20
  -6   4   2   63.29    3.90
   6  -4  -2   60.79    4.90
  -6   4  -2   59.49    3.60
   6  -4  -2   61.39    4.90
  -6  -4   2   74.79    7.60
   6   4   2   77.59    7.80
   6   4   2   52.69    6.50
  -6  -4   2   60.29    6.90
   6  -4  -2   69.49    7.70
  -6  -4   2   71.19    7.60
   7  -4   2    2.90    1.40
  -7  -4  -2    1.60    1.80
  -7   4   2    0.60    0.70
  -7   4   2    2.60    1.50
  -7   4   2    1.50    1.10
   7   4  -2   -1.50    1.10
   7   4  -2    2.80    2.00
   7   4  -2    0.00    1.50
   7  -4   2    0.90    0.80
   7  -4  -2    1.60    1.40
  -7  -4   2   -0.40    1.50
   7  -4  -2    2.00    1.40
   7   4   2    0.90    1.40
  -7  -4   2    3.40    2.10
   7   4   2   -0.40    1.60
  -7   4  -2    0.60    0.80
   7  -4  -2    3.50    1.60
  -7  -4   2   -0.60    1.30
   8  -4   2    2.30    1.60
   8  -4   2    3.10    1.20
   8   4  -2   -1.00    1.50
   8   4  -2    6.50    2.80
  -8   4   2    2.70    1.70
  -8  -4  -2    2.90    2.20
   8   4  -2    1.90    2.10
  -8  -4   2    1.80    2.40
   8   4   2    5.00    2.60
   8  -4  -2    2.40    1.60
   8   4   2    1.40    2.00
  -8  -4   2    3.20    2.30
   8  -4  -2    2.70    1.80
  -8   4  -2    3.50    1.20
   8  -4  -2    5.90    2.10
   9   4  -2    8.10    3.40
   9  -4   2    5.00    2.10
   9   4  -2   10.90    3.90
  -9  -4  -2   10.00    3.50
   9  -4   2    8.40    1.90
  -9   4   2    4.40    1.90
  -9   4   2   10.30    2.90
   9  -4  -2   14.70    3.20
   9   4   2    3.90    2.60
   9  -4  -2   12.00    2.90
  -9  -4   2    7.80    3.10
   9  -4  -2    7.20    2.60
  -9  -4   2    7.00    3.00
 -10   4   2    1.80    1.70
  10   4  -2   -1.00    2.00
  10  -4   2   -0.20    1.50
  10  -4   2   -1.70    0.70
 -10  -4  -2   -0.70    1.50
  10   4  -2    0.20    2.30
 -10   4  -2   -1.20    1.00
  10  -4  -2   -1.00    1.40
 -10  -4   2    0.30    2.20
  10  -4  -2   -0.50    1.50
  10   4   2   -0.50    2.00
  10   4   2   -0.70    2.00
  10  -4  -2    0.50    1.50
  11  -4   2   48.00    5.30
  11   4  -2   52.49    8.30
 -11   4   2   49.10    6.60
  11  -4   2   52.49    6.90
  11  -4  -2   58.69    7.70
  11  -4  -2   49.40    6.50
  11   4   2   48.20    7.80
 -11  -4   2   38.60    6.50
  11  -4  -2   48.40    6.30
  12  -4   2   52.19    5.60
  12  -4   2   46.80    7.00
  12  -4  -2   54.99    8.00
  12  -4  -2   51.29    6.90
  12   4   2   50.99    8.80
   0  -5   2   -1.20    0.70
   0   5   2   -0.80    0.80
   0   5  -2    0.00    0.50
   0   5  -2    0.00    0.80
   0   5  -2    0.90    0.60
   0  -5   2   -0.80    0.70
  -1   5   2   54.09    4.00
   1   5  -2   50.39    4.10
   1  -5   2   50.29    3.10
   1  -5   2   47.30    3.10
  -1   5   2   46.40    3.30
   1   5  -2   50.09    3.60
   1   5   2   48.00    3.70
  -1  -5   2   42.80    4.30
   1   5   2   45.60    4.70
   1  -5  -2   46.90    3.50
   1  -5  -2   44.60    3.70
  -1   5  -2   45.50    3.10
  -1  -5   2   53.19    4.00
  -2   5   2  169.78    9.20
  -2   5   2  181.08    8.70
   2   5  -2  185.28    9.70
   2  -5   2  178.78    7.60
   2   5  -2  175.28    9.90
   2  -5   2  178.58    7.90
   2  -5   2  177.08    7.50
   2   5  -2  170.68   10.00
   2  -5  -2  177.68    9.00
  -2   5  -2  179.28    7.80
  -2   5  -2  176.58    7.80
  -2  -5   2  190.48   10.20
  -2  -5   2  181.08    9.90
   2   5   2  194.58   10.30
   2  -5  -2  182.68    9.10
  -3   5   2    9.30    1.50
   3   5  -2    7.00    2.20
   3   5  -2    9.60    2.30
  -3   5   2    5.70    1.60
   3   5  -2   10.00    2.50
  -3   5   2   11.70    2.00
   3  -5  -2    6.50    1.50
   3  -5  -2   14.70    2.40
   3   5   2   10.50    2.50
  -3  -5   2    7.20    2.10
  -3  -5   2    9.60    2.50
   3  -5  -2   11.60    2.00
   4   5  -2   36.80    4.90
   4   5  -2   36.50    5.10
  -4   5   2   35.20    3.70
  -4   5   2   45.90    3.60
   4   5  -2   43.30    5.30
  -4   5   2   37.50    2.70
   4  -5  -2   39.10    3.30
   4  -5  -2   46.60    3.60
  -4  -5   2   32.90    4.60
   4  -5  -2   45.00    3.70
  -4  -5   2   42.40    5.30
   4   5   2   36.80    5.00
   5  -5   2   25.50    1.80
  -5  -5  -2   25.10    4.30
  -5   5   2   21.10    3.00
   5   5  -2   21.20    4.10
   5   5  -2   24.70    4.20
  -5   5   2   27.90    3.40
   5   5  -2   26.00    4.30
  -5   5   2   24.50    1.90
  -5  -5   2   19.20    3.90
   5  -5  -2   23.50    3.10
   5   5   2   20.30    3.90
   5   5   2   21.90    4.10
  -5  -5   2   22.40    4.00
   5  -5  -2   21.80    3.00
   5  -5  -2   26.60    3.40
  -6   5   2    1.50    1.20
   6   5  -2    3.00    2.20
  -6   5   2    0.60    1.10
  -6  -5  -2    2.20    2.00
   6   5  -2    9.00    3.10
   6  -5   2    2.20    0.60
   6   5  -2    3.20    1.90
   6  -5  -2    3.00    1.30
  -6   5  -2    2.40    0.60
   6  -5  -2    3.60    1.50
   6   5   2    4.90    2.40
   6  -5  -2    1.00    1.10
  -6  -5   2    0.80    1.80
   6   5   2    6.80    2.70
  -6  -5   2    2.20    1.90
   7  -5   2   24.50    3.00
   7  -5   2   26.20    2.40
  -7   5   2   18.40    3.30
  -7   5   2   22.10    3.30
  -7  -5  -2   19.20    4.20
   7   5  -2   23.70    4.50
   7   5  -2   29.10    5.30
   7  -5  -2   23.60    3.60
  -7  -5   2   28.00    5.80
   7  -5  -2   21.00    3.40
  -7   5  -2   22.60    1.90
   7   5   2   20.10    4.50
   7   5   2   30.40    5.50
  -7  -5   2   25.00    4.80
   8  -5   2    2.10    1.00
   8   5  -2   -1.70    1.80
   8  -5   2    2.30    1.40
  -8  -5  -2    1.10    1.90
  -8   5   2    2.10    1.50
  -8   5  -2    2.40    1.00
   8   5   2    0.70    2.10
  -8  -5   2    1.70    2.00
   8   5   2    2.10    2.20
   8  -5  -2    0.20    1.30
   8  -5  -2    1.40    1.60
  -8  -5   2    4.40    2.50
   8  -5  -2    1.90    1.40
  -9   5   2   13.50    3.10
   9  -5   2   13.90    2.90
  -9  -5  -2   13.00    3.90
   9  -5   2   12.90    2.10
   9   5  -2   12.60    3.90
   9   5  -2   12.80    4.40
  -9   5   2   18.00    3.30
  -9  -5   2   16.60    4.40
   9  -5  -2    8.90    2.50
   9   5   2   20.80    5.10
   9   5   2   12.10    4.20
   9  -5  -2   13.50    3.10
  -9  -5   2   14.50    4.20
   9  -5  -2   20.80    3.80
  10   5  -2    2.40    3.00
 -10  -5  -2    2.10    2.50
 -10   5   2    4.20    2.10
  10  -5   2    5.80    1.70
  10   5  -2    2.30    2.80
 -10   5   2    6.00    2.40
  10  -5  -2    6.90    2.50
  10   5   2    2.10    2.90
 -10  -5   2    7.10    4.10
  10   5   2    3.40    3.00
  10  -5  -2    3.10    2.00
  10  -5  -2    2.80    2.20
 -10  -5   2    5.50    3.00
  11  -5   2   17.50    3.90
  11  -5   2   17.10    2.80
 -11   5   2   12.70    3.40
  11  -5  -2   13.70    3.90
  11  -5  -2   19.80    4.10
 -11  -5   2   20.90    4.90
  11  -5  -2    8.90    3.00
  11   5   2   11.20    4.30
   0   6  -2    2.50    1.10
   0  -6   2    1.10    1.20
   0  -6   2    0.80    0.90
   0   6  -2    2.50    0.70
   0   6  -2    1.10    0.60
   0   6   2    1.10    1.10
   0   6   2    1.10    1.00
   1   6  -2   -0.30    0.90
   1  -6   2    0.30    0.80
  -1   6   2   -0.70    0.80
  -1   6   2   -0.80    0.70
   1  -6   2    0.60    0.70
  -1   6   2    0.30    0.80
   1   6  -2   -0.10    0.80
  -1   6  -2    0.20    0.70
   1   6   2    1.60    1.30
  -1  -6   2    0.70    1.20
  -1  -6   2    0.60    1.10
   1  -6  -2    0.70    0.80
   1  -6  -2    1.00    1.00
   1   6   2    0.30    0.90
  -2   6   2   97.69    5.60
   2   6  -2   92.19    6.20
   2  -6   2   93.19    4.90
  -2   6   2  102.59    6.20
   2  -6   2   93.29    4.60
  -2   6   2   89.19    5.30
   2   6  -2   95.19    6.80
   2  -6   2   97.69    5.00
  -2  -6   2   90.19    6.50
   2   6   2   90.19    6.80
  -2  -6   2   96.09    6.80
   2  -6  -2  104.89    5.90
  -2   6  -2   99.49    4.90
   2  -6  -2   93.39    5.90
  -3   6   2  354.66   15.80
   3   6  -2  346.67   18.30
   3  -6   2  358.66   14.80
   3  -6   2  355.46   15.10
   3  -6   2  358.66   14.90
   3  -6   2  357.36   14.80
   3   6  -2  358.86   17.80
  -3   6   2  396.86   17.50
  -3   6   2  381.06   17.00
   3   6   2  375.16   18.60
   3  -6  -2  364.76   16.60
  -3  -6   2  364.46   18.50
   3  -6  -2  347.67   16.70
  -3  -6   2  369.36   18.30
   4   6  -2  204.08   12.40
   4  -6   2  201.58    8.60
  -4   6   2  186.78   10.30
   4   6  -2  211.58   12.00
   4  -6   2  207.28    8.60
  -4   6   2  202.18    9.00
  -4   6   2  204.98    9.00
  -4   6   2  208.28   10.60
   4  -6  -2  184.78   10.50
   4  -6  -2  200.78   10.40
   4  -6  -2  210.18   10.60
  -4  -6   2  227.78   12.70
   4   6   2  210.18   12.50
  -4  -6   2  204.88   12.20
   5  -6   2   21.90    1.70
  -5  -6  -2   28.60    4.70
   5   6  -2   20.50    4.20
  -5   6   2   22.40    3.00
  -5  -6   2   22.80    4.30
   5  -6  -2   24.50    3.10
   5   6   2   26.90    4.60
  -5  -6   2   25.80    4.60
   5   6   2   22.80    4.50
   5  -6  -2   28.30    3.50
   5  -6  -2   29.30    3.50
  -6  -6  -2    1.60    1.60
   6   6  -2   -0.90    1.50
  -6   6   2   -1.30    0.70
   6  -6   2    1.70    1.30
  -6   6   2    0.60    1.00
   6   6  -2    0.20    1.60
   6  -6  -2    1.10    1.10
   6   6   2    2.20    2.00
  -6  -6   2    2.10    1.80
   6   6   2    0.10    1.60
   6  -6  -2    0.40    1.00
  -6  -6   2   -1.00    1.50
   6  -6  -2   -1.00    0.70
   7   6  -2   25.80    5.40
  -7   6   2   25.30    3.60
  -7   6   2   28.60    3.80
   7  -6   2   30.20    3.20
  -7  -6  -2   22.70    4.80
   7  -6  -2   29.90    4.00
  -7  -6   2   27.20    5.30
   7  -6  -2   27.00    3.70
   7  -6  -2   29.00    3.80
   7   6   2   26.80    5.30
   7   6   2   31.40    5.60
   8   6  -2   -0.30    1.80
   8  -6   2    1.60    1.20
  -8   6   2   -0.50    1.00
   8  -6   2   -0.40    0.50
  -8  -6  -2   -1.20    1.60
   8  -6  -2   -0.60    1.40
  -8  -6   2    1.30    2.20
  -8  -6   2   -0.60    1.70
   8  -6  -2    2.00    1.50
  -8   6  -2   -0.30    0.50
   8   6   2    1.20    2.10
   8   6   2   -1.20    1.60
   8  -6  -2    0.20    1.30
  -9   6   2   70.59    7.10
   9   6  -2   66.59    8.90
   9  -6   2   62.59    5.50
  -9  -6  -2   66.29    8.60
   9   6  -2   79.79    9.90
   9  -6   2   71.09    4.30
   9  -6  -2   79.39    6.40
  -9  -6   2   75.19    9.10
   9   6   2   62.59    8.80
   9   6   2   74.39    9.70
  -9  -6   2   64.19    8.40
   9  -6  -2   84.29    6.80
   9  -6  -2   70.49    7.20
 -10  -6  -2   27.40    5.70
 -10   6   2   35.10    4.80
  10   6  -2   55.99    8.80
  10  -6   2   38.00    4.30
  10  -6   2   34.40    4.80
 -10  -6   2   42.80    7.20
 -10   6  -2   33.50    2.90
  10  -6  -2   38.80    5.60
  10   6   2   34.00    6.90
  10  -6  -2   29.50    4.60
 -10  -6   2   24.10    5.60
  11   6  -2   30.40    6.90
  11  -6   2   30.10    4.80
  11  -6  -2   24.70    6.00
  11  -6  -2   18.40    4.30
 -11   6  -2   22.00    2.40
  11  -6  -2   27.00    4.50
  11   6   2   25.90    6.60
   0  -7   2   -0.60    0.70
   0   7  -2   -1.00    0.60
   0  -7   2    0.80    1.00
   0   7  -2    0.10    0.40
   0   7   2    0.50    1.00
   0   7   2    0.40    0.80
  -1   7   2  120.69    7.40
  -1   7   2  137.49    7.10
   1   7  -2  133.99    7.30
   1  -7   2  119.49    7.00
  -1   7   2  134.49    8.00
   1   7  -2  131.49    8.20
  -1  -7   2  139.69    8.10
  -1   7  -2  134.89    7.30
  -1  -7   2  132.79    8.20
   1  -7  -2  126.39    7.40
   1   7   2  128.09    8.30
   1   7   2  118.79    7.40
   1  -7  -2  135.19    7.90
  -2   7   2   46.20    4.60
   2   7  -2   44.30    4.60
  -2   7   2   45.60    3.30
  -2   7   2   50.69    3.70
   2   7  -2   52.29    5.50
   2  -7   2   48.70    3.20
   2  -7   2   46.10    3.40
   2  -7  -2   48.70    3.90
  -2  -7   2   51.49    5.60
  -2  -7   2   45.80    5.50
   2   7   2   41.50    5.20
  -2   7  -2   44.30    3.20
   2  -7  -2   43.80    3.70
   3  -7   2   30.70    2.10
   3   7  -2   32.70    4.30
   3  -7   2   31.10    2.00
   3  -7   2   31.40    2.00
  -3   7   2   33.20    2.40
  -3   7   2   37.00    3.90
   3   7  -2   29.90    4.50
   3  -7   2   30.70    2.40
  -3   7  -2   32.20    1.90
   3   7   2   31.30    4.70
  -3  -7   2   33.50    4.80
   3  -7  -2   29.30    3.30
  -3   7  -2   29.00    1.90
  -3  -7   2   27.50    4.30
   3  -7  -2   35.20    3.70
   4  -7   2   25.70    1.80
  -4  -7  -2   25.90    4.60
   4   7  -2   24.80    4.10
  -4   7   2   24.90    3.20
  -4  -7   2   28.40    4.60
  -4  -7   2   32.00    5.20
   4  -7  -2   28.10    3.30
   4   7   2   38.50    6.10
   4  -7  -2   27.30    3.40
  -5  -7  -2   36.70    5.60
   5   7  -2   32.90    5.10
   5   7  -2   34.60    5.60
  -5   7   2   30.80    3.70
   5  -7   2   37.90    2.40
   5   7   2   39.40    6.10
   5  -7  -2   43.40    4.30
   5  -7  -2   36.50    4.00
   5  -7  -2   33.90    4.00
  -5  -7   2   31.30    5.10
  -5  -7   2   27.10    5.00
   5   7   2   40.70    5.90
   6   7  -2   -1.90    1.20
  -6   7   2   -0.50    0.90
   6   7  -2    0.10    1.60
  -6   7   2    0.30    0.90
  -6  -7  -2    0.40    1.40
  -6  -7   2   -1.70    1.60
   6   7   2   -0.10    1.50
   6  -7  -2    1.40    1.20
   6  -7  -2    2.10    1.40
   6  -7  -2    0.70    1.10
  -6  -7   2    1.40    1.90
   7   7  -2  116.69   11.70
  -7  -7  -2  106.59   10.90
   7  -7   2  106.79    6.20
  -7   7   2  109.59    7.30
  -7   7   2  133.99   10.10
   7   7   2  103.49   11.30
  -7  -7   2   98.59   10.40
   7  -7  -2  110.99    7.40
  -7  -7   2  107.19   12.40
   7  -7  -2  101.39    7.10
   7  -7  -2   99.49    7.00
  -8   7   2   -1.30    0.90
  -8   7   2   -0.60    0.90
   8   7  -2    0.30    1.90
   8  -7   2    1.80    1.10
  -8  -7  -2    1.10    1.90
   8   7  -2    0.80    2.20
  -8  -7   2    0.20    1.90
   8  -7  -2   -1.20    1.00
   8   7   2   -1.10    1.60
   8  -7  -2    0.30    1.20
   8   7   2   -1.10    1.80
  -8  -7   2    1.40    2.00
   9   7  -2    7.70    3.40
   9  -7   2    9.70    2.30
  -9   7   2    7.80    2.30
   9   7  -2   14.50    4.90
  -9   7   2    9.00    2.50
  -9  -7  -2    8.10    3.50
   9  -7  -2   11.50    2.80
   9   7   2    9.50    4.30
   9   7   2   10.40    4.30
   9  -7  -2    5.40    2.40
  -9  -7   2    4.70    3.20
  -9  -7   2    9.60    3.90
   9  -7  -2    5.80    2.10
  10   7  -2   -0.90    2.60
 -10   7   2    0.50    1.50
  10  -7   2    0.70    1.70
 -10  -7  -2    2.10    2.80
 -10  -7   2    3.00    3.10
  10  -7  -2    1.30    2.20
  10  -7  -2    1.30    1.60
  10  -7  -2    1.40    1.90
  10   7   2    0.40    3.20
 -10  -7   2    4.40    3.40
  11  -7   2   18.00    3.80
  11  -7  -2   14.80    4.70
  11  -7  -2    9.40    3.00
  11   7   2   21.00    6.20
   0   8   2  192.48    9.70
   0   8  -2  179.68    8.30
   0   8   2  189.08   10.40
   0  -8   2  178.08   10.40
   0  -8   2  167.28    9.90
   0   8  -2  186.88   10.30
   1  -8   2    6.30    1.80
  -1   8   2    3.90    1.80
   1   8  -2    4.30    1.40
  -1   8   2    6.80    1.50
  -1   8   2    2.50    1.30
   1   8  -2    4.20    1.80
   1  -8   2    2.20    1.10
  -1   8  -2    4.80    1.40
   1   8   2    6.90    2.30
   1  -8  -2    4.50    1.80
  -1  -8   2    2.90    1.60
  -1  -8   2    3.70    1.50
   1   8   2    5.20    1.60
  -2   8   2   16.70    2.10
  -2   8   2   17.90    2.40
   2  -8   2   14.50    2.40
   2  -8   2   18.00    2.30
   2   8  -2   23.10    3.90
   2   8  -2   15.70    2.90
  -2   8   2   14.80    2.70
  -2  -8   2   22.80    4.00
   2  -8  -2   12.40    2.50
   2  -8  -2   15.30    2.50
   2   8   2   16.50    2.90
  -2  -8   2   16.20    3.20
  -2   8  -2   21.10    2.60
   2   8   2   17.10    3.40
   3  -8   2    2.60    0.90
  -3   8   2    7.00    1.90
   3   8  -2    2.00    1.50
   3  -8   2    4.00    1.20
  -3   8   2    4.40    1.00
  -3   8   2    3.50    0.90
   3  -8   2    3.70    0.90
   3   8  -2    1.50    1.50
   3  -8   2    2.60    0.90
  -3  -8   2    2.30    1.80
  -3  -8   2    5.00    2.20
  -3   8  -2    3.60    0.90
   3  -8  -2    5.00    1.50
   3  -8  -2    4.80    1.70
  -3   8  -2    3.60    0.80
   3   8   2    2.80    2.00
   4  -8   2    2.90    1.30
  -4  -8  -2    0.80    1.70
   4   8  -2    1.60    2.00
  -4   8   2    0.40    1.00
  -4  -8   2    0.80    1.50
  -4  -8   2    2.50    2.10
   4  -8  -2    0.70    1.10
   4  -8  -2    0.10    1.00
   4   8   2    1.40    1.80
  -5  -8  -2   18.90    4.30
   5  -8   2   17.90    2.20
   5   8  -2   12.20    3.60
  -5   8   2   15.70    2.70
   5   8  -2   24.10    4.50
   5  -8  -2   19.10    3.00
  -5  -8   2   19.40    4.40
  -5  -8   2   17.60    4.00
   5   8   2   21.20    4.60
   5   8   2   23.40    4.70
   6  -8   2    0.90    0.80
   6   8  -2    0.20    1.50
  -6   8   2    0.80    1.00
   6   8  -2    2.40    2.20
  -6  -8   2    1.70    2.00
   6  -8  -2   -0.40    1.00
  -6  -8   2    1.80    2.50
   6   8   2   -0.80    1.50
   6  -8  -2   -0.10    1.10
   7   8  -2   -0.50    2.00
  -7   8   2    0.40    1.10
  -7  -8  -2   -0.40    1.80
   7  -8   2   -0.70    0.70
   7   8  -2   -0.90    1.80
   7  -8  -2    1.40    1.50
   7  -8  -2    0.00    1.10
   7   8   2   -1.80    1.30
  -7  -8   2   -1.30    1.60
   7  -8  -2    1.90    1.40
  -7  -8   2   -0.20    1.60
  -8  -8  -2    3.00    2.60
   8   8  -2   -1.40    1.70
   8  -8   2    0.50    1.00
  -8   8   2    0.50    1.80
   8   8  -2   -2.10    1.70
  -8   8   2   -0.60    0.80
   8  -8  -2    0.80    1.40
   8   8   2   -0.20    2.20
   8  -8  -2   -1.40    1.00
  -8  -8   2   -0.50    2.10
   8  -8  -2   -0.70    1.10
   8   8   2    1.00    2.50
  -8  -8   2    1.90    2.20
   9   8  -2    0.90    2.80
   9  -8   2    1.50    1.50
  -9   8   2    1.40    1.50
  -9  -8   2   -1.00    2.10
   9  -8  -2    0.30    1.40
   9  -8  -2   -0.10    1.30
  -9  -8   2    2.70    2.90
   9   8   2   -1.10    2.40
   9  -8  -2    0.00    1.50
  10  -8   2    1.90    1.80
  10  -8  -2   -1.10    1.60
  10  -8  -2   -0.80    1.30
 -10  -8   2    6.80    3.90
  10   8   2   -1.50    2.70
 -10  -8   2    0.40    2.90
  10  -8  -2    2.70    1.90
   0   9   2    1.30    1.40
   0   9   2    1.10    1.00
   0   9  -2    0.80    1.10
   0  -9   2    0.40    1.20
   0   9  -2   -0.10    0.50
   0  -9   2   -1.00    0.80
  -1   9   2    3.10    2.00
  -1   9   2    3.10    1.20
   1  -9   2    1.20    1.10
   1  -9   2    2.80    1.60
   1   9  -2    0.40    1.00
  -1   9   2    0.60    1.20
   1   9  -2    2.30    1.50
   1   9  -2    2.70    1.10
  -1   9  -2    1.40    1.20
  -1  -9   2    5.60    2.00
  -1  -9   2    3.50    1.90
   1   9   2    1.70    1.50
   1  -9  -2    3.70    1.70
   1   9   2    0.00    0.90
  -2   9   2   46.50    3.20
   2   9  -2   43.80    5.70
   2   9  -2   41.20    4.70
   2  -9   2   41.10    3.50
  -2   9   2   38.40    3.30
   2  -9   2   42.80    4.50
  -2   9   2   37.40    4.50
  -2  -9   2   42.90    5.80
   2  -9  -2   38.40    4.40
   2   9   2   41.80    5.60
   2  -9  -2   38.80    4.50
   2   9   2   48.60    5.20
  -2  -9   2   37.00    5.10
  -2   9  -2   45.90    3.60
   3  -9   2   10.80    2.10
   3  -9   2   11.20    1.60
   3   9  -2    9.30    2.60
   3  -9   2   12.90    1.80
   3   9  -2   12.20    3.20
  -3   9   2   13.50    2.50
  -3   9   2   10.30    0.80
  -3   9  -2   10.80    1.60
   3  -9  -2    7.60    2.00
   3  -9  -2   11.80    2.40
   3   9   2   10.70    3.20
  -3  -9   2    8.00    2.70
  -3   9  -2   10.40    1.60
  -3  -9   2   11.40    3.30
   4   9  -2    5.50    2.30
   4  -9   2    8.80    1.50
  -4  -9  -2    9.10    3.10
  -4   9   2    8.00    2.10
   4  -9   2    6.60    0.90
   4  -9   2    7.20    0.90
  -4  -9   2   10.00    3.40
   4   9   2    1.00    1.90
   4   9   2    6.90    2.90
   4  -9  -2    1.90    1.30
   4  -9  -2    7.00    1.90
  -4  -9   2    7.60    2.80
   5   9  -2   93.49   10.10
  -5  -9  -2   84.09    9.30
   5  -9   2   79.99    4.80
   5   9  -2   87.59    8.70
  -5   9   2   85.99    6.00
   5   9   2   90.29    9.90
   5  -9  -2   77.39    5.80
  -5  -9   2   86.09    9.40
  -5  -9   2   81.39    9.00
   5   9   2   77.39    8.90
   5  -9  -2   90.09    6.20
  -6  -9  -2    3.70    2.50
   6  -9   2   -0.40    0.70
   6   9  -2   -0.90    1.60
  -6   9   2   -0.20    0.90
   6  -9  -2    0.10    1.00
   6   9   2   -0.20    2.50
  -6  -9   2    4.70    2.90
   6   9   2   -0.50    1.90
  -6  -9   2   -0.70    1.50
   6  -9  -2   -1.10    1.00
   7   9  -2   74.49    9.10
  -7  -9  -2   80.89    9.70
   7  -9   2   82.09    5.10
   7   9  -2   91.99   10.40
   7   9   2   75.89    9.90
  -7  -9   2   90.49   10.50
  -7  -9   2   86.09   10.00
   7  -9  -2   67.89    7.40
   7  -9  -2   92.29    6.30
   8   9  -2   -2.00    2.00
   8  -9   2    1.00    1.10
   8   9  -2    1.20    2.50
  -8  -9  -2    0.40    2.30
  -8  -9   2    4.30    3.30
   8   9   2    3.60    3.20
   8  -9  -2    0.90    1.50
  -8  -9   2   -0.70    2.20
   8  -9  -2    3.30    1.70
  -9   9   2   12.00    2.60
  -9  -9  -2   11.30    4.20
   9  -9   2   18.70    2.90
   9  -9  -2   14.00    3.40
  -9  -9   2   14.50    5.00
  -9  -9   2   15.90    5.20
   9   9   2   21.80    5.90
  10  -9   2   -0.70    1.40
 -10   9   2    0.00    1.10
 -10  -9   2    0.10    2.50
  10  -9  -2   -1.10    1.80
  10  -9  -2   -0.40    1.30
 -10  -9   2    3.20    3.50
   0  10  -2  161.88    7.20
   0  10   2  161.98    9.10
   0  10   2  151.08    9.60
   0  10  -2  173.48   10.30
   0 -10   2  164.48   10.50
   0 -10   2  166.78   10.00
   0  10  -2  159.88    7.40
   1 -10   2  360.76   17.90
   1 -10   2  394.56   18.90
   1  10  -2  375.26   19.40
  -1  10   2  391.86   19.20
   1  10  -2  380.26   16.90
   1  10  -2  368.66   17.20
  -1  10   2  364.36   17.60
  -1  10   2  376.26   17.10
  -1 -10   2  389.16   19.80
  -1 -10   2  355.86   18.90
   1 -10  -2  350.46   20.20
  -1  10  -2  370.76   19.40
   1  10   2  368.66   19.00
   1  10   2  352.06   17.80
  -2  10   2    6.60    1.30
   2 -10   2    6.80    2.00
   2  10  -2    5.00    2.60
   2  10  -2    4.00    1.90
  -2  10   2    5.60    1.90
  -2  10   2    5.00    1.40
   2 -10   2    4.60    1.70
   2  10   2    5.70    2.10
  -2  10  -2    5.50    1.70
  -2 -10   2    4.60    2.10
   2  10   2    4.50    2.30
   2 -10  -2    4.10    1.80
  -2 -10   2    3.50    2.40
   3 -10   2   49.90    3.70
   3  10  -2   54.09    6.00
   3  10  -2   62.19    7.50
   3 -10   2   57.89    3.70
  -3  10   2   53.39    5.40
   3 -10  -2   45.20    4.90
  -3 -10   2   46.60    6.30
  -3  10  -2   48.60    3.60
   3  10   2   43.70    6.30
   3  10   2   49.80    5.70
  -3 -10   2   45.00    6.60
  -3  10  -2   48.00    3.40
   3 -10  -2   55.59    4.80
   4  10  -2   11.00    3.00
   4 -10   2    9.20    1.20
  -4  10   2    5.90    1.90
  -4 -10  -2    6.00    2.90
   4 -10   2    8.10    1.10
  -4 -10   2    5.80    2.60
  -4  10  -2    9.00    0.90
   4  10   2    5.40    2.70
  -4 -10   2    7.10    2.90
   4  10   2    8.80    3.50
  -4  10  -2    8.70    0.90
   4 -10  -2    5.70    1.80
   4 -10  -2   11.60    2.50
   5 -10   2  308.17   14.00
   5  10  -2  290.27   17.30
  -5 -10  -2  288.37   18.30
  -5  10   2  291.07   15.10
  -5 -10   2  314.57   18.50
   5 -10  -2  325.77   15.50
   5  10   2  296.47   18.80
   5 -10  -2  287.07   15.30
  -5 -10   2  321.77   19.00
   6  10  -2    6.90    4.00
  -6  10   2    8.30    2.10
   6 -10   2    6.90    1.50
  -6 -10  -2    8.20    3.60
   6  10  -2    5.60    2.90
   6 -10  -2    5.90    2.00
   6  10   2    5.50    3.10
  -6 -10   2    6.60    3.50
   6  10   2    9.10    3.70
  -6 -10   2    3.80    2.80
   7  10  -2    5.40    3.40
   7 -10   2    9.20    1.80
  -7 -10  -2   14.40    4.70
   7  10  -2   11.10    4.00
  -7 -10   2   10.40    3.90
   7 -10  -2   10.90    2.60
  -7 -10   2   13.90    4.40
   7 -10  -2   14.10    2.70
   7  10   2    8.00    3.60
   7  10   2   12.10    4.30
  -8  10   2    2.00    1.40
  -8 -10  -2   -0.50    2.20
   8 -10   2    0.60    1.20
   8 -10  -2   -0.20    1.20
  -8 -10   2    1.10    2.70
  -8 -10   2    0.20    2.30
   8 -10  -2    0.10    1.50
   8  10   2    2.40    3.10
  -9 -10  -2    0.60    3.30
  -9  10   2   -0.20    0.90
   9 -10   2    4.20    1.70
  -9 -10   2    2.60    3.30
   9 -10  -2    3.50    1.60
  -9 -10   2   -1.00    2.30
   9 -10  -2    0.60    1.90
   0  11   2    0.30    1.20
   0  11  -2   -0.20    1.20
   0  11   2   -0.70    1.30
   0 -11   2    0.00    1.10
   0 -11   2    0.10    1.70
   0  11   2   -0.40    1.30
   1  11  -2    8.90    1.70
  -1  11   2    8.70    2.10
   1  11  -2   11.80    2.20
  -1  11   2    9.60    2.70
   1  11  -2    9.60    3.00
   1 -11   2    7.70    2.60
   1 -11   2    7.40    2.20
  -1  11   2    7.20    1.80
   1  11   2   11.60    2.90
  -1  11  -2    9.80    2.50
  -1 -11   2   10.30    2.90
   1  11   2    4.70    2.00
   1 -11  -2    9.00    2.80
  -1 -11   2    7.40    2.80
  -2  11   2   30.20    2.30
  -2  11   2   26.80    4.30
   2 -11   2   26.20    3.40
  -2  11   2   29.70    3.50
   2  11  -2   30.90    3.70
   2 -11   2   27.30    4.10
   2  11  -2   32.20    4.20
   2  11   2   35.00    5.50
   2 -11  -2   29.10    4.20
   2  11   2   32.80    4.30
  -2 -11   2   22.00    4.80
  -2 -11   2   24.30    4.50
  -2  11  -2   39.10    4.30
  -3  11   2   -0.40    1.00
   3 -11   2    2.10    1.20
   3 -11   2    0.10    0.90
   3  11  -2    0.60    1.60
  -3 -11  -2    0.40    1.80
   3  11   2    0.70    2.00
   3  11   2   -0.60    1.20
  -3  11  -2    1.00    0.90
  -3 -11   2    0.60    1.70
   3 -11  -2    2.10    1.50
  -3  11  -2    2.20    1.10
  -3 -11   2   -0.60    1.60
  -4 -11  -2   11.50    3.90
  -4  11   2    6.30    2.00
   4 -11   2    8.80    1.30
   4 -11   2   10.00    1.40
   4  11  -2    6.30    2.60
   4  11   2    7.80    2.60
   4 -11  -2   12.30    2.70
   4  11   2   10.60    3.60
  -4  11  -2    7.90    1.00
  -4 -11   2   10.80    3.60
  -4 -11   2    3.80    2.50
   4 -11  -2    4.10    1.80
  -4  11  -2    8.80    1.10
   5  11  -2    3.30    2.80
  -5  11   2    3.20    1.60
  -5 -11  -2    5.40    3.10
   5 -11  -2    2.00    1.60
   5 -11  -2    3.60    1.80
  -5 -11   2    5.40    2.90
   5  11   2   -0.20    1.90
  -5 -11   2    7.40    3.30
  -6 -11  -2    0.40    2.30
   6  11  -2   -0.70    2.20
   6 -11   2    0.30    1.00
   6  11  -2    1.30    2.50
   6  11   2    1.40    2.80
   6 -11  -2    2.10    1.50
  -6 -11   2    0.20    2.30
   6  11   2   -0.40    2.00
  -6 -11   2    2.90    3.00
   6 -11  -2    2.10    1.50
  -7  11   2   -0.20    1.00
   7 -11   2   -0.40    1.00
   7  11  -2   -0.80    2.30
  -7 -11  -2   -0.20    2.30
   7 -11  -2    0.80    1.50
   7  11   2   -0.20    3.20
  -7 -11   2    0.30    2.40
  -7 -11   2    0.00    2.40
   7 -11  -2   -1.20    1.10
  -8  11   2    1.60    1.50
   8 -11   2    1.40    1.30
  -8 -11  -2    1.10    3.00
  -8 -11   2   -0.50    2.30
   8 -11  -2    4.00    2.10
  -8 -11   2    0.60    2.90
   8 -11  -2    0.30    1.20
   0  12  -2    0.50    2.30
   0 -12   2    1.20    1.60
   0 -12   2    4.10    2.30
   0 -12  -2    0.80    1.60
   0  12   2    1.00    1.20
   0  12   2   -3.90    1.00
   0  12   2    0.90    1.50
  -1  12   2   -0.20    1.40
   1 -12   2    2.00    1.50
  -1  12   2    0.50    1.00
   1  12  -2    0.40    1.10
  -1  12   2    1.10    1.30
   1  12   2    3.60    1.80
  -1  12  -2    0.30    1.10
  -1 -12   2    3.60    2.10
  -1 -12   2    0.00    1.60
   1 -12  -2    0.50    1.60
   2 -12   2   36.20    4.20
   2  12  -2   35.40    4.00
   2 -12   2   40.00    4.50
   2  12  -2   35.10    5.70
   2  12  -2   35.20    4.30
  -2 -12  -2   30.70    5.80
  -2 -12   2   42.10    6.00
  -2 -12   2   43.00    6.60
  -2  12  -2   33.80    4.30
   2 -12  -2   38.30    5.00
   2  12   2   39.70    5.80
   2  12   2   39.90    4.90
   3  12  -2  140.29    8.80
  -3  12   2  135.99    9.10
   3 -12   2  125.29    7.50
   3 -12   2  152.98    8.20
  -3 -12  -2  154.78   11.80
   3  12  -2  135.79    9.40
   3  12  -2  116.99   14.60
   3  12   2  153.08    9.80
  -3 -12   2  144.59   11.50
  -3  12  -2  134.39    7.60
   3  12   2  127.49   16.30
  -3 -12   2  129.79   10.60
  -3  12  -2  156.88    8.10
   3 -12  -2  136.99    9.10
   3  12   2  139.69   10.60
   4 -12   2   26.00    2.20
   4  12  -2   26.70    5.50
   4  12  -2   20.80    4.30
  -4  12   2   29.70    4.10
  -4 -12  -2   18.30    4.90
   4 -12   2   23.90    2.40
  -4 -12   2   35.10    6.10
   4  12   2   33.50    6.50
  -4  12  -2   23.90    1.80
   4  12   2   29.90    4.60
  -4  12  -2   24.60    1.90
  -4 -12   2   21.30    5.30
   4 -12  -2   17.30    3.30
   4  12   2   28.00    5.30
  -5  12   2    0.10    1.20
   5  12  -2    3.50    2.80
  -5 -12  -2   -1.10    2.10
   5  12  -2    0.90    2.00
  -5 -12   2    1.90    2.40
  -5 -12   2    4.00    2.90
   5  12   2    3.80    2.90
   5  12   2    3.60    2.20
   5  12   2   -1.10    1.90
   5 -12  -2   -0.20    1.40
   5 -12  -2    1.00    1.70
   6  12  -2    2.50    2.70
  -6 -12  -2    0.70    2.80
  -6  12   2    0.30    1.90
  -6 -12   2    2.60    2.90
  -6 -12   2    3.40    3.00
   6 -12  -2    0.90    1.70
   6  12   2    0.30    2.70
   6 -12  -2   -0.20    1.20
  -7  12   2    0.20    1.10
   7 -12   2    0.30    1.10
  -7 -12  -2    2.50    3.30
  -7 -12   2   -0.70    2.50
   7 -12  -2    0.00    1.70
  -7 -12   2    0.00    2.60
   7 -12  -2    0.70    1.30
  -8  12   2    0.00    1.00
  -8 -12  -2    0.80    3.30
   8 -12   2    1.80    1.50
   8 -12  -2    0.40    2.00
  -8 -12   2   -1.30    3.00
   8 -12  -2   -0.30    1.00
   0  13  -2    0.70    1.60
   0  13   2    1.50    2.10
   0 -13   2   -0.10    1.40
   0  13   2    0.10    1.10
   0  13   2    0.90    1.60
   0 -13  -2    0.90    1.70
  -1  13   2   31.80    5.20
  -1  13   2   34.50    3.50
   1  13  -2   38.30    2.90
   1  13  -2   41.80    2.90
   1 -13   2   41.90    5.10
   1  13  -2   41.30    7.00
   1  13   2   34.30    4.40
  -1 -13   2   40.30    6.60
   1  13   2   39.30    5.10
  -1 -13   2   29.90    5.20
   1 -13  -2   35.50    5.40
   2  13  -2    4.20    1.60
   2  13  -2    4.80    2.00
  -2  13   2    5.10    2.40
  -2 -13  -2   12.40    4.00
   2 -13   2    6.00    2.00
   2 -13   2    7.20    2.20
   2  13  -2    7.00    3.00
   2  13   2    4.80    2.50
   2  13   2    4.70    2.00
  -2 -13   2   10.80    4.10
   2  13   2    4.40    2.80
  -2  13  -2    8.60    2.60
  -2 -13   2    5.70    3.00
   2 -13  -2    4.70    2.20
  -3 -13  -2    7.20    3.50
  -3  13   2    1.60    1.60
   3  13  -2    2.00    2.70
   3  13  -2    5.30    2.50
   3 -13   2    8.60    2.00
   3 -13   2    9.20    2.20
   3  13  -2    5.10    1.90
   3  13   2    5.40    3.20
   3  13   2   15.30    3.40
  -3 -13   2    4.40    2.60
  -3  13  -2    6.90    1.60
  -3  13  -2    5.40    1.70
   3 -13  -2    7.80    2.50
  -3 -13   2   11.40    4.10
  -4 -13  -2    3.60    3.10
   4  13  -2    7.20    2.90
   4  13  -2    4.20    2.00
  -4  13   2   12.90    2.90
   4 -13   2    5.60    1.30
  -4  13  -2    5.00    0.90
  -4 -13   2    5.30    3.50
   4 -13  -2    6.10    2.30
   4  13   2    4.80    2.30
  -4 -13   2    2.70    3.00
   4  13   2    6.90    3.40
  -5  13   2   13.70    2.90
   5  13  -2    7.70    3.20
  -5 -13  -2    8.70    4.60
   5 -13  -2    9.90    2.60
   5  13   2    3.70    2.90
  -5 -13   2   -0.20    2.50
  -5 -13   2    7.20    3.90
   5  13   2   12.20    3.50
   6  13  -2    0.80    2.90
  -6 -13  -2   -0.10    2.90
  -6  13   2   -0.50    0.90
   6 -13  -2   -0.30    1.50
  -6 -13   2    2.10    3.60
  -6 -13   2    5.60    3.70
   6 -13  -2    1.30    1.50
   0 -14  -2   15.70    4.40
   0  14   2    9.80    2.20
   0  14   2   10.00    3.50
   0  14   2   10.30    2.40
   0 -14   2    8.00    2.90
   0  14  -2   12.30    3.70
  -1  14   2    9.20    3.40
   1  14  -2   12.60    3.80
  -1 -14  -2   24.10    6.00
  -1  14  -2   22.90    4.60
   1  14   2   18.30    3.80
  -1 -14   2   18.80    4.40
  -1  14  -2   15.70    3.50
   1  14   2   14.00    4.20
   1  14   2   16.30    3.20
   1 -14  -2    8.30    3.60
   2 -14   2    3.80    2.20
   2  14  -2    2.50    1.70
  -2 -14  -2    3.20    3.10
  -2  14   2    1.90    2.00
   2 -14   2    2.80    1.80
   2  14  -2    6.00    1.80
   2  14   2    3.10    2.50
  -2  14  -2    2.70    1.80
   2 -14  -2    4.10    2.10
  -2 -14   2    5.80    3.00
   3  14  -2    3.50    1.80
   3 -14   2    1.20    1.50
  -3  14   2    6.00    2.40
  -3 -14  -2    1.00    3.00
   3  14  -2    1.30    1.90
   3 -14   2    0.90    1.20
  -3 -14   2   -0.30    1.90
   3  14   2    3.50    2.20
   3  14   2    6.40    3.20
   3 -14  -2    0.40    1.80
  -4 -14  -2    4.70    3.50
   4 -14   2    3.20    1.10
  -4  14   2    2.70    1.90
   4 -14   2    2.80    1.10
   4  14  -2    9.10    2.80
   4 -14  -2    1.60    1.80
   4  14   2    3.80    2.50
   4  14   2    3.50    3.10
  -4 -14   2    2.70    2.70
  -4  14  -2    3.90    0.70
   5  14  -2    5.10    2.40
   5  14  -2    6.80    4.10
  -5 -14  -2    4.40    3.80
   5 -14  -2    4.10    2.10
  -5 -14   2    5.20    3.70
   5  14   2   -2.50    1.80
   0 -15   2    2.80    2.20
   0  15   2   -0.40    1.30
   0  15   2    0.80    1.20
   0  15   2   -0.10    2.30
   0 -15  -2   -1.50    1.60
   0 -15  -2    1.80    2.70
  -1  15   2   35.20    5.70
   1 -15   2   45.00    6.00
  -1 -15  -2   29.90    5.70
   1 -15  -2   32.90    5.90
   1  15   2   38.80    6.50
   1  15   2   44.10    5.40
   1 -15  -2   36.60    6.50
  -1  15  -2   32.40    5.00
   1  15   2   36.00    4.40
  -1 -15   2   37.60    6.30
   2  15  -2    3.20    1.50
   2  15  -2   -0.40    1.20
   2 -15   2    0.20    1.50
   2 -15   2    1.60    1.80
  -2  15   2   -0.10    1.80
  -2 -15  -2    2.70    3.20
  -2  15  -2    0.70    1.60
   2  15   2    3.00    2.70
  -2 -15   2    3.90    3.00
   2 -15  -2    3.30    2.70
   3  15  -2   -0.80    1.40
   3 -15   2   -0.70    1.00
  -3  15   2   -0.80    1.30
   3 -15   2    1.10    1.60
   3  15  -2   -0.20    1.80
  -3 -15  -2   -1.40    2.50
  -3  15  -2   -0.70    0.80
   3  15   2   -0.20    1.90
  -3 -15   2    3.70    3.20
   3  15   2    3.40    3.20
  -3  15  -2   -0.50    1.10
   0   0  -3   -0.30    0.50
   0   0  -3    0.10    0.70
   0   0   3   -0.40    0.60
   0   0   3   -0.30    0.60
   0   0   3    0.20    0.60
   0   0  -3   -0.10    0.50
   1   0   3  272.67   12.00
   1   0  -3  271.67   12.50
  -1   0   3  282.57   12.60
   1   0   3  274.37   12.20
   1   0  -3  277.07   12.50
  -1   0   3  273.47   12.50
  -1   0   3  280.47   12.50
   1   0   3  281.37   12.30
  -1   0  -3  282.57   13.20
   1   0  -3  270.37   12.30
  -1   0  -3  274.37   12.30
  -2   0   3  512.65   21.60
  -2   0   3  485.25   21.30
   2   0  -3  478.85   21.20
   2   0  -3  468.85   21.30
  -2   0   3  498.05   21.40
   3   0  -3  569.64   25.40
  -3   0   3  586.44   25.60
   3   0  -3  585.94   25.50
  -3   0   3  566.04   25.30
   3   0  -3  574.94   25.20
  -3   0   3  576.14   25.30
  -4   0   3  217.08   12.20
   4   0  -3  235.38   12.00
  -4   0   3  214.88   11.80
   4   0  -3  254.17   12.20
   4   0  -3  235.18   12.10
  -4   0   3  234.38   12.00
  -5   0  -3   55.49    4.50
   5   0  -3   66.79    5.30
   5   0  -3   71.29    5.40
   5   0   3   52.49    4.50
  -5   0   3   59.09    5.10
   5   0   3   67.19    4.90
   5   0  -3   60.59    5.90
  -5   0   3   62.49    5.10
  -5   0   3   75.49    5.80
  -6   0  -3   97.69    6.60
  -6   0   3  105.99    7.70
  -6   0   3  101.79    7.20
   6   0   3  105.79    7.90
   6   0   3   92.39    6.80
   6   0  -3  103.19    7.40
   6   0  -3   99.59    7.30
   6   0  -3  108.29    7.50
  -6   0   3  108.49    7.40
   7   0   3    7.90    2.40
   7   0  -3    3.50    1.90
  -7   0   3    1.50    1.70
  -7   0   3    1.30    1.70
   7   0   3    5.50    2.00
   7   0  -3    2.70    1.80
  -7   0  -3    7.80    2.10
  -7   0   3    3.60    1.90
   7   0  -3    4.50    2.00
  -8   0   3    1.20    1.60
   8   0  -3   -0.40    1.30
  -8   0   3    4.30    2.10
   8   0   3    3.10    1.70
  -8   0   3    2.10    1.90
   8   0  -3    1.60    1.90
  -8   0  -3    1.00    1.40
   8   0   3    0.50    1.70
   9   0  -3  132.29   10.10
   9   0   3  126.79    9.70
   9   0   3  128.99    9.40
  -9   0   3  127.89   10.20
   9   0  -3  123.49    9.90
  -9   0   3  135.19    9.50
  -9   0   3  135.09    9.80
   9   0  -3  137.79   10.20
  10   0  -3   41.80    6.50
  10   0   3   64.39    7.40
  10   0   3   61.69    7.80
 -10   0   3   48.20    6.00
 -10   0  -3   52.69    6.40
  10   0  -3   52.69    7.10
 -10   0   3   54.19    7.40
 -10   0   3   62.69    9.10
  10   0  -3   54.09    7.40
  11   0  -3   10.60    3.80
  11   0   3    7.10    3.00
  11   0  -3    8.40    3.60
 -11   0   3   15.10    4.40
 -11   0   3   17.30    3.80
  11   0   3   12.50    4.00
  12   0   3   12.50    4.40
  12   0  -3   21.00    5.20
  12   0   3   19.60    4.80
   0   1   3  398.96   16.70
   0   1  -3  370.56   16.30
   0  -1   3  354.86   16.10
   0   1   3  378.36   16.60
   0   1  -3  364.46   16.30
   0  -1  -3  382.16   16.70
   0   1   3  390.16   16.40
   0  -1   3  393.36   16.40
   0  -1  -3  382.56   16.30
   0  -1  -3  379.16   16.50
   1  -1   3  165.98    7.50
  -1   1   3  170.68    8.00
   1   1  -3  164.68    8.10
  -1   1   3  172.88    8.10
   1   1  -3  156.08    8.00
   1  -1   3  162.38    7.20
   1   1  -3  159.18    7.80
   1  -1   3  164.58    7.50
  -1   1   3  169.08    8.20
  -1  -1  -3  157.78    8.00
  -1  -1   3  163.48    8.10
   1   1   3  159.18    7.70
  -1   1  -3  156.38    7.40
   1  -1  -3  171.18    8.20
  -1  -1   3  150.58    7.90
   1   1   3  167.18    8.10
  -1  -1   3  161.68    7.90
   1  -1  -3  162.38    8.00
   1  -1  -3  162.18    7.90
  -1   1  -3  160.48    7.50
   2   1  -3    2.10    1.00
  -2   1   3    2.60    1.00
   2   1  -3    5.20    1.40
   2  -1   3    2.30    0.70
   2   1  -3    2.10    1.10
  -2   1   3    0.80    0.90
  -2   1   3    4.20    1.30
   2  -1  -3    2.50    0.90
   2  -1  -3    3.20    1.20
  -2  -1   3    1.40    0.80
   2  -1  -3    3.40    1.10
  -2  -1   3    3.10    1.10
  -2  -1   3    5.50    1.50
  -2   1  -3    3.30    0.80
   3   1  -3  498.45   22.10
   3   1  -3  472.25   21.70
   3   1  -3  486.95   21.90
  -3   1   3  519.05   22.70
  -3   1   3  481.05   21.80
  -3   1   3  474.55   21.60
  -3  -1   3  472.75   21.90
   3  -1  -3  475.45   21.70
  -3  -1   3  548.85   23.80
   3  -1  -3  471.45   21.50
  -3  -1   3  474.35   21.90
   3  -1  -3  495.35   21.80
  -4   1   3  127.89    7.90
  -4   1   3  128.69    7.70
   4   1  -3  134.29    8.00
   4   1  -3  122.59    7.80
  -4   1   3  131.19    7.70
   4   1  -3  119.39    7.90
  -4  -1   3  128.89    8.20
  -4   1  -3  128.29    6.90
   4  -1  -3  121.99    7.50
   4  -1  -3  140.99    7.90
  -4  -1   3  146.49    8.20
   4  -1  -3  141.09    7.90
  -4  -1   3  138.29    8.00
  -5   1   3  100.49    7.30
   5   1  -3  122.19    7.90
   5  -1   3  110.49    6.60
  -5   1   3  119.39    7.30
   5  -1   3  117.69    6.70
  -5  -1  -3  118.39    7.20
  -5   1   3  120.09    7.30
   5   1  -3  107.59    7.40
   5   1  -3  100.89    7.30
   5   1   3  105.09    7.20
   5  -1  -3  118.29    7.40
  -5  -1   3  115.09    7.60
  -5   1  -3  116.99    6.50
  -5  -1   3  110.59    7.80
   5  -1  -3  118.69    7.40
  -5  -1   3  102.69    7.30
   5   1   3   99.19    7.00
   5  -1  -3  116.59    7.30
   6   1  -3   42.40    5.30
  -6   1   3   43.80    4.80
  -6   1   3   43.50    5.30
   6   1  -3   55.59    6.00
  -6   1   3   41.40    4.80
   6  -1   3   36.30    4.10
   6   1  -3   44.00    5.20
   6  -1   3   40.40    4.30
  -6  -1  -3   42.90    4.80
  -6  -1   3   39.70    5.00
  -6   1  -3   44.60    3.80
   6  -1  -3   40.30    4.90
  -6  -1   3   39.40    5.10
   6  -1  -3   36.30    4.70
   6   1   3   41.10    5.00
   6   1   3   39.80    4.80
   6  -1  -3   40.70    4.90
  -6  -1   3   47.60    5.90
  -7  -1  -3    6.20    2.20
  -7   1   3    6.10    2.20
   7  -1   3   10.70    2.60
   7   1  -3    9.00    2.70
  -7   1   3    9.90    2.90
   7  -1   3    6.30    1.90
   7   1  -3    9.10    2.80
  -7   1   3    9.20    2.40
   7   1  -3    7.40    2.60
  -7   1  -3    7.60    2.00
  -7  -1   3   13.00    3.40
  -7  -1   3   11.20    3.40
   7  -1  -3    6.50    2.30
   7   1   3    9.10    2.70
  -7  -1   3    6.20    2.40
   7  -1  -3    8.60    2.50
   7  -1  -3    6.10    2.20
   7   1   3    9.60    2.70
   8   1  -3    3.70    2.20
  -8   1   3    7.70    2.50
   8  -1   3    4.10    2.10
  -8   1   3    3.80    2.00
   8   1  -3    8.50    2.90
   8   1  -3    6.40    2.70
  -8   1   3   13.90    3.50
   8  -1   3    9.80    2.50
   8  -1  -3    8.70    2.70
  -8  -1   3    7.30    2.70
   8  -1  -3    8.10    2.70
   8  -1  -3    7.00    2.60
  -8  -1   3    9.80    2.90
  -8   1  -3    7.70    2.20
   8   1   3    4.90    2.40
  -8  -1   3   10.90    3.30
  -9   1   3    0.80    1.70
   9   1  -3   -1.10    1.30
   9   1  -3    2.60    2.00
  -9   1   3    4.90    2.20
   9  -1   3   -0.90    1.10
  -9   1   3   -0.60    1.40
   9   1  -3    0.90    1.80
  -9  -1   3   -0.10    1.70
   9  -1  -3    3.80    2.40
   9  -1  -3    3.70    2.10
   9  -1  -3    2.20    2.00
  -9  -1   3    1.40    2.10
   9   1   3    0.50    1.50
   9   1   3    3.90    2.30
  -9  -1   3    1.00    1.80
 -10   1   3    3.60    2.10
 -10  -1  -3    0.70    1.50
 -10   1   3    3.70    2.40
 -10   1   3    4.10    2.40
  10   1  -3   -0.10    1.90
  10   1  -3    7.90    3.20
  10  -1   3    3.20    1.90
  10  -1   3    2.80    2.20
  10   1  -3    2.80    2.50
  10  -1  -3    1.90    2.20
 -10  -1   3    0.70    2.00
  10  -1  -3    3.60    2.40
  10   1   3    6.00    2.80
 -10   1  -3    2.80    1.90
  10   1   3    0.80    2.10
  10  -1  -3    2.20    1.90
 -10  -1   3    3.20    2.30
  11  -1   3    1.50    2.30
  11  -1   3   -0.90    1.50
  11   1  -3    0.00    2.20
  11   1  -3    1.40    2.60
 -11   1   3    1.20    2.30
  11   1  -3   -1.10    1.80
 -11  -1   3    2.90    2.50
  11   1   3   -2.30    1.60
  11  -1  -3   -0.90    1.80
 -11  -1   3    0.70    2.40
  11  -1  -3   -1.60    1.70
  12  -1   3    0.00    2.20
  12  -1   3    1.50    2.80
  12   1  -3   -0.40    2.70
  12  -1  -3   -2.70    2.10
  12   1   3    0.00    2.50
   0   2  -3    0.00    0.40
   0  -2   3   -0.20    0.40
   0   2   3    0.40    0.50
   0   2  -3   -0.10    0.50
   0  -2  -3   -1.30    0.40
   0  -2  -3    0.80    0.80
   0   2   3    0.00    0.70
   0  -2  -3   -1.00    0.50
   0  -2   3    0.10    0.50
   0   2   3   -0.20    0.60
   0  -2   3   -0.70    0.40
  -1   2   3    5.30    1.20
   1  -2   3    8.60    1.10
   1   2  -3    6.20    1.30
   1  -2   3    6.90    0.80
  -1   2   3    7.70    1.40
   1  -2   3    8.70    1.10
   1   2  -3    7.20    1.50
   1   2  -3    5.10    1.30
  -1   2   3    7.00    1.50
   1  -2  -3    6.10    1.40
   1   2   3   11.50    2.00
   1   2   3    6.80    1.30
  -1  -2   3    8.90    1.60
  -1   2  -3    7.20    1.00
   1  -2  -3    7.60    1.60
  -1  -2   3    5.40    1.30
  -1   2  -3    7.20    1.00
   1  -2  -3    7.90    1.50
  -1  -2   3    7.50    1.50
  -2   2   3   25.40    2.80
   2   2  -3   26.40    3.20
   2   2  -3   14.70    2.30
   2  -2   3   21.10    1.50
  -2   2   3   26.40    2.90
   2   2  -3   21.60    2.60
  -2   2   3   19.00    2.40
   2  -2  -3   18.30    2.30
  -2   2  -3   24.90    1.50
  -2  -2   3   20.20    2.60
   2  -2  -3   19.90    2.60
   2  -2  -3   24.40    2.70
   3   2  -3   34.70    3.80
  -3   2   3   39.50    3.40
  -3   2   3   42.90    4.50
   3   2  -3   38.90    4.20
   3   2  -3   44.70    4.50
  -3   2   3   42.70    3.60
   3  -2  -3   43.10    3.50
   3  -2  -3   38.40    3.90
   3  -2  -3   48.90    3.70
  -3  -2   3   33.80    4.00
  -3  -2   3   39.50    4.60
  -3   2  -3   38.20    2.40
  -3  -2   3   45.20    3.80
   4   2  -3   30.90    3.90
   4  -2   3   30.40    2.40
  -4   2   3   31.80    3.60
   4   2  -3   31.20    4.00
  -4   2   3   36.90    4.00
  -4   2   3   34.80    3.90
   4   2  -3   30.30    4.20
   4  -2  -3   34.70    3.90
   4  -2  -3   28.50    3.50
  -4  -2   3   28.20    4.00
  -4   2  -3   31.30    2.30
   4   2   3   37.40    4.30
  -4  -2   3   25.30    3.90
  -4  -2   3   37.30    4.40
   4  -2  -3   32.80    3.60
   5   2  -3    0.80    1.30
   5   2  -3    4.90    2.00
  -5   2   3    7.00    2.00
  -5   2   3    2.20    1.40
  -5   2   3    2.30    1.20
  -5  -2  -3    3.00    1.70
   5   2  -3    2.60    1.60
   5  -2   3    4.20    1.10
  -5   2  -3    4.10    1.10
  -5  -2   3    4.20    1.60
   5  -2  -3    5.30    1.70
   5   2   3    3.80    1.80
   5  -2  -3    3.00    1.40
  -5  -2   3    5.60    2.00
   5  -2  -3    4.30    1.60
  -5  -2   3    7.80    2.50
  -6   2   3   34.80    4.10
  -6   2   3   29.30    4.20
   6   2  -3   27.70    4.30
  -6  -2  -3   27.80    4.00
   6   2  -3   22.30    4.00
   6  -2   3   30.00    3.30
   6   2  -3   24.30    4.10
   6  -2   3   30.20    3.40
  -6   2   3   30.50    3.90
   6   2   3   23.80    4.00
  -6   2  -3   30.50    3.20
   6  -2  -3   37.90    4.50
  -6  -2   3   26.00    4.30
   6   2   3   29.80    4.40
  -6  -2   3   26.70    4.40
  -6  -2   3   20.60    3.90
   6  -2  -3   26.80    3.80
   6  -2  -3   23.90    3.70
   7   2  -3    9.90    2.90
   7   2  -3    6.90    2.50
   7  -2   3    5.10    1.60
  -7  -2  -3    5.90    2.20
  -7   2   3    6.30    2.40
   7  -2   3    6.40    2.00
  -7   2   3    6.30    2.10
  -7   2   3    4.70    1.80
   7   2  -3   10.80    3.10
   7  -2  -3    4.20    2.00
   7  -2  -3    7.60    2.40
  -7  -2   3    3.30    2.00
  -7   2  -3    5.90    1.60
   7   2   3    4.10    2.10
   7   2   3    5.90    2.40
   7  -2  -3    3.40    1.90
  -7  -2   3    6.70    2.50
   8   2  -3   11.60    3.30
   8   2  -3   11.80    3.30
  -8   2   3   10.50    2.50
   8   2  -3   16.20    4.10
  -8   2   3    7.10    2.60
  -8   2   3    9.20    2.50
   8  -2   3    9.10    2.30
   8  -2   3    9.10    2.60
  -8  -2  -3   12.40    3.10
  -8  -2   3   12.70    3.50
  -8  -2   3   10.90    3.20
   8   2   3   10.30    3.10
   8  -2  -3   12.30    3.20
  -8   2  -3   10.90    2.30
   8   2   3    9.40    3.10
   8  -2  -3    8.90    2.80
   8  -2  -3   10.50    3.00
  -8  -2   3    3.20    2.40
   9   2  -3    7.70    3.10
   9  -2   3    7.80    2.60
  -9  -2  -3   11.30    3.40
   9   2  -3    7.80    3.10
  -9   2   3   10.80    2.70
  -9   2   3   13.20    3.50
   9  -2   3   10.30    2.60
  -9   2   3    4.70    2.80
   9   2  -3    6.80    2.90
   9   2   3    6.80    3.00
  -9  -2   3    8.20    3.20
   9  -2  -3    9.70    3.00
   9  -2  -3    8.40    3.00
   9   2   3   14.00    3.70
  -9  -2   3    3.60    2.20
  -9  -2   3    5.90    2.70
   9  -2  -3   11.60    3.10
 -10   2   3    1.80    2.00
 -10  -2  -3   -0.30    1.70
  10   2  -3    0.30    1.80
 -10   2   3    1.60    2.00
  10   2  -3   -1.80    1.50
 -10   2   3   -1.90    1.00
  10  -2   3    2.30    1.70
  10  -2   3    0.50    1.80
 -10   2  -3    1.00    1.40
  10   2   3    1.50    2.40
  10  -2  -3    0.90    1.50
 -10  -2   3    1.40    2.30
 -10  -2   3   -0.80    1.60
  10  -2  -3    0.30    2.00
  10  -2  -3   -1.00    1.40
  10   2   3    0.70    2.20
 -11   2   3    4.40    2.80
  11   2  -3    3.50    3.30
  11  -2   3    1.80    2.40
  11   2  -3    1.20    2.70
  11  -2  -3    3.80    2.80
  11  -2  -3    1.10    2.10
 -11  -2   3    3.40    2.60
  11   2   3    0.60    2.50
  11  -2  -3    0.30    2.10
  11   2   3    0.00    2.20
  12   2  -3    0.40    3.10
 -12   2   3    0.20    2.30
  12  -2   3    2.90    2.30
  12   2   3    1.10    2.80
   0   3   3 1420.16   80.29
   0  -3  -3 1492.65   85.69
   0   3   3 1362.06   84.29
   0   3  -3 1522.05   74.69
   0  -3  -3 1463.25   80.79
   0   3  -3 1434.56   73.29
   0   3  -3 1364.16   75.99
   0   3  -3 1486.55   76.89
   1   3  -3 1183.88   65.59
  -1  -3  -3 1012.90   68.89
  -1  -3  -3 1019.80   66.19
  -1   3   3 1273.87   82.39
   1   3  -3 1129.59   68.69
   1   3   3 1154.18   68.69
  -1   3  -3 1110.59   54.39
  -1   3  -3  941.61   52.79
  -1  -3   3 1164.78   65.49
  -1   3  -3 1162.48   56.09
  -1  -3   3 1209.38   69.19
  -1   3  -3  974.40   55.29
   1  -3  -3 1238.18   74.79
   1  -3  -3 1192.58   68.49
   1   3   3 1084.39   71.89
   2   3  -3   38.80    3.30
   2  -3   3   39.10    2.00
  -2   3   3   33.90    3.50
  -2   3   3   35.70    3.10
   2   3  -3   43.30    4.30
  -2   3   3   38.20    3.20
   2   3  -3   41.40    4.20
  -2   3  -3   38.40    2.10
  -2  -3   3   34.90    3.90
   2  -3  -3   38.30    3.10
  -2  -3   3   43.70    4.20
   2  -3  -3   39.60    3.20
  -2  -3   3   40.50    3.50
   2  -3  -3   40.30    3.90
  -3   3   3   45.30    3.70
   3   3  -3   46.50    5.00
  -3   3   3   40.60    3.50
   3   3  -3   38.80    4.20
   3   3  -3   49.80    5.00
   3  -3   3   40.70    2.00
   3  -3   3   44.20    2.00
  -3   3   3   44.30    3.50
   3  -3  -3   43.10    4.10
   3  -3  -3   41.70    3.60
  -3  -3   3   41.80    4.70
  -3  -3   3   40.90    4.50
  -3  -3   3   41.70    4.70
   3  -3  -3   41.60    3.40
   4  -3   3   96.79    4.50
   4   3  -3   93.49    6.90
  -4   3   3  102.29    6.20
   4   3  -3  102.39    6.70
  -4   3   3  104.39    6.10
  -4   3   3   99.59    6.30
   4   3  -3   91.99    6.70
   4  -3  -3   83.49    6.00
  -4  -3   3   78.29    6.30
   4  -3  -3   99.49    6.10
  -4  -3   3   91.39    6.70
  -4   3  -3   93.39    4.40
  -4  -3   3   90.19    6.90
   4  -3  -3   99.39    6.20
   4   3   3   90.59    6.70
  -5  -3  -3  232.28   13.10
  -5   3   3  241.38   12.30
   5   3  -3  230.28   13.10
  -5   3   3  232.58   11.90
   5   3  -3  250.27   13.70
   5  -3   3  229.28   10.70
  -5   3   3  237.88   12.60
   5   3  -3  242.08   13.50
   5  -3  -3  233.68   12.40
   5  -3  -3  248.88   12.60
  -5  -3   3  235.78   13.70
   5  -3  -3  224.18   12.30
  -5   3  -3  243.98   10.60
  -5  -3   3  262.47   13.80
  -5  -3   3  240.78   13.30
   5   3   3  241.78   13.40
  -6   3   3   57.69    4.80
  -6   3   3   51.39    4.30
   6  -3   3   52.59    3.90
  -6   3   3   52.69    5.60
   6   3  -3   51.49    6.30
   6   3  -3   51.39    6.10
   6   3  -3   48.00    6.10
  -6  -3  -3   58.29    6.20
   6  -3   3   50.89    3.50
  -6  -3   3   55.79    6.40
  -6  -3   3   41.60    5.80
   6   3   3   53.09    6.20
  -6  -3   3   52.79    6.20
   6   3   3   45.10    5.70
   6  -3  -3   45.00    5.00
   6  -3  -3   47.80    5.30
  -6   3  -3   53.09    3.40
   6  -3  -3   40.30    4.80
   7  -3   3    1.30    1.20
   7   3  -3   -1.40    1.10
  -7   3   3    3.30    1.60
   7   3  -3    5.20    2.40
  -7   3   3   -0.40    1.00
  -7  -3  -3    0.00    1.20
  -7   3   3    0.80    1.30
   7   3  -3    2.20    1.80
   7  -3   3    0.60    0.80
   7   3   3    0.60    1.70
  -7  -3   3    0.80    1.60
   7   3   3   -2.30    0.80
   7  -3  -3   -0.50    0.80
   7  -3  -3    2.20    1.50
  -7  -3   3    2.40    2.00
  -7  -3   3   -0.80    1.30
   7  -3  -3    0.50    1.10
  -7   3  -3   -0.70    0.60
   8  -3   3   24.50    3.70
   8  -3   3   14.10    2.50
   8   3  -3   16.10    4.00
  -8   3   3   18.80    3.00
   8   3  -3   17.60    4.20
   8   3  -3   16.50    4.10
  -8   3   3   20.00    4.00
  -8  -3  -3   18.10    4.00
  -8  -3   3    9.60    3.50
   8  -3  -3   23.60    4.00
  -8  -3   3   21.40    4.50
   8  -3  -3   19.90    3.80
   8   3   3   22.40    4.60
  -8   3  -3   22.00    2.80
  -8  -3   3   24.80    4.80
   8   3   3   22.10    4.60
   8  -3  -3   24.70    4.20
   9   3  -3   98.39   10.20
  -9   3   3   83.59    8.50
   9  -3   3   92.69    6.20
   9   3  -3   90.89    9.90
   9   3  -3   78.19    8.90
  -9  -3  -3   89.99    9.40
  -9   3   3   82.49    6.00
   9  -3   3   83.59    6.90
   9  -3  -3   87.59    7.40
  -9  -3   3   99.79   10.00
   9   3   3  103.39   10.30
   9  -3  -3   62.99    7.60
  -9  -3   3   69.99    9.00
   9  -3  -3   91.99    7.60
   9   3   3   88.69    9.80
  -9  -3   3   76.39    8.90
  10   3  -3   29.30    5.70
  10   3  -3   26.80    5.60
 -10   3   3   34.20    5.10
  10  -3   3   34.90    4.30
  10   3  -3   29.30    5.80
  10  -3   3   30.40    4.90
 -10  -3  -3   31.50    5.80
 -10   3   3   37.10    5.60
 -10  -3   3   33.60    5.90
  10   3   3   46.40    7.10
  10  -3  -3   37.70    5.70
  10   3   3   32.90    6.30
 -10   3  -3   26.50    4.30
  10  -3  -3   34.70    5.30
  10  -3  -3   37.30    5.80
  11  -3   3   34.10    5.60
  11  -3   3   29.00    4.30
 -11   3   3   35.40    6.10
  11   3  -3   35.10    6.50
  11  -3  -3   36.90    5.90
  11   3   3   39.10    7.30
  11  -3  -3   38.80    6.40
  11  -3  -3   34.70    5.60
  11   3   3   32.10    6.50
  12  -3   3   -1.60    2.20
 -12   3   3    4.70    2.90
  12  -3   3   -1.60    1.40
  12   3   3    0.90    3.00
  12  -3  -3   -1.50    2.20
   0   4   3    1.00    1.10
   0  -4   3    0.50    0.70
   0   4  -3    0.40    0.70
   0  -4  -3   -0.10    0.80
   0   4   3   -1.40    0.60
   0  -4  -3   -0.50    0.90
   0   4  -3    0.20    0.50
   0   4  -3   -0.30    0.60
   0  -4   3    0.80    0.70
   0  -4   3    1.80    0.90
   1  -4   3  103.59    5.10
   1   4  -3  106.49    6.20
   1  -4   3  102.19    4.90
   1   4  -3  103.49    6.20
   1   4  -3   99.79    5.60
   1  -4   3  103.69    5.20
  -1   4   3   98.09    6.20
   1  -4  -3   94.49    6.00
  -1   4  -3  104.79    5.10
   1  -4  -3   95.59    5.80
  -1   4  -3  101.39    5.10
   1   4   3   99.39    5.90
  -1  -4   3  101.59    6.30
  -1  -4   3  107.29    6.10
  -2   4   3    2.40    1.20
  -2   4   3    2.20    1.20
   2   4  -3    2.00    1.20
  -2   4   3    1.40    1.10
   2   4  -3   -0.50    1.00
   2  -4   3    1.30    0.40
   2   4  -3    0.90    1.00
  -2  -4   3    0.90    1.10
  -2  -4   3    4.00    1.50
   2  -4  -3    0.30    1.10
   2  -4  -3    1.50    1.10
  -2  -4   3    0.20    1.10
   2  -4  -3    2.00    1.00
   3   4  -3    1.00    1.20
  -3   4   3    1.60    1.00
   3   4  -3    0.80    1.30
   3   4  -3    1.60    1.40
  -3   4   3   -0.20    0.80
  -3   4   3   -0.70    0.70
  -3  -4   3    0.40    1.10
   3  -4  -3    0.60    1.00
   3   4   3    0.60    1.30
  -3  -4   3   -0.70    1.00
   3  -4  -3    1.20    1.00
   3  -4  -3    1.30    1.20
  -3  -4   3   -0.40    0.90
  -4   4   3    8.90    2.00
   4   4  -3   13.80    3.10
   4   4  -3   13.90    2.90
  -4   4   3   10.90    2.20
   4   4  -3    8.60    2.20
   4  -4  -3    8.90    1.90
   4   4   3   10.90    2.60
  -4  -4   3    8.00    2.30
   4  -4  -3   13.70    2.30
   4  -4  -3   12.30    2.40
  -4  -4   3   15.10    3.10
  -4  -4   3    9.20    2.30
  -5  -4  -3   78.29    6.50
  -5   4   3   91.39    6.00
   5  -4   3   84.69    3.80
   5   4  -3   83.99    7.00
   5   4  -3   75.99    6.60
   5   4  -3   93.89    6.90
  -5   4   3   87.19    6.10
  -5  -4   3   86.69    6.80
   5  -4  -3   77.89    5.70
   5  -4  -3   78.79    5.80
  -5  -4   3   79.69    6.80
  -5  -4   3   83.79    7.10
   5   4   3   76.49    6.70
   5  -4  -3   90.99    6.10
   6  -4   3   -0.10    0.40
  -6   4   3    0.50    1.20
   6   4  -3   -1.80    1.00
  -6   4   3    0.70    1.10
   6   4  -3   -0.40    1.30
  -6  -4  -3   -0.40    1.00
   6   4  -3   -0.10    1.40
  -6  -4   3    0.70    1.50
  -6   4  -3    0.80    0.50
   6  -4  -3   -0.40    1.00
  -6  -4   3   -0.50    1.10
   6   4   3    0.00    1.40
  -6  -4   3    0.80    1.70
   6  -4  -3    0.30    1.20
   6  -4  -3   -1.10    0.70
   6   4   3    0.40    1.60
   7  -4   3   26.70    3.30
  -7   4   3   23.10    3.50
  -7   4   3   18.10    3.40
   7   4  -3   12.40    3.60
  -7  -4  -3   25.40    4.60
   7  -4   3   18.90    2.20
   7   4  -3   12.40    3.30
   7   4  -3   24.00    4.50
   7   4   3   15.50    3.80
   7   4   3   22.00    4.50
  -7  -4   3   15.70    3.70
   7  -4  -3   21.20    3.60
  -7  -4   3   23.30    4.50
  -7   4  -3   20.50    2.20
   7  -4  -3   16.00    3.10
  -7  -4   3   18.10    4.30
   8   4  -3    2.60    2.50
  -8  -4  -3    3.00    2.10
   8  -4   3    3.80    1.20
  -8   4   3    4.10    2.00
   8   4  -3    1.40    2.00
   8  -4   3    7.00    1.90
   8   4  -3    3.50    2.60
  -8  -4   3    7.60    3.00
   8  -4  -3    5.50    2.10
  -8   4  -3    3.80    1.20
   8   4   3    8.30    3.20
  -8  -4   3    1.40    2.30
   8  -4  -3    3.90    2.10
  -8  -4   3    1.80    2.20
   8   4   3    2.50    2.30
   8  -4  -3    4.10    2.10
   9  -4   3    3.00    1.20
   9   4  -3   11.30    3.50
  -9   4   3    3.30    2.20
  -9   4   3    4.70    1.40
   9   4  -3    3.60    2.80
   9  -4   3    2.80    1.90
   9   4  -3    8.30    3.20
  -9  -4  -3   11.10    3.50
  -9  -4   3   10.80    3.70
  -9  -4   3    2.70    2.30
   9  -4  -3    1.40    1.60
   9   4   3    1.80    2.30
   9  -4  -3    1.90    1.80
   9  -4  -3    2.10    2.10
 -10  -4  -3    1.90    2.20
 -10   4   3   -1.30    1.30
 -10   4   3   -2.00    1.20
  10   4  -3    3.10    2.80
  10  -4   3    1.50    1.20
  10   4  -3    0.20    2.30
  10  -4  -3    0.60    1.70
 -10  -4   3   -0.40    1.70
  10   4   3   -0.20    2.30
  10  -4  -3    1.80    2.10
  10  -4  -3   -0.10    1.60
  10   4   3    3.00    2.50
 -11   4   3    4.40    2.60
  11   4  -3    1.80    3.10
  11  -4   3    5.00    2.70
  11  -4   3    1.70    1.50
  11  -4  -3    0.60    2.20
  11   4   3    7.70    4.00
  11  -4  -3    2.60    2.30
 -11  -4   3    3.00    3.10
  11  -4  -3    3.70    3.00
   0  -5   3    6.00    1.50
   0   5  -3    5.50    0.90
   0   5  -3    3.60    1.30
   0   5   3    6.70    2.00
   0  -5  -3    3.30    1.50
   0   5   3    4.30    1.30
   0  -5   3    4.70    1.30
   0  -5   3    3.40    1.20
   0   5  -3    5.40    1.40
   1  -5   3    2.10    0.80
   1   5  -3    3.30    1.40
  -1   5   3    3.20    1.50
   1  -5   3    0.90    0.70
   1   5  -3    2.30    1.20
  -1   5   3   -0.10    0.80
   1   5  -3    0.90    0.90
   1  -5  -3    0.90    1.00
   1   5   3    1.20    1.10
   1  -5  -3    0.90    1.10
  -1   5  -3    1.80    0.80
  -1  -5   3    0.90    1.20
  -1  -5   3    3.80    1.30
  -1  -5   3    1.30    1.10
   2   5  -3  140.89    8.20
   2   5  -3  144.99    8.90
  -2   5   3  147.89    8.40
  -2   5   3  132.09    8.40
   2   5  -3  162.18    9.00
   2  -5   3  150.88    6.60
   2  -5   3  155.38    6.40
   2  -5  -3  158.68    8.40
   2   5   3  142.79    9.10
  -2  -5   3  156.28    9.20
  -2   5  -3  153.28    6.50
   2  -5  -3  155.58    8.20
  -2  -5   3  151.08    8.80
   2  -5  -3  144.99    8.50
  -2  -5   3  158.98    9.00
   3   5  -3    4.30    1.80
  -3   5   3    2.70    1.20
  -3   5   3    3.90    1.40
  -3   5   3    0.70    1.00
   3   5  -3    8.30    2.40
   3   5  -3    2.90    1.50
   3  -5  -3    1.30    1.00
   3   5   3    4.20    1.80
   3  -5  -3    1.90    1.30
   3  -5  -3    1.80    1.00
  -3  -5   3    5.70    1.90
  -3  -5   3    0.20    1.10
  -3  -5   3    4.60    1.80
  -4   5   3    4.60    1.50
  -4   5   3   10.80    1.80
   4   5  -3   10.10    2.60
   4   5  -3    5.60    2.10
   4   5  -3   11.00    2.60
  -4   5   3    9.70    2.20
  -4  -5   3    8.30    2.60
   4  -5  -3    5.60    1.70
   4  -5  -3    9.40    2.00
  -4  -5   3    3.00    1.90
   4   5   3    3.60    1.90
   4  -5  -3    7.50    1.80
  -4  -5   3    9.00    2.50
  -5   5   3    7.80    1.70
  -5   5   3    8.30    2.00
   5   5  -3    6.30    2.60
   5   5  -3    5.30    2.20
  -5   5   3    6.60    1.90
  -5  -5  -3    6.20    2.30
   5   5  -3    5.60    2.30
   5  -5  -3    6.10    1.80
   5  -5  -3   10.70    2.30
   5   5   3    4.50    2.10
   5  -5  -3    7.70    1.90
  -5  -5   3    6.50    2.40
  -5  -5   3    7.50    2.80
  -5  -5   3    8.60    2.80
  -6   5   3    2.90    1.50
   6  -5   3    3.20    0.90
  -6   5   3    2.70    1.20
   6   5  -3    1.30    1.30
  -6   5   3    2.00    1.30
   6   5  -3    3.10    2.10
   6   5  -3    1.00    1.60
  -6  -5  -3    2.60    1.80
  -6  -5   3    0.20    1.50
  -6  -5   3    1.80    1.80
   6   5   3   -2.00    1.20
   6   5   3    2.00    1.80
   6  -5  -3    3.60    1.60
   6  -5  -3    4.30    1.60
   6  -5  -3    1.00    1.20
  -6  -5   3    3.00    2.00
  -7   5   3    9.30    1.60
  -7  -5  -3   12.30    3.50
   7  -5   3    9.70    1.10
   7  -5   3    9.50    1.90
  -7   5   3    6.10    2.20
   7   5  -3   14.80    3.80
   7   5  -3   10.40    3.30
  -7  -5   3    9.90    3.90
   7  -5  -3    5.50    2.20
   7   5   3    9.10    3.10
   7  -5  -3    5.60    2.10
  -7  -5   3    6.60    3.00
   7  -5  -3    7.90    2.30
   7   5   3   10.00    3.40
  -7  -5   3   14.10    4.20
   8   5  -3   39.80    6.40
   8   5  -3   52.89    7.60
   8  -5   3   39.50    2.70
  -8  -5  -3   29.20    5.50
  -8   5   3   46.10    5.70
   8  -5   3   35.70    4.10
  -8  -5   3   47.20    7.00
  -8  -5   3   44.90    6.80
  -8   5  -3   42.20    2.50
   8  -5  -3   39.90    5.10
   8  -5  -3   37.40    5.10
   8   5   3   30.80    5.80
   8   5   3   34.40    6.00
   8  -5  -3   37.80    5.00
   9  -5   3    0.20    0.70
  -9  -5  -3    1.20    1.90
   9  -5   3    1.40    1.50
   9   5  -3   -1.60    1.70
  -9  -5   3    0.20    2.00
   9  -5  -3   -0.70    1.20
   9  -5  -3    3.70    2.20
   9   5   3   -0.20    2.00
   9   5   3    0.90    2.30
  -9  -5   3   -0.20    1.80
   9  -5  -3    0.90    1.60
  10  -5   3    8.00    2.60
 -10   5   3    7.90    2.90
  10  -5   3   12.70    2.00
 -10   5   3    6.50    2.80
  10   5  -3   11.40    4.70
 -10  -5  -3    3.40    2.90
  10   5  -3   11.70    4.30
  10   5   3   12.80    4.40
 -10   5  -3    7.70    1.50
 -10  -5   3   11.30    4.00
  10  -5  -3   10.00    3.10
  10  -5  -3    5.10    2.60
  10  -5  -3    6.50    2.60
 -10  -5   3    8.20    3.70
  10   5   3   14.70    4.70
  11   5  -3   27.50    6.80
  11  -5   3   28.40    3.20
  11  -5   3   32.00    5.10
 -11   5   3   30.00    5.30
  11  -5  -3   24.60    4.80
  11   5   3   17.30    5.40
 -11   5  -3   19.90    2.50
 -11  -5   3   36.90    6.80
  11  -5  -3   27.90    5.50
  11  -5  -3   21.60    4.50
   0   6   3    2.00    1.40
   0   6  -3    0.10    0.70
   0   6  -3    0.30    0.40
   0   6  -3    1.00    0.50
   0  -6  -3   -1.00    1.00
   0  -6   3   -0.40    0.70
   0  -6   3    0.70    0.80
   0   6   3   -1.30    0.60
   0   6   3    0.40    1.00
   1  -6   3  207.48   10.00
   1  -6   3  207.68    9.90
   1   6  -3  212.48   10.20
  -1   6   3  204.88   10.40
   1   6  -3  200.58   11.00
  -1   6   3  209.58   11.20
  -1   6  -3  206.08    9.90
   1   6   3  205.58   11.60
  -1  -6   3  209.38   11.10
   1  -6  -3  196.18   10.50
   1  -6  -3  209.28   11.00
  -1  -6   3  220.58   11.10
   1   6   3  206.58   10.80
   2   6  -3   -0.30    1.00
   2  -6   3    3.00    0.70
  -2   6   3    2.30    1.10
   2   6  -3    3.00    1.50
   2  -6   3    2.60    0.70
  -2   6   3    2.10    1.30
   2   6  -3    3.20    1.50
   2  -6  -3    1.80    1.20
   2   6   3    3.50    1.50
  -2   6  -3    2.40    0.70
   2   6   3    0.40    1.20
   2  -6  -3    4.10    1.40
  -2  -6   3    3.50    1.70
  -2  -6   3    2.30    1.30
   3   6  -3   49.80    5.10
  -3   6   3   52.69    4.20
   3   6  -3   46.70    5.50
  -3   6   3   42.90    4.40
   3   6  -3   44.90    5.40
   3   6   3   41.50    5.30
   3  -6  -3   47.70    4.00
  -3  -6   3   48.80    5.70
  -3  -6   3   47.00    5.60
   3  -6  -3   41.90    4.30
   3  -6  -3   47.60    4.90
  -3  -6   3   57.29    6.10
   4   6  -3   12.90    3.10
  -4   6   3    9.90    2.20
   4   6  -3    9.00    2.50
  -4   6   3   10.30    2.20
  -4   6   3    4.00    1.20
   4   6  -3   15.40    3.50
  -4  -6   3    7.90    2.60
  -4  -6   3    7.20    2.40
  -4  -6   3    2.80    1.80
   4  -6  -3   10.50    2.20
   4   6   3    8.40    2.70
   4  -6  -3    6.70    1.80
   4  -6  -3    8.10    2.10
  -5  -6  -3   16.80    3.80
  -5   6   3   25.50    3.50
  -5   6   3   25.80    3.60
   5   6  -3   30.20    4.80
  -5   6   3   19.90    2.40
   5   6  -3   18.60    4.10
   5   6  -3   22.30    4.00
   5  -6  -3   16.60    2.90
   5   6   3   27.80    4.80
  -5  -6   3   23.10    4.40
   5  -6  -3   18.60    3.20
  -5  -6   3   29.60    5.00
  -5  -6   3   22.80    4.20
   5  -6  -3   21.90    3.20
  -6   6   3    4.60    1.70
   6   6  -3    5.00    2.40
   6  -6   3    4.20    1.00
  -6   6   3    2.80    0.90
   6   6  -3    7.40    2.80
  -6   6   3    3.70    1.60
   6   6  -3    4.60    2.40
   6  -6  -3    7.70    2.10
   6   6   3    6.40    2.70
   6  -6  -3    3.70    1.80
  -6  -6   3    6.70    2.90
   6  -6  -3    4.20    1.70
   6   6   3    5.70    3.10
  -6  -6   3    0.50    1.80
   7   6  -3   96.69   10.60
  -7  -6  -3  116.89    9.60
   7   6  -3  146.89   16.00
   7  -6   3  123.49    6.50
  -7   6   3  123.49    8.30
  -7   6   3  117.29    9.60
   7  -6  -3  117.09    8.10
  -7  -6   3  125.59   10.10
   7  -6  -3  120.89    8.00
   7  -6  -3   95.29    7.40
   7   6   3   98.99   10.50
   7   6   3  116.39   11.30
   8  -6   3    1.20    1.20
  -8  -6  -3    5.10    2.70
  -8   6   3    0.60    1.60
   8   6  -3    3.50    2.80
  -8   6   3    4.20    1.90
   8   6   3    1.40    2.40
  -8  -6   3   -0.90    1.70
   8   6   3    1.80    2.40
  -8  -6   3    1.20    2.10
   8  -6  -3    1.90    1.60
   8  -6  -3    3.70    2.00
   8  -6  -3    0.60    1.70
  -9   6   3    1.30    1.60
   9   6  -3    0.80    2.20
   9   6  -3    3.20    2.90
   9  -6   3    1.20    1.40
  -9  -6  -3    2.30    2.50
  -9   6   3    2.20    1.70
   9   6   3    3.80    2.90
   9  -6  -3    4.10    2.20
   9   6   3   -2.00    1.80
  -9  -6   3    2.20    2.70
   9  -6  -3    1.20    1.60
  -9  -6   3    3.20    2.40
   9  -6  -3    0.10    1.60
 -10  -6  -3    0.50    2.30
  10  -6   3   -1.30    1.40
  10   6  -3    0.90    2.80
 -10   6   3   -0.20    1.50
 -10  -6   3    0.20    2.20
  10  -6  -3    1.30    1.90
  10  -6  -3   -0.50    1.60
  10   6   3   -0.60    2.20
  10  -6  -3   -1.50    1.40
 -10  -6   3   -0.20    2.20
  11   6  -3    0.00    3.40
  11  -6   3    8.10    3.00
 -11   6   3   -0.30    1.50
  11  -6  -3    4.60    2.70
 -11  -6   3    3.40    3.60
  11   6   3    5.60    3.80
  11  -6  -3    2.60    2.70
   0   7  -3   34.90    2.10
   0  -7   3   34.40    3.80
   0   7   3   34.20    4.30
   0  -7   3   38.70    4.10
   0   7  -3   35.90    3.90
   0   7  -3   37.60    2.10
   0   7   3   39.50    4.70
   0   7   3   35.30    3.80
  -1   7   3   14.20    2.30
   1   7  -3   13.20    2.00
   1  -7   3   14.40    2.10
   1   7  -3   15.90    2.90
  -1   7   3   18.30    2.90
   1  -7  -3   16.20    2.60
   1  -7  -3   19.00    3.10
  -1   7  -3   15.90    2.20
  -1  -7   3   14.00    2.80
  -1  -7   3   10.40    2.40
   1   7   3   11.40    2.90
   1   7   3   15.40    2.70
  -2   7   3  146.19    8.00
   2   7  -3  141.49    8.90
   2  -7   3  127.69    6.70
   2  -7   3  137.89    6.90
  -2   7   3  131.69    8.20
   2   7  -3  145.09    8.10
  -2   7   3  130.69    7.30
   2  -7  -3  129.49    7.80
   2   7   3  142.79    9.20
  -2  -7   3  127.39    8.70
   2   7   3  124.49    8.00
   2  -7  -3  134.39    8.00
  -2   7  -3  121.09    6.40
  -2  -7   3  142.09    8.80
   3  -7   3  128.29    6.10
  -3   7   3  142.89    7.90
   3  -7   3  124.59    5.80
   3   7  -3  131.39    8.30
  -3   7   3  122.99    7.80
   3   7  -3  149.69    9.40
  -3   7   3  124.99    7.30
   3  -7  -3  125.39    7.60
   3  -7  -3  133.19    7.90
   3   7   3  119.09    8.90
  -3  -7   3  116.49    8.80
  -3  -7   3  138.69    9.00
   4  -7   3   -0.10    0.20
   4   7  -3   -0.40    1.10
  -4   7   3    1.20    0.90
  -4   7   3   -0.40    0.80
   4  -7   3    0.20    0.20
   4   7  -3   -0.30    1.40
  -4   7   3   -0.80    0.60
   4  -7  -3   -1.30    0.80
   4  -7  -3    0.60    1.10
  -4  -7   3    2.60    1.80
   4   7   3    2.30    1.90
  -4  -7   3   -0.10    0.90
  -5   7   3    0.70    1.10
   5  -7   3    0.70    0.30
   5   7  -3    0.10    1.30
  -5   7   3   -0.20    0.60
  -5   7   3   -0.10    0.90
   5   7  -3    0.70    1.50
  -5  -7  -3   -1.60    1.00
   5  -7  -3    0.60    1.20
   5  -7  -3    1.90    1.40
   5   7   3    0.80    1.80
  -5  -7   3   -0.40    1.30
   5  -7  -3    1.10    1.20
  -5  -7   3   -0.40    1.40
  -6   7   3   12.20    2.70
  -6  -7  -3    8.60    3.20
   6  -7   3   12.20    1.40
   6   7  -3   12.90    3.60
  -6   7   3    4.50    1.80
   6   7  -3   11.80    3.80
  -6  -7   3   12.50    3.70
  -6  -7   3    7.00    2.80
   6  -7  -3    8.70    2.40
   6  -7  -3   13.70    2.80
   6   7   3    3.70    2.80
   6  -7  -3   13.40    2.80
   7  -7   3   39.70    3.00
  -7   7   3   43.00    5.10
   7   7  -3   50.39    7.30
  -7  -7  -3   40.70    6.60
   7   7   3   35.60    6.30
   7  -7  -3   42.20    5.10
  -7  -7   3   28.70    5.80
   7  -7  -3   31.40    4.30
   8   7  -3   16.30    4.40
  -8   7   3   25.70    3.90
  -8  -7  -3   19.60    4.80
  -8   7   3   23.10    3.80
   8  -7   3   17.20    2.60
   8   7  -3   13.80    4.20
  -8  -7   3   32.30    6.20
   8   7   3   14.60    5.20
   8  -7  -3   15.20    3.30
   8  -7  -3   14.20    3.10
  -8  -7   3   22.80    5.10
   8   7   3   15.40    4.40
   8  -7  -3   19.30    3.60
  -9   7   3    5.20    2.20
  -9   7   3    5.10    2.40
   9  -7   3    4.40    1.80
   9   7  -3    8.70    3.60
   9   7   3    4.00    3.20
   9  -7  -3    0.60    1.50
   9  -7  -3    7.20    2.70
  -9  -7   3    7.30    3.60
  -9  -7   3   10.40    4.00
   9   7   3    7.90    3.90
   9  -7  -3    2.80    2.00
  10   7  -3    1.40    3.10
  10  -7   3    0.50    1.60
 -10   7   3    0.50    1.80
 -10  -7   3   -1.40    2.30
  10  -7  -3   -0.30    1.60
  10  -7  -3    1.40    1.80
  10  -7  -3   -1.00    1.90
  10   7   3   -0.20    2.70
  11  -7   3   25.70    4.20
 -11  -7   3   14.30    5.40
  11  -7  -3   23.80    5.00
  11  -7  -3   18.20    4.10
  11   7   3   21.50    6.10
   0   8  -3   -0.20    0.90
   0  -8  -3   -0.50    1.00
   0  -8   3    2.60    1.40
   0   8   3   -0.80    0.60
   0   8  -3    0.00    0.30
   0  -8   3    0.60    0.90
   0   8  -3   -0.20    0.30
   0   8   3    0.70    1.20
   0   8   3    1.00    1.40
   1  -8   3   -0.50    0.80
   1   8  -3   -0.30    0.80
  -1   8   3    2.20    1.20
   1   8  -3   -0.10    1.00
  -1   8   3    0.10    1.20
   1  -8   3    0.90    0.90
  -1   8   3    0.10    1.20
   1   8   3    1.00    1.10
   1  -8  -3    1.50    1.30
  -1  -8   3    0.10    0.80
  -1   8  -3   -1.00    0.60
   1   8   3    0.70    1.30
  -1  -8   3   -0.60    1.20
  -2   8   3    4.20    1.70
   2   8  -3    4.40    2.90
   2   8  -3    2.30    1.30
  -2   8   3    4.00    1.60
  -2   8   3    1.10    1.00
  -2  -8   3    3.50    1.80
   2   8   3    0.70    1.20
   2  -8  -3    2.40    1.40
   2   8   3    1.60    1.70
  -2   8  -3    1.90    0.90
  -2  -8   3    1.50    1.40
   2  -8  -3    2.20    1.30
   3  -8   3    0.90    0.80
   3   8  -3    4.50    2.20
  -3   8   3    2.80    1.20
   3  -8   3    2.20    0.60
   3   8  -3    2.00    1.40
  -3   8   3    0.60    1.10
   3  -8   3    2.10    0.50
  -3   8   3    3.30    1.30
   3  -8  -3    2.20    1.40
  -3  -8   3    2.10    1.70
  -3  -8   3   -0.90    1.10
   3  -8  -3    0.90    1.40
   3   8   3    2.00    1.80
  -3   8  -3    2.20    0.30
   4  -8   3    0.00    0.50
  -4   8   3    0.40    1.10
   4   8  -3   -0.30    1.40
   4  -8   3   -0.50    0.40
  -4   8   3    0.20    0.70
  -4   8   3   -0.20    0.80
   4  -8  -3    0.50    1.20
  -4  -8   3    1.10    1.70
  -4  -8   3   -0.30    1.00
   4  -8  -3    1.70    1.30
   4   8   3    0.20    1.60
   5   8  -3    4.50    2.50
  -5  -8  -3    2.10    2.10
   5  -8   3    4.10    0.80
  -5   8   3    6.70    2.00
   5   8  -3    5.00    2.30
   5  -8  -3    7.30    2.00
  -5  -8   3   10.10    3.30
   5  -8  -3    2.20    1.50
   5   8   3    7.80    3.10
  -5  -8   3    5.40    2.60
  -6   8   3    5.30    1.90
   6   8  -3   15.80    4.40
   6   8  -3    5.50    2.50
   6  -8   3    7.60    1.20
  -6  -8  -3   11.80    3.60
   6  -8  -3    9.70    2.40
   6  -8  -3    6.70    2.20
   6   8   3    6.90    2.90
  -6  -8   3    7.50    3.20
  -6  -8   3    2.60    2.40
  -7   8   3    6.40    2.10
   7  -8   3    4.50    1.10
   7   8  -3    0.10    1.90
  -7  -8  -3    3.30    2.50
   7   8  -3    5.30    2.80
  -7   8   3    1.00    1.40
  -7  -8   3    1.50    2.00
  -7  -8   3    2.30    2.70
   7  -8  -3    3.50    1.60
   7   8   3    5.30    3.10
   7  -8  -3    0.80    1.40
  -8   8   3    6.00    2.30
  -8   8   3    7.80    2.50
   8   8  -3    5.10    2.90
   8  -8   3   10.50    1.90
  -8  -8  -3    6.90    3.10
   8  -8  -3    4.30    2.10
   8  -8  -3    8.00    2.40
   8   8   3    3.30    2.80
  -8  -8   3    8.10    3.80
   8  -8  -3    2.30    2.00
  -8  -8   3   13.30    4.30
   8   8   3    8.10    4.00
   9  -8   3    3.00    1.40
  -9  -8  -3    2.30    2.70
   9   8  -3   -2.50    2.40
  -9   8   3    2.60    1.70
  -9  -8   3    3.70    3.10
  -9  -8   3    3.10    3.20
   9  -8  -3    3.00    2.20
   9  -8  -3    1.50    2.10
   9   8   3    2.10    4.10
   9  -8  -3    3.80    2.20
 -10   8   3   -0.50    1.20
  10  -8   3    1.60    1.70
  10  -8  -3    2.70    2.40
 -10  -8   3    4.20    3.40
  10   8   3    2.00    3.50
 -10  -8   3    4.50    3.70
  10  -8  -3    1.90    1.80
  10  -8  -3    3.00    2.10
   0  -9   3    0.90    1.40
   0   9   3    0.70    1.20
   0   9  -3   -0.40    0.80
   0  -9   3   -0.10    1.00
   0   9   3   -1.00    1.10
   0  -9  -3    0.40    1.20
   0   9   3    1.20    1.50
   1  -9   3  164.48    9.50
  -1   9   3  162.78    8.90
   1   9  -3  153.98    9.90
  -1   9   3  137.19    9.20
   1  -9   3  156.98    8.80
   1   9  -3  161.48    8.30
  -1   9   3  161.18   10.10
  -1   9  -3  162.08    8.90
   1   9   3  170.58    9.50
  -1  -9   3  168.98   10.40
   1  -9  -3  149.59    9.70
  -1  -9   3  151.48    9.70
   1   9   3  152.48   10.20
  -2   9   3   25.00    3.00
   2  -9   3   17.40    2.50
  -2   9   3   25.10    4.50
  -2   9   3   25.00    3.40
   2  -9   3   20.10    3.10
   2   9  -3   23.10    4.10
   2   9  -3   26.80    3.50
   2   9   3   20.20    4.80
  -2  -9   3   22.10    4.00
   2  -9  -3   28.40    3.80
  -2  -9   3   22.20    4.20
   2  -9  -3   23.60    3.60
  -2   9  -3   24.30    2.70
   2   9   3   27.80    4.00
  -3   9   3  115.79    6.60
   3  -9   3  108.59    6.70
   3  -9   3  117.89    5.50
  -3   9   3  107.79    6.30
  -3   9   3  108.79    7.60
   3   9  -3  111.69    7.80
   3   9  -3  125.29    9.20
   3  -9   3  112.39    5.50
  -3   9  -3  121.89    5.40
   3   9   3  122.89    8.20
   3   9   3  112.69    9.00
  -3  -9   3  100.19    8.70
  -3  -9   3  117.09    8.80
   3  -9  -3   93.29    7.10
  -3   9  -3  116.19    5.30
   4   9  -3   -0.70    1.40
  -4   9   3    0.10    1.10
  -4   9   3   -0.30    0.50
   4  -9   3   -0.50    0.70
  -4   9   3    0.20    0.50
  -4  -9   3   -2.00    1.00
   4  -9  -3   -1.30    0.80
  -4  -9   3    2.40    2.00
   4  -9  -3    0.60    1.10
   4   9   3    1.20    1.90
   5   9  -3  123.99    9.40
   5  -9   3  129.99    6.30
  -5   9   3  122.29    8.20
  -5  -9  -3  120.89   10.30
  -5  -9   3  120.89   10.00
   5   9   3  130.69   16.40
  -5  -9   3  127.19   10.50
   5   9   3  126.89   10.60
   5  -9  -3  132.09    8.40
   5  -9  -3  144.49    8.60
   6  -9   3   51.69    3.40
  -6  -9  -3   52.39    7.50
  -6   9   3   50.39    5.30
   6   9  -3   37.80    6.70
   6  -9  -3   39.80    5.00
   6   9   3   40.40    6.70
  -6  -9   3   35.40    6.20
  -6  -9   3   56.39    7.90
   6  -9  -3   38.10    4.70
   6   9   3   42.50    7.00
  -7   9   3    6.10    2.10
   7  -9   3    7.40    1.40
  -7  -9  -3    1.10    2.20
   7   9  -3    9.20    3.60
  -7  -9   3   10.20    3.80
   7  -9  -3    8.90    2.60
   7  -9  -3    5.70    2.10
  -7  -9   3    0.90    2.40
   7   9   3   13.40    4.40
   8  -9   3    2.00    1.10
  -8   9   3    2.20    1.70
   8   9  -3    5.90    3.70
  -8  -9  -3    2.10    2.90
   8   9  -3    1.10    2.40
   8   9   3    4.30    3.60
   8  -9  -3    0.30    1.70
   8  -9  -3    5.50    2.20
  -8  -9   3    2.70    2.90
  -8  -9   3    3.20    2.90
   8   9   3    3.80    4.20
  -9  -9  -3    1.80    2.70
  -9   9   3    0.80    1.50
   9  -9   3    0.50    1.20
  -9  -9   3    1.00    2.80
   9  -9  -3    0.40    1.80
   9  -9  -3    0.80    1.60
   9  -9  -3    0.20    1.60
  -9  -9   3    0.30    2.90
   9   9   3   -1.10    2.60
  10  -9   3   -0.50    1.30
  10  -9  -3    0.70    1.70
 -10  -9   3   -0.10    3.40
   0 -10   3    0.80    1.20
   0  10   3   -0.90    1.30
   0  10   3    1.40    1.20
   0  10  -3    0.20    1.20
   0 -10   3    0.80    1.30
   0 -10  -3    0.40    1.70
   0  10   3   -1.50    1.20
   1 -10   3   38.20    4.30
   1  10  -3   39.70    5.30
  -1  10   3   35.60    5.10
   1  10  -3   33.30    3.20
  -1  10   3   34.20    3.80
  -1  10   3   38.60    4.70
   1 -10   3   29.70    4.30
   1  10   3   36.70    5.30
   1 -10  -3   35.80    4.90
  -1 -10   3   32.20    5.10
  -1 -10   3   29.50    4.50
   1  10   3   31.10    4.20
   2  10  -3   19.40    3.80
   2 -10   3   21.80    2.90
  -2  10   3   21.10    3.10
  -2  10   3   20.00    2.70
  -2  10   3   24.00    4.00
   2  10  -3   21.40    3.20
   2 -10   3   17.50    3.20
   2  10   3   15.80    3.80
  -2  10  -3   16.60    2.40
  -2 -10   3   22.30    4.40
  -2 -10   3   28.80    4.60
   2 -10  -3   18.50    3.40
   2  10   3   20.10    3.50
   3  10  -3    3.90    2.20
   3 -10   3    1.50    1.30
   3 -10   3    2.30    0.90
  -3  10   3    1.60    1.00
  -3  10   3    2.70    1.20
   3 -10   3    2.80    0.90
  -3  10   3    5.30    2.00
   3  10  -3    1.60    1.60
   3  10   3    0.00    1.70
  -3  10  -3    2.90    0.90
  -3 -10   3    4.40    2.50
   3  10   3    2.20    1.70
   3 -10  -3    1.90    1.80
  -3 -10   3    1.60    1.70
  -3  10  -3    2.60    0.90
   3 -10  -3    3.30    1.80
  -4  10   3   79.29    6.10
   4  10  -3   78.69    7.60
   4 -10  -3   61.69    5.50
   4  10   3   66.39    8.30
  -4 -10   3   63.99    8.00
   4 -10  -3   64.89    6.40
  -4 -10   3   82.09    9.40
   4  10   3   73.89    7.70
  -5 -10  -3    7.60    3.30
   5  10  -3    4.40    2.70
  -5  10   3    3.70    1.70
   5 -10   3    3.00    1.00
   5 -10  -3    0.90    1.40
   5 -10  -3    3.10    1.70
   5  10   3    2.50    2.60
  -5 -10   3    5.00    2.60
   5  10   3    3.10    2.60
  -5 -10   3    5.90    3.10
  -6  10   3   12.60    2.80
  -6 -10  -3   11.30    4.00
   6  10  -3   10.70    4.00
   6 -10   3   14.90    1.90
   6  10  -3    9.30    3.40
   6  10   3    7.70    3.50
  -6 -10   3   11.10    4.00
   6 -10  -3   12.20    2.90
   6 -10  -3   13.90    2.90
  -6 -10   3   17.60    4.50
   7 -10   3   26.90    2.60
  -7 -10  -3   29.40    6.10
  -7  10   3   24.20    3.90
   7  10  -3   20.00    5.50
   7  10  -3   18.30    4.90
   7  10   3   25.30    5.90
   7  10   3   16.50    5.10
  -7 -10   3   22.20    5.20
  -7 -10   3   35.00    6.80
   7 -10  -3   29.60    4.40
   7 -10  -3   20.20    3.60
  -8  10   3    8.50    2.50
  -8 -10  -3    4.20    3.20
   8 -10   3    9.80    1.80
   8  10   3   16.70    5.20
   8 -10  -3    4.40    3.30
  -8 -10   3    7.20    3.80
   8 -10  -3   10.40    3.00
  -8 -10   3    4.90    3.20
  -9 -10  -3    0.20    3.00
   9 -10   3    1.30    1.30
   9 -10  -3    3.60    2.40
  -9 -10   3   -0.10    3.00
   9 -10  -3    2.30    1.80
   0  11   3   -0.20    1.00
   0 -11   3   -0.30    1.50
   0 -11  -3    0.70    1.60
   0  11   3    0.60    1.50
   0 -11   3    2.70    1.60
   0  11  -3    1.50    1.60
   0  11   3    0.40    1.60
  -1  11   3   -0.20    1.50
   1 -11   3    2.20    1.40
   1  11  -3    3.10    1.20
   1  11  -3    1.40    1.70
  -1  11   3    2.50    1.40
  -1  11   3    5.00    2.00
   1  11  -3    3.30    1.10
   1 -11   3    1.40    1.80
  -1 -11   3    3.30    2.00
   1  11   3    8.10    2.80
   1 -11  -3    2.10    1.80
   1  11   3    2.40    1.70
  -1 -11   3    0.70    1.80
  -1  11  -3    6.40    2.00
  -2  11   3   13.40    2.40
   2 -11   3   18.90    2.80
  -2  11   3   21.00    3.90
   2  11  -3   12.60    2.30
   2  11  -3   15.80    2.90
  -2  11   3   17.40    2.50
   2 -11   3   15.00    3.10
  -2 -11   3   17.70    3.80
  -2  11  -3   12.70    2.20
  -2 -11   3   15.40    4.00
   2  11   3   15.10    3.30
   2  11   3   11.20    3.40
  -2  11  -3   18.10    2.70
   2 -11  -3   16.80    3.40
   3 -11   3    0.90    0.80
  -3  11   3    0.00    0.60
   3  11  -3    0.40    1.80
   3 -11   3   -0.50    0.70
   3 -11   3    0.30    1.20
   3 -11  -3   -0.30    1.20
   3  11   3   -1.70    1.40
  -3  11  -3    0.90    0.70
  -3  11  -3   -0.70    0.60
  -3 -11   3    0.00    1.50
   3  11   3    0.00    1.30
  -3 -11   3   -1.30    1.50
   4  11  -3   13.40    3.90
   4  11  -3   21.40    4.10
  -4 -11  -3   24.00    5.40
  -4  11   3   14.10    3.00
   4  11   3   13.90    3.40
   4 -11  -3   15.60    3.20
   4 -11  -3   23.90    3.90
  -4 -11   3   35.70    6.10
  -4 -11   3   19.70    4.80
  -5  11   3    2.20    1.50
   5  11  -3    1.00    2.20
   5  11   3    6.20    3.40
  -5 -11   3    2.60    2.70
   5 -11  -3   -0.50    1.10
  -5 -11   3    0.00    2.30
   5 -11  -3    1.70    1.60
   5  11   3    1.50    2.30
   5  11   3    6.50    2.70
   6  11  -3    1.00    2.60
   6  11  -3   -0.90    2.00
  -6 -11  -3    2.40    2.30
  -6  11   3    0.50    1.30
   6 -11  -3    1.00    1.40
   6 -11  -3    0.70    1.50
  -6 -11   3    0.20    2.10
   6  11   3    0.00    2.30
  -6 -11   3    0.40    2.40
   6  11   3    3.50    2.90
   7 -11   3    1.10    0.90
   7  11  -3    2.20    2.60
  -7  11   3    0.20    1.20
  -7 -11  -3   -2.20    2.10
   7 -11  -3    1.30    1.90
  -7 -11   3   -0.20    2.20
  -7 -11   3   -0.40    2.30
  -8 -11  -3    4.50    4.10
   8 -11   3    4.70    1.50
   8 -11  -3    3.40    1.80
  -8 -11   3    1.90    2.90
   8 -11  -3    3.20    2.40
  -8 -11   3    2.20    3.70
   0  12   3   -1.00    1.40
   0 -12  -3    1.30    2.00
   0 -12   3   -0.70    1.50
   0  12   3    0.00    1.00
   0  12   3    0.40    1.60
   0  12  -3   -0.50    1.20
   0 -12   3   -1.90    0.90
   1 -12   3   -1.80    1.30
   1  12  -3    1.50    1.10
  -1  12   3   -0.80    1.30
  -1  12   3    0.20    1.80
   1 -12   3   -0.60    1.10
  -1  12   3   -1.00    0.90
   1  12  -3    0.80    0.70
   1 -12  -3   -1.00    1.10
  -1 -12   3   -0.70    1.10
   1  12   3    3.30    1.80
  -1  12  -3    1.10    1.30
  -1 -12   3    0.00    1.90
   1  12   3    1.40    2.10
   1  12   3    1.30    2.00
   2 -12   3    7.00    1.90
   2  12  -3    3.50    1.60
  -2  12   3   11.90    3.20
  -2  12   3    6.80    1.70
   2 -12   3    7.70    2.60
   2 -12   3    9.00    2.10
   2  12  -3    7.50    2.90
   2  12  -3    5.60    1.60
  -2 -12   3   10.10    3.30
   2  12   3    6.80    2.60
  -2  12  -3    4.60    1.80
  -2 -12   3    2.20    2.30
   2  12   3    7.20    3.10
  -2  12  -3    5.50    1.70
   2 -12  -3   10.70    3.00
  -3  12   3   16.40    3.40
   3  12  -3   13.20    3.40
   3 -12   3   12.70    1.90
   3  12  -3    9.80    2.50
   3 -12   3   14.80    2.10
   3  12   3   17.50    3.60
   3 -12  -3    9.90    2.80
  -3 -12   3   12.70    4.00
  -3 -12   3   10.90    4.00
  -3  12  -3   15.20    1.90
   4  12  -3    0.00    2.10
  -4 -12  -3   -3.00    1.70
   4  12  -3    3.80    2.40
  -4  12   3    0.70    1.60
  -4 -12   3    3.90    2.80
  -4 -12   3    3.10    2.70
   4  12   3    2.40    2.00
   4  12   3    0.60    2.40
   4  12   3    7.40    3.30
   4 -12  -3    0.70    1.60
   4 -12  -3    1.90    1.80
  -5 -12  -3   -0.80    2.30
  -5  12   3   -0.40    1.10
   5  12  -3    3.50    3.20
   5  12  -3    2.70    4.20
   5  12   3    0.30    1.80
   5 -12  -3    0.90    1.50
  -5 -12   3    1.70    3.00
   5  12   3   -0.10    2.30
  -5 -12   3    3.10    2.80
   5 -12  -3    1.20    1.50
   5  12   3    0.70    3.00
  -6 -12  -3   -0.30    2.50
   6  12  -3    0.90    2.70
  -6  12   3   -1.00    1.10
  -6 -12   3    1.10    2.80
   6  12   3    4.00    2.50
   6 -12  -3    2.30    1.70
   6 -12  -3   -0.90    1.40
  -6 -12   3    0.60    2.70
  -7 -12  -3    3.50    3.60
  -7 -12   3    4.00    3.40
   7 -12  -3    1.20    1.90
  -7 -12   3   -0.10    2.80
   7 -12  -3   -0.30    1.40
   0  13   3   18.40    3.10
   0 -13   3   18.10    3.70
   0 -13  -3    9.00    3.20
   0 -13   3   18.90    4.60
   0  13  -3   13.30    3.20
   0  13   3    9.30    3.30
  -1  13   3    6.40    2.80
  -1  13   3   10.20    2.20
   1 -13   3   12.70    3.00
   1 -13   3   11.90    3.30
   1  13  -3   10.30    4.70
  -1  13   3    8.90    2.30
  -1 -13  -3   13.60    3.90
  -1 -13   3   14.80    4.30
   1 -13  -3   12.50    3.50
   1  13   3    4.30    2.90
  -1 -13   3   10.40    3.20
   1  13   3   10.90    2.70
   1  13   3   10.50    3.10
   2 -13   3   67.79    5.20
   2  13  -3   64.89    4.90
  -2  13   3   68.39    3.90
  -2  13   3   60.99    7.10
   2  13  -3   65.29    4.70
   2  13  -3   71.19    8.40
   2 -13   3   62.69    5.20
  -2  13   3   59.09    4.80
  -2 -13   3   70.59    8.20
   2 -13  -3   70.29    7.50
  -2  13  -3   64.39    5.10
   2  13   3   56.59    6.40
  -2 -13   3   62.39    8.60
   2  13   3   61.99    7.50
  -2  13  -3   63.89    5.20
   3 -13   3   37.90    3.20
   3 -13   3   37.60    3.60
  -3  13   3   36.40    5.10
   3  13  -3   40.60    5.00
   3  13  -3   40.40    6.70
  -3 -13  -3   32.60    6.40
   3 -13  -3   37.70    5.20
  -3  13  -3   35.70    2.90
   3  13   3   40.10    6.30
  -3 -13   3   30.30    6.00
  -3  13  -3   30.40    3.00
   3  13   3   38.30    8.00
   3  13   3   28.60    4.80
  -4  13   3    0.50    1.80
  -4 -13  -3    0.30    2.60
   4  13  -3    0.50    2.00
   4  13   3   -1.90    2.20
  -4 -13   3    0.10    2.40
   4  13   3   -0.80    1.70
   4 -13  -3   -1.00    1.70
  -4 -13   3   -1.00    1.80
   5  13  -3   -2.20    1.60
  -5  13   3    0.10    1.20
  -5 -13  -3   -1.40    2.30
   5 -13  -3   -0.90    1.40
   5  13   3    0.20    2.40
   5  13   3    2.20    2.20
  -5 -13   3    0.50    2.70
  -5 -13   3    0.40    2.30
   5 -13  -3    3.50    2.30
  -6 -13  -3   -0.70    2.80
  -6  13   3   -0.10    1.10
   6  13  -3    5.80    3.70
  -6 -13   3    2.80    3.70
   6 -13  -3    3.00    2.30
  -6 -13   3   -0.20    2.50
   6  13   3    3.70    2.80
   6 -13  -3    0.70    1.60
   0  14  -3   -1.00    1.40
   0 -14   3   -1.90    1.90
   0  14   3    0.50    1.60
   0 -14  -3   -0.20    1.90
   0  14   3   -1.50    1.70
   0 -14   3   -1.10    1.40
  -1  14   3   -1.20    1.20
   1  14  -3    1.40    2.20
  -1  14   3   -0.10    1.10
  -1  14   3    0.30    2.00
  -1 -14  -3   -2.20    2.30
   1 -14   3    1.90    1.80
   1  14   3    3.20    2.80
   1  14   3   -0.40    1.60
  -1 -14   3    0.20    1.90
  -1 -14   3   -2.30    1.50
  -1  14  -3   -0.80    1.20
  -1  14  -3    0.40    1.40
   1  14   3   -0.70    1.90
   1 -14  -3    2.00    2.10
   2  14  -3    6.20    1.70
  -2  14   3    5.30    2.70
   2 -14   3    5.40    2.00
   2 -14   3    8.80    2.50
  -2 -14  -3    4.30    3.20
   2 -14  -3    6.60    2.90
  -2  14  -3    3.60    2.00
  -2 -14   3    0.50    2.30
  -2 -14   3    2.90    2.50
  -2  14  -3   10.00    2.30
   2  14   3    4.30    3.70
   2  14   3    4.60    2.40
  -3 -14  -3   -0.80    2.50
   3  14  -3    0.60    1.50
   3 -14   3   -0.50    0.80
  -3  14   3   -1.50    1.40
   3  14   3   -0.50    1.90
  -3 -14   3   -0.70    2.30
   3 -14  -3   -0.40    1.80
  -3  14  -3    1.00    1.00
   3  14   3    3.30    2.20
  -3  14  -3    0.90    0.80
   4  14  -3    5.40    2.80
  -4  14   3    2.70    2.00
  -4 -14  -3    0.00    3.20
   4 -14  -3    4.10    2.20
   4  14   3   -1.20    1.80
   4  14   3    1.20    3.10
  -4 -14   3    0.60    2.80
  -4 -14   3    0.70    2.50
   5  14  -3    1.60    2.00
   5  14  -3    0.10    2.70
  -5 -14  -3   -0.90    2.90
  -5  14   3   -0.70    1.20
  -5 -14   3   -1.80    2.30
   0  15   3   60.69    8.30
   1 -15   3    2.60    2.00
   1 -15   3    6.30    2.70
  -1 -15  -3    3.50    3.20
  -1  15   3    2.60    1.60
  -1  15   3   -0.40    0.80
  -1  15   3    3.70    2.90
  -1  15  -3    3.70    2.10
   1  15   3    6.70    3.70
   1  15   3    5.30    2.70
  -1  15  -3   -0.50    1.10
   1  15   3    3.70    2.10
  -1 -15   3    1.20    2.30
   2 -15   3    3.90    2.00
   2 -15   3    1.90    1.60
  -2 -15  -3    1.30    3.20
  -2  15   3    4.40    2.90
   2  15   3    4.70    2.60
   2  15   3    1.30    3.00
  -2  15  -3   -0.30    1.00
   2  15   3    5.60    3.70
  -2 -15   3    3.30    2.90
  -3  15   3    0.60    1.80
   3 -15   3    7.50    1.80
   3 -15   3    0.90    1.10
   3  15  -3    4.20    2.90
  -3 -15  -3    2.70    3.50
   3  15  -3    3.80    1.80
  -3 -15   3    0.60    2.80
  -3  15  -3    5.10    1.30
   3  15   3    2.60    2.40
  -3 -15   3    1.50    2.80
   3  15   3    6.20    3.80
   0   0   4 5454.05  244.58
   0   0  -4 5514.95  243.88
   1   0   4    0.70    0.80
   1   0  -4   -0.10    0.80
  -1   0  -4   -1.00    0.40
   1   0   4   -0.10    0.70
  -1   0   4    1.20    0.80
  -1   0   4   -0.40    0.60
  -1   0  -4   -0.80    0.50
   1   0   4   -0.70    0.50
   1   0  -4    0.60    0.70
   1   0  -4    1.40    0.80
  -1   0   4   -0.50    0.60
   2   0  -4   78.29    5.20
   2   0  -4   79.39    5.30
  -2   0   4   86.49    6.20
  -2   0   4   83.69    5.30
   2   0  -4   82.29    5.10
  -2   0   4   83.69    5.30
   2   0   4   84.19    5.00
   3   0  -4    1.30    1.10
  -3   0   4   -0.20    0.90
  -3   0   4   -0.70    1.00
   3   0  -4   -0.80    1.00
   3   0  -4    1.50    1.40
  -3   0   4   -0.40    0.60
  -4   0   4    5.10    1.90
   4   0  -4    3.50    1.30
  -4   0   4    6.30    1.90
   4   0  -4    6.20    1.90
   4   0  -4    8.40    2.10
  -4   0   4    3.80    1.70
  -5   0   4  345.57   17.00
  -5   0   4  342.77   16.90
   5   0  -4  332.77   16.80
   5   0  -4  333.27   17.00
   5   0  -4  324.77   16.90
  -5   0   4  329.67   17.30
   6   0  -4 1016.00   44.40
   6   0  -4 1005.40   44.20
   6   0   4  966.70   43.30
   6   0  -4  993.50   44.30
  -6   0   4  981.40   44.00
  -6   0   4 1011.10   44.80
   6   0   4  996.10   43.50
  -6   0  -4 1031.50   43.20
  -6   0   4 1005.00   44.10
   7   0   4  253.87   15.20
   7   0  -4  292.27   16.40
   7   0  -4  289.97   16.20
   7   0   4  294.67   15.70
  -7   0   4  286.97   16.10
  -7   0   4  307.37   16.30
   7   0  -4  318.37   16.80
  -7   0  -4  307.87   15.40
  -7   0   4  325.07   17.30
   8   0  -4    1.30    1.70
   8   0  -4    0.50    1.50
   8   0  -4    2.20    1.90
  -8   0   4   -1.20    1.30
   8   0   4    0.80    1.50
  -8   0   4   -0.80    1.30
  -8   0   4   -2.30    1.20
   8   0   4   -1.30    1.00
   9   0  -4    8.50    2.80
   9   0   4    4.00    2.10
   9   0   4    1.80    2.10
  -9   0   4    3.00    2.30
   9   0  -4    4.30    2.50
   9   0  -4   10.30    3.30
  -9   0   4    8.50    3.20
  -9   0   4    7.10    2.70
  -9   0  -4    6.40    2.60
  10   0  -4   -0.50    1.80
  10   0   4    5.90    2.80
  10   0  -4   -1.10    1.70
 -10   0  -4    1.70    1.70
  10   0  -4    0.80    1.80
 -10   0   4   -2.60    1.40
 -10   0   4   -0.30    1.60
 -10   0   4    0.20    1.80
  10   0   4   -1.70    1.30
  11   0   4    6.20    3.10
  11   0   4    0.10    1.90
  11   0  -4    0.30    2.40
  11   0  -4    2.40    2.70
 -11   0   4    2.80    2.70
  11   0  -4    0.20    2.30
 -11   0   4    1.90    2.40
 -12   0   4   62.59    9.00
  12   0   4   61.49    7.80
  12   0  -4   73.49    9.50
  12   0   4   71.49    9.60
   0  -1  -4    0.50    0.80
   0   1   4    0.20    0.80
   0   1   4    0.30    0.80
   0  -1   4   -0.40    0.50
   0   1  -4    1.90    0.70
   0   1  -4    0.60    0.70
   0   1  -4   -0.10    0.60
   0  -1   4    0.20    0.60
   0   1   4    1.00    0.80
   0  -1   4    0.00    0.60
   0  -1  -4    2.20    0.90
   0  -1  -4    0.00    0.50
   1   1  -4   26.70    2.70
   1  -1   4   24.60    1.90
  -1   1   4   26.20    3.30
   1  -1   4   23.30    2.30
   1   1  -4   20.90    2.70
   1   1  -4   21.30    2.60
   1  -1   4   19.00    2.10
  -1   1   4   24.30    2.70
  -1  -1  -4   23.30    2.70
   1  -1  -4   22.30    2.50
   1   1   4   19.20    2.20
  -1  -1   4   19.80    2.40
   1  -1  -4   20.50    2.60
  -1   1  -4   26.80    2.50
  -1  -1   4   21.60    2.50
   1  -1  -4   24.50    2.90
  -2   1   4   75.09    5.00
   2   1  -4   76.19    4.90
  -2  -1  -4   82.29    5.00
   2   1  -4   73.39    5.10
  -2   1   4   77.39    5.20
   2   1  -4   73.69    5.10
  -2   1   4   80.69    5.10
   2  -1   4   71.09    4.40
   2  -1  -4   85.89    5.20
  -2  -1   4   70.29    4.90
   2  -1  -4   71.79    4.80
  -2  -1   4   82.39    5.40
  -2   1  -4   74.79    4.20
   2   1   4   83.99    5.20
   2  -1  -4   69.79    5.00
   3  -1   4    0.30    0.80
   3   1  -4   -1.00    0.50
  -3   1   4    0.80    1.10
  -3   1   4   -0.50    0.90
   3   1  -4    0.30    1.10
  -3   1   4    1.50    1.20
   3   1  -4   -0.60    1.00
   3  -1  -4    1.20    1.20
  -3   1  -4    1.00    0.80
  -3  -1   4    0.10    1.10
   3  -1  -4   -0.90    0.80
  -3  -1   4    0.40    1.10
   3  -1  -4    1.40    1.20
  -3  -1   4    1.00    1.20
  -4   1   4   42.20    4.60
   4   1  -4   37.40    4.40
   4   1  -4   41.10    4.80
  -4   1   4   41.20    4.40
  -4   1   4   49.00    5.00
   4   1  -4   40.10    4.50
  -4  -1   4   44.20    4.80
   4  -1  -4   42.80    4.50
   4  -1  -4   38.60    4.40
  -4  -1   4   45.90    5.10
  -4  -1   4   40.10    4.60
   4  -1  -4   34.80    4.20
  -5   1   4   89.19    6.50
   5  -1   4   83.89    5.70
   5   1  -4  102.19    7.10
   5   1  -4  101.19    7.00
   5   1  -4   95.09    7.00
  -5   1   4   92.29    6.90
  -5   1   4   94.89    6.60
   5  -1  -4   93.29    6.70
  -5   1  -4   91.69    5.70
   5  -1  -4   96.09    6.70
  -5  -1   4   79.59    6.80
  -5  -1   4   82.99    6.50
  -5  -1   4   94.69    6.90
   5  -1  -4   92.39    6.50
   6   1  -4   42.30    5.50
  -6   1   4   65.99    6.40
  -6  -1  -4   52.59    5.60
   6   1  -4   53.39    6.20
   6   1  -4   48.00    5.90
  -6   1   4   52.69    6.10
   6  -1   4   53.09    4.50
  -6   1   4   60.19    6.30
   6  -1   4   57.19    4.60
   6   1   4   51.59    5.70
  -6   1  -4   58.69    4.40
   6  -1  -4   57.49    6.20
  -6  -1   4   65.59    6.70
   6   1   4   55.29    5.90
   6  -1  -4   52.59    5.80
  -6  -1   4   69.99    5.70
  -6  -1   4   60.59    6.80
   6  -1  -4   52.99    5.90
   7  -1   4  127.89    8.30
  -7   1   4  114.19    8.40
   7   1  -4  123.29    9.10
   7  -1   4  136.29    8.30
  -7   1   4  115.39    9.10
  -7  -1  -4  133.49    8.70
  -7   1   4  123.89    8.80
   7   1  -4  144.19    9.70
   7   1  -4  127.99    9.40
  -7  -1   4  133.09    9.30
   7  -1  -4  121.89    8.90
   7  -1  -4  113.99    8.70
   7   1   4  125.89    8.90
  -7   1  -4  134.69    7.90
  -7  -1   4  138.89   10.00
   7   1   4  128.49    8.90
   7  -1  -4  129.39    9.10
  -7  -1   4  117.69    8.90
   8   1  -4   11.80    3.30
   8  -1   4   14.80    3.10
   8  -1   4    5.00    2.30
  -8   1   4   19.10    3.70
  -8   1   4   15.70    3.80
  -8   1   4   12.40    3.20
   8   1  -4   14.30    3.70
   8  -1  -4   21.00    4.20
   8   1   4   16.50    3.70
  -8  -1   4   14.10    3.90
  -8  -1   4   13.80    3.40
   8  -1  -4   17.60    3.90
  -8   1  -4   16.10    3.00
   8   1   4   13.30    3.30
  -8  -1   4   17.20    3.90
   8  -1  -4   16.90    3.70
   9   1  -4   -2.10    1.30
  -9   1   4    0.30    1.40
   9   1  -4    0.30    1.80
  -9   1   4    0.20    1.80
  -9   1   4   -0.10    1.40
   9   1  -4    0.90    1.80
   9  -1   4    0.50    1.70
  -9  -1   4   -0.50    1.50
   9  -1  -4   -0.90    1.50
   9   1   4   -0.50    1.60
   9   1   4    1.60    2.20
  -9  -1   4   -2.10    1.10
  -9   1  -4   -0.10    1.10
   9  -1  -4   -0.20    1.50
  -9  -1   4   -2.40    1.20
   9  -1  -4   -1.60    1.40
  10   1  -4   17.40    4.50
 -10   1   4    8.80    3.00
 -10  -1  -4    4.20    2.30
 -10   1   4   12.70    4.00
 -10   1   4    8.10    3.00
  10  -1   4   12.70    3.30
  10  -1   4   12.50    3.80
  10   1  -4   10.70    3.80
  10   1  -4    7.70    3.40
  10  -1  -4   16.10    4.20
 -10  -1   4   15.00    3.90
 -10  -1   4    7.60    3.30
  10  -1  -4   11.90    3.70
  10   1   4   13.50    4.10
 -10  -1   4    9.10    3.50
  10  -1  -4    9.00    4.00
  10   1   4    8.70    3.30
 -10   1  -4    5.00    2.10
  11  -1   4   10.70    3.30
  11  -1   4   15.90    4.20
 -11   1   4    8.30    3.00
 -11   1   4   16.70    4.50
  11   1  -4   14.80    4.80
 -11  -1   4   13.80    4.30
  11  -1  -4   21.80    5.00
  11   1   4   17.00    4.30
  11  -1  -4   14.60    4.40
 -11  -1   4   12.30    3.80
  11  -1  -4   20.50    4.80
  12   1  -4    8.80    4.20
 -12   1   4   10.70    4.20
  12  -1   4   15.90    4.00
  12  -1   4    9.40    4.10
  12   1   4   23.10    5.40
  12  -1  -4   15.50    4.90
 -12  -1   4   10.10    3.60
   0  -2   4  278.77   12.30
   0   2   4  260.17   13.50
   0   2   4  266.67   12.50
   0  -2  -4  252.17   12.40
   0  -2  -4  274.17   12.70
   0  -2  -4  261.67   12.90
   0   2   4  302.37   13.30
   0  -2   4  258.17   12.00
   0   2  -4  270.57   12.30
   0  -2   4  269.77   13.00
   0   2  -4  259.57   12.20
   1   2  -4   31.00    2.60
   1  -2   4   29.00    2.30
  -1   2   4   25.90    2.90
   1  -2   4   28.50    2.10
  -1  -2  -4   35.40    3.60
  -1   2   4   33.90    3.60
   1  -2   4   29.60    2.20
  -1   2   4   33.40    3.50
   1   2  -4   29.70    3.20
   1   2  -4   30.40    3.20
  -1  -2   4   29.30    3.10
   1  -2  -4   26.00    3.00
   1   2   4   29.30    2.90
  -1  -2   4   30.60    3.20
   1  -2  -4   30.60    3.00
   1  -2  -4   29.10    3.40
  -1  -2   4   28.90    3.00
   1   2   4   24.90    3.10
  -1   2  -4   28.00    2.20
  -1   2  -4   27.00    2.20
  -2   2   4    5.50    1.50
  -2   2   4    8.50    1.90
   2   2  -4    5.00    1.50
   2  -2   4    7.00    1.10
   2   2  -4    5.30    1.50
   2   2  -4    7.80    1.90
  -2   2   4    7.40    2.00
   2  -2  -4    7.00    1.60
  -2   2  -4    8.20    1.20
  -2  -2   4    7.50    1.90
   2  -2  -4    2.40    1.40
   2  -2  -4    3.70    1.40
  -2  -2   4    5.50    1.60
  -2  -2   4    5.40    1.70
   3   2  -4  263.07   13.80
  -3   2   4  285.27   13.50
  -3   2   4  276.67   13.50
   3   2  -4  290.77   13.70
   3   2  -4  265.47   13.90
   3  -2  -4  264.87   13.60
  -3  -2   4  276.77   13.90
  -3  -2   4  259.77   13.80
  -3   2  -4  276.67   12.00
   3  -2  -4  283.47   13.40
   3  -2  -4  271.07   13.60
  -3  -2   4  274.47   14.20
  -4   2   4   88.99    6.10
   4   2  -4   81.79    6.20
   4   2  -4   89.49    6.50
  -4   2   4   88.89    6.00
   4   2  -4   88.29    6.50
  -4   2   4   88.29    6.30
   4  -2  -4   88.19    6.10
   4  -2  -4   90.89    6.10
  -4  -2   4   92.69    6.90
  -4  -2   4   89.89    6.40
  -4  -2   4   89.39    6.50
   4  -2  -4   87.09    6.10
   5   2  -4    6.50    2.10
   5  -2   4    3.50    1.10
  -5   2   4    5.20    1.90
   5   2  -4    3.30    1.70
  -5   2   4    4.40    1.70
   5   2  -4    1.60    1.40
  -5   2   4    8.70    2.10
  -5  -2   4    7.10    2.30
   5  -2  -4    3.90    1.60
  -5  -2   4    4.60    2.00
   5  -2  -4    3.20    1.50
  -5  -2   4    2.80    1.60
   5  -2  -4    3.50    1.70
  -5   2  -4    3.30    1.10
   5   2   4    0.70    1.20
   6  -2   4    2.40    1.10
  -6   2   4    1.40    1.30
   6   2  -4   -1.50    0.80
   6   2  -4   -1.60    1.00
  -6   2   4    1.00    1.30
   6  -2   4    0.00    0.80
  -6  -2  -4   -0.30    1.30
   6   2  -4    1.40    1.80
  -6   2   4    0.80    1.40
   6  -2  -4    3.80    1.80
  -6   2  -4    1.60    1.00
   6   2   4    3.80    1.80
   6   2   4    2.70    1.60
   6  -2  -4    0.70    1.20
  -6  -2   4    3.10    2.00
  -6  -2   4    3.10    2.00
   6  -2  -4    1.10    1.30
  -6  -2   4    3.40    1.80
  -7   2   4   -0.30    1.30
   7   2  -4   -1.80    1.10
   7   2  -4    1.50    1.90
   7   2  -4   -0.70    1.20
  -7   2   4    0.80    1.50
  -7  -2  -4    0.30    1.40
   7  -2   4   -1.20    1.00
  -7   2   4    1.20    1.30
   7  -2   4   -0.80    0.70
   7  -2  -4    0.10    1.20
   7  -2  -4   -1.40    0.80
  -7  -2   4   -1.30    1.10
   7   2   4   -1.30    1.00
  -7   2  -4   -0.40    0.70
   7  -2  -4    0.00    1.20
  -7  -2   4   -1.70    1.10
  -7  -2   4   -0.40    1.50
   7   2   4    0.00    1.30
  -8   2   4    0.50    1.60
  -8   2   4    3.20    2.30
  -8   2   4    2.60    2.00
   8  -2   4    5.80    1.90
   8   2  -4    2.50    2.20
  -8  -2  -4    7.00    2.70
   8  -2   4    0.50    1.40
   8   2  -4    2.00    2.20
   8  -2  -4    4.10    2.10
   8   2   4    1.90    2.10
   8  -2  -4    2.90    2.10
  -8  -2   4    3.90    2.50
   8  -2  -4    2.60    2.00
  -8  -2   4   -1.90    1.60
  -8   2  -4    2.60    1.30
  -8  -2   4    3.30    2.30
   8   2   4    5.70    2.40
   9   2  -4   91.59   10.10
  -9  -2  -4   96.79    8.70
   9   2  -4  117.79    9.60
  -9   2   4   95.79    9.90
   9  -2   4   94.19    7.10
   9  -2   4  102.09    8.00
  -9   2   4  111.29    8.00
  -9   2   4  106.29    8.40
   9   2  -4  107.19    9.30
   9  -2  -4   84.59    8.90
   9  -2  -4  105.49    8.60
  -9  -2   4   95.49   10.30
  -9  -2   4  103.49    8.90
   9   2   4   99.79   10.10
  -9  -2   4  101.49   10.10
   9  -2  -4   89.29    8.10
   9   2   4  118.89   11.10
 -10   2   4   13.10    3.20
  10   2  -4   16.50    4.60
 -10   2   4   29.50    5.50
 -10   2   4   15.30    3.80
  10  -2   4   12.90    3.00
  10  -2   4   11.10    3.20
 -10  -2  -4   14.70    3.90
  10   2  -4   24.20    5.30
  10   2  -4   10.40    3.90
  10  -2  -4   28.30    5.30
  10  -2  -4   11.80    3.70
 -10   2  -4   12.20    2.70
  10   2   4   21.50    4.80
 -10  -2   4    5.30    3.00
  10  -2  -4   11.20    3.70
 -10  -2   4   11.50    4.50
 -10  -2   4   18.00    4.20
  10   2   4   15.10    4.40
 -11   2   4   -0.70    2.00
  11   2  -4   -1.10    2.20
  11  -2   4   -0.30    1.90
 -11   2   4   -0.10    1.70
  11  -2   4    0.10    1.50
 -11  -2   4   -1.10    2.10
  11  -2  -4    1.40    2.40
  11  -2  -4   -1.30    1.50
  11  -2  -4   -1.50    2.30
  11   2   4   -2.90    2.30
 -11  -2   4   -0.80    2.20
  11   2   4    2.40    2.70
  12  -2   4    8.40    2.90
 -12   2   4    8.20    3.70
  12   2  -4    8.90    4.50
  12  -2  -4    6.20    3.50
 -12  -2   4    9.90    3.90
   0   3  -4    0.30    0.80
   0   3  -4    0.30    0.70
   0  -3  -4   -0.30    0.90
   0  -3  -4   -0.50    0.50
   0  -3   4    0.10    0.60
   0   3   4    0.00    0.90
   0   3  -4   -0.80    0.40
   0  -3   4    1.30    0.80
   0   3   4    0.20    1.00
   0  -3   4   -0.40    0.70
   1  -3   4  189.38    9.10
   1  -3   4  194.68    8.90
  -1  -3  -4  203.08   10.30
  -1   3   4  179.28    9.90
  -1   3   4  191.38   10.20
  -1   3   4  193.48    9.80
   1   3  -4  186.78    9.30
   1   3  -4  203.58   10.00
   1   3  -4  188.98    9.80
   1  -3   4  201.58    8.70
   1  -3  -4  190.88   10.80
   1  -3  -4  185.98   10.20
   1   3   4  196.78    9.80
   1   3   4  206.38   10.50
  -1   3  -4  184.58    8.90
  -1  -3   4  196.08   10.10
  -1  -3   4  197.38    9.80
  -1  -3   4  198.88   10.00
  -1   3  -4  187.08    8.90
   1  -3  -4  190.38    9.70
  -2   3   4  453.95   20.80
   2   3  -4  459.85   20.60
  -2   3   4  478.15   21.00
   2  -3   4  459.85   18.90
  -2   3   4  459.15   20.60
   2  -3   4  469.35   19.10
   2   3  -4  442.46   21.00
   2   3  -4  451.95   21.00
   2  -3   4  475.35   19.30
  -2  -3   4  449.66   21.30
  -2  -3   4  469.75   21.00
  -2  -3   4  461.25   21.00
   2  -3  -4  448.86   20.70
   2  -3  -4  457.85   20.50
  -2   3  -4  443.66   19.10
   2  -3  -4  469.85   21.10
  -2   3  -4  449.86   19.10
   3   3  -4   -0.40    0.60
  -3   3   4   -0.30    0.80
  -3   3   4    1.90    1.30
   3   3  -4    2.40    1.50
   3   3  -4   -0.70    1.00
   3  -3   4    0.00    0.30
  -3   3   4    1.00    1.10
  -3  -3   4    1.20    1.20
  -3  -3   4    0.20    1.10
   3  -3  -4    0.30    1.00
   3  -3  -4    0.30    0.90
  -3  -3   4    0.60    1.20
   3  -3  -4    0.50    1.00
  -3   3  -4    0.20    0.40
   4   3  -4   40.30    4.80
  -4   3   4   41.10    4.20
   4   3  -4   34.80    4.70
   4  -3   4   38.20    2.40
   4   3  -4   35.30    4.30
   4  -3   4   34.90    2.20
  -4   3   4   41.60    5.30
  -4   3   4   43.40    4.70
  -4  -3   4   37.60    4.70
  -4   3  -4   36.90    2.10
  -4  -3   4   38.00    4.60
   4  -3  -4   39.50    4.60
  -4   3  -4   32.40    2.10
   4  -3  -4   39.80    4.40
   4  -3  -4   28.70    3.70
  -4  -3   4   33.30    4.60
   5   3  -4   55.19    6.30
   5  -3   4   63.89    3.80
  -5   3   4   71.39    5.60
  -5   3   4   58.29    5.00
  -5   3   4   60.49    4.90
   5   3  -4   63.69    6.40
   5   3  -4   69.99    7.10
   5  -3  -4   62.19    6.00
  -5  -3   4   63.69    6.80
  -5   3  -4   63.49    3.60
   5  -3  -4   65.49    5.30
   5  -3  -4   57.09    4.90
  -5  -3   4   68.59    7.30
   5   3   4   67.89    6.70
  -5  -3   4   64.29    5.60
  -6   3   4    5.50    1.90
   6   3  -4    3.60    2.00
  -6   3   4    4.60    2.00
   6   3  -4    0.10    1.40
  -6   3   4    3.10    1.60
   6  -3   4    1.20    0.80
   6   3  -4    2.10    1.50
   6  -3  -4    2.90    1.70
  -6  -3   4    1.00    1.70
   6  -3  -4    6.80    2.20
   6  -3  -4    3.90    1.70
   6   3   4    1.30    1.60
  -6  -3   4    2.20    1.90
  -6  -3   4    4.00    2.20
  -6   3  -4    4.70    1.10
  -7   3   4   16.50    3.50
  -7  -3  -4   12.80    3.30
   7   3  -4   19.70    4.00
  -7   3   4   15.80    3.00
  -7   3   4   20.80    3.80
   7  -3   4   16.40    2.70
   7   3  -4   28.00    4.90
   7  -3   4   16.20    2.30
  -7  -3   4   17.80    4.10
   7  -3  -4   18.90    3.60
  -7  -3   4   12.00    3.60
  -7   3  -4   24.60    2.60
   7  -3  -4   10.80    2.90
   7   3   4   14.30    3.60
   7   3   4   23.20    4.50
   7  -3  -4   19.90    3.80
   8   3  -4  175.18   12.30
  -8   3   4  163.18   11.20
  -8   3   4  159.68    9.90
   8  -3   4  159.88    8.90
   8   3  -4  148.59   11.50
  -8  -3  -4  163.88   11.30
  -8   3   4  173.28   10.80
   8  -3   4  155.88    9.70
   8   3  -4  180.78   12.00
   8  -3  -4  149.99   10.50
  -8  -3   4  176.98   11.90
  -8  -3   4  162.68   11.70
   8   3   4  175.48   11.90
  -8   3  -4  162.48    8.60
   8  -3  -4  148.59   10.50
   8  -3  -4  148.89   10.50
  -8  -3   4  161.28   12.10
   8   3   4  165.88   11.70
   9   3  -4   19.70    4.80
   9  -3   4   15.90    2.70
   9  -3   4   16.50    3.50
  -9   3   4   17.60    3.80
   9   3  -4   20.20    4.70
  -9   3   4   16.90    3.10
  -9   3   4   17.70    4.00
   9   3  -4   10.10    3.70
  -9  -3  -4   14.80    3.90
   9   3   4   26.30    5.30
   9   3   4   12.20    3.70
   9  -3  -4   18.00    3.90
   9  -3  -4   17.20    3.90
  -9  -3   4   18.50    4.40
   9  -3  -4   14.40    3.60
  -9  -3   4   15.00    4.00
  10  -3   4    1.70    1.40
 -10   3   4    3.60    2.40
 -10  -3  -4    6.70    3.20
  10   3  -4   -0.40    2.00
  10  -3   4    4.20    2.50
 -10   3   4    5.40    2.10
 -10   3   4    3.40    2.20
  10   3  -4    1.70    2.50
  10   3  -4    0.50    2.20
  10  -3  -4    1.80    2.20
  10   3   4    9.30    3.70
  10  -3  -4    0.90    1.90
 -10  -3   4    4.00    2.90
  10  -3  -4    4.10    2.60
  10   3   4    3.90    3.00
 -10   3  -4    3.10    1.50
 -10  -3   4    1.60    2.40
 -10  -3   4    1.00    2.70
  11  -3   4   11.30    3.60
 -11   3   4    6.00    2.90
  11  -3   4    4.30    1.90
  11   3  -4    0.60    2.90
  11  -3  -4    0.90    2.50
  11   3   4    8.00    4.30
 -11  -3   4    7.40    3.80
  11  -3  -4    8.60    3.50
  11  -3  -4    4.00    2.70
  11   3   4    2.10    2.80
   0  -4  -4   78.29    5.30
   0  -4   4   79.29    5.00
   0  -4   4   73.99    4.60
   0   4   4   76.49    5.00
   0   4  -4   72.29    3.80
   0   4  -4   79.49    4.70
   0   4  -4   72.79    4.70
   0  -4   4   75.79    4.60
   0  -4  -4   72.99    5.00
   0   4   4   70.79    5.40
   1   4  -4    9.20    1.90
  -1   4   4   14.30    3.10
   1  -4   4   10.30    1.40
   1   4  -4   11.60    1.80
   1   4  -4    6.60    1.70
  -1   4   4    9.20    2.10
   1  -4   4    9.90    1.60
   1  -4   4   11.20    1.50
  -1   4   4    9.00    1.90
  -1  -4   4   11.10    2.20
  -1  -4   4    8.10    1.90
   1   4   4    8.80    2.20
  -1   4  -4    7.90    1.30
   1  -4  -4    8.80    1.90
  -1  -4   4   10.00    2.00
   1  -4  -4    9.10    2.00
   1   4   4    7.30    1.80
  -1   4  -4    6.40    1.20
   1  -4  -4    6.70    2.00
   2  -4   4   74.59    3.90
  -2   4   4   78.49    5.50
  -2   4   4   87.89    5.30
   2   4  -4   75.79    5.10
   2   4  -4   74.39    5.50
   2  -4   4   78.49    3.70
   2   4  -4   82.29    5.60
  -2   4   4   76.39    5.30
   2  -4   4   76.99    3.50
   2  -4  -4   74.39    5.00
  -2  -4   4   72.99    5.70
   2   4   4   80.29    5.40
   2  -4  -4   70.99    5.40
   2  -4  -4   63.99    5.10
  -2   4  -4   66.59    3.70
  -2   4  -4   76.29    3.70
  -2  -4   4   76.19    5.50
  -2  -4   4   65.79    5.10
  -3   4   4   13.60    2.50
   3   4  -4   12.90    2.50
   3   4  -4   13.60    2.90
  -3   4   4   19.00    3.00
  -3   4   4   10.40    2.10
   3   4  -4   14.00    2.80
  -3  -4   4   15.40    2.80
   3  -4  -4   15.80    2.80
  -3  -4   4   12.80    2.90
  -3  -4   4    7.20    2.20
   3  -4  -4   10.50    2.20
   3  -4  -4   12.80    2.30
  -4   4   4   58.19    6.30
   4   4  -4   61.39    6.10
   4   4  -4   68.49    7.00
  -4   4   4   64.49    4.90
   4   4  -4   51.29    5.90
  -4   4   4   57.19    4.50
   4   4   4   52.49    6.00
   4  -4  -4   59.09    4.90
   4  -4  -4   57.59    4.60
   4  -4  -4   53.39    5.50
  -4  -4   4   57.69    6.40
  -4  -4   4   58.69    6.20
  -4  -4   4   63.29    5.30
   5   4  -4   18.10    3.70
  -5   4   4   13.00    2.70
  -5   4   4   20.60    3.00
   5   4  -4   16.50    3.50
   5   4  -4   17.50    3.40
  -5   4   4   20.40    3.30
   5  -4  -4   17.60    3.10
  -5  -4   4   20.30    3.80
   5  -4  -4   15.10    2.90
   5  -4  -4   17.80    3.00
  -5  -4   4   15.80    3.60
   5   4   4   16.80    3.50
  -5  -4   4   20.00    3.70
   6   4  -4   -0.60    1.50
   6  -4   4    1.70    0.60
  -6   4   4    3.10    1.50
   6  -4   4    2.30    0.60
  -6  -4  -4    0.00    1.40
  -6   4   4    1.20    1.50
   6   4  -4   -0.20    1.40
   6   4  -4    1.50    1.80
  -6   4   4    0.50    1.30
  -6  -4   4    1.90    2.00
  -6  -4   4    2.10    2.00
   6  -4  -4    2.80    1.70
  -6   4  -4    2.00    0.50
   6   4   4    7.70    2.70
   6  -4  -4    2.80    1.60
   6  -4  -4    2.50    1.60
  -6  -4   4    3.20    2.20
  -6   4  -4    2.60    0.50
   7   4  -4    2.70    2.10
  -7   4   4    1.20    1.60
  -7   4   4    1.70    1.40
   7  -4   4   -0.10    0.80
   7   4  -4   -1.10    0.80
  -7  -4  -4   -1.70    1.00
   7  -4   4    0.70    0.60
  -7   4   4   -0.40    1.00
   7  -4  -4    3.00    1.90
  -7   4  -4    0.60    0.60
   7  -4  -4    1.00    1.40
   7  -4  -4   -1.60    0.90
   7   4   4    0.80    1.60
   7   4   4    0.70    1.60
  -7  -4   4   -1.60    1.20
  -7  -4   4    0.80    2.00
  -8   4   4   58.39    6.90
   8  -4   4   52.79    3.80
   8   4  -4   44.50    6.90
   8  -4   4   59.79    5.00
  -8  -4  -4   59.29    7.30
   8   4  -4   55.79    7.50
  -8   4   4   72.09    5.40
  -8  -4   4   67.19    8.10
   8  -4  -4   44.70    5.90
   8  -4  -4   53.39    6.50
  -8   4  -4   62.89    3.70
   8   4   4   68.49    8.30
  -8  -4   4   55.79    7.90
   8  -4  -4   57.79    6.80
   8   4   4   55.29    7.50
  -8  -4   4   54.19    7.50
  -9   4   4  229.18   14.10
   9   4  -4  236.78   15.40
   9  -4   4  196.28   12.00
  -9  -4  -4  196.78   13.90
   9   4  -4  177.08   14.10
   9   4  -4  211.78   16.20
   9  -4   4  235.88   10.90
  -9  -4   4  214.98   14.80
  -9  -4   4  195.68   14.30
   9   4   4  198.78   16.50
   9  -4  -4  234.58   13.80
   9  -4  -4  216.08   13.50
   9   4   4  207.88   14.80
  -9  -4   4  243.48   15.90
   9  -4  -4  207.28   13.40
  10  -4   4   30.30    3.30
 -10  -4  -4   27.30    5.80
 -10   4   4   18.00    4.10
  10   4  -4   22.70    5.40
  10  -4   4   23.10    4.70
  10   4  -4   23.10    5.50
 -10   4   4   26.40    5.20
  10   4  -4   15.60    4.70
 -10   4   4   29.90    4.80
 -10  -4   4   26.90    5.80
  10   4   4   26.90    6.00
  10  -4  -4   20.20    4.50
 -10  -4   4   20.10    5.10
  10   4   4   25.00    5.80
  10  -4  -4   28.70    5.30
 -10  -4   4   16.80    5.10
  10  -4  -4   24.00    5.10
  11  -4   4   -0.50    1.90
 -11   4   4    1.20    2.10
  11  -4   4   -1.40    0.90
  11   4  -4    2.10    3.40
  11   4   4   -0.30    2.70
  11  -4  -4   -0.70    1.90
 -11  -4   4   -0.50    2.10
  11  -4  -4   -1.80    2.10
  11  -4  -4   -0.40    1.90
   0   5   4    0.20    1.10
   0   5   4   -0.60    0.70
   0  -5   4    0.20    0.70
   0   5  -4   -0.50    0.60
   0   5  -4    0.00    0.40
   0  -5   4   -1.00    0.50
   0  -5   4   -0.50    0.70
   0  -5  -4    0.10    1.10
   0   5  -4   -0.60    0.70
   0  -5  -4   -0.50    0.60
  -1   5   4    8.20    1.80
   1  -5   4    6.30    1.30
  -1   5   4    6.60    1.90
   1  -5   4    5.10    1.10
   1   5  -4    6.90    1.80
   1   5  -4    8.50    1.60
   1  -5   4    7.20    1.30
   1   5  -4    7.90    2.00
   1  -5  -4    5.10    1.90
  -1   5  -4    5.90    1.20
   1   5   4    5.80    1.60
  -1   5  -4    4.40    1.20
   1  -5  -4    8.20    1.90
  -1  -5   4    5.60    1.60
   1   5   4    5.40    2.00
  -1  -5   4   10.50    2.10
  -1  -5   4    6.80    2.00
  -2   5   4  168.08    9.40
   2   5  -4  159.88    8.80
  -2   5   4  163.18    8.80
   2   5  -4  158.88    9.50
   2  -5   4  159.88    7.20
   2   5  -4  172.48    9.60
   2  -5   4  163.98    7.20
  -2  -5   4  169.18    9.50
   2  -5  -4  151.78    9.00
   2  -5  -4  160.48    9.00
  -2  -5   4  154.78    9.40
  -2  -5   4  162.48    9.80
   2   5   4  169.48    9.30
  -2   5  -4  167.28    7.20
   2  -5  -4  167.98    9.60
  -3   5   4    6.90    1.90
   3   5  -4    2.90    1.40
  -3   5   4    3.30    1.40
  -3   5   4    3.10    1.50
   3   5  -4    6.60    2.10
   3   5  -4    6.20    2.10
   3  -5  -4    6.10    1.70
  -3  -5   4    2.80    1.60
   3   5   4    4.60    2.00
   3  -5  -4    3.90    1.50
   3  -5  -4    3.70    1.60
  -3  -5   4    5.80    2.00
  -3  -5   4    3.00    1.60
   4   5  -4   -0.70    1.00
  -4   5   4    0.00    0.90
   4   5  -4    1.10    1.30
  -4   5   4   -0.40    0.80
   4   5  -4    0.20    1.00
  -4   5   4   -0.60    0.70
  -4  -5   4   -1.60    0.80
  -4  -5   4    1.40    1.40
   4  -5  -4    0.20    1.00
   4  -5  -4   -0.50    0.70
  -4  -5   4    0.20    1.10
   4  -5  -4   -1.30    0.90
   4   5   4    0.00    1.30
  -5   5   4   94.59    7.00
  -5   5   4  108.69    6.80
   5   5  -4  113.99   11.40
   5   5  -4  110.29    8.40
  -5  -5   4  116.09    8.70
  -5  -5   4  118.59    8.50
   5  -5  -4  107.39    7.20
  -5  -5   4  108.19    8.70
   5  -5  -4  104.39    7.40
   5   5   4  102.79   11.00
   5  -5  -4  113.49    7.40
  -6   5   4    6.60    2.20
  -6   5   4    4.40    1.60
  -6  -5  -4    3.40    2.20
   6   5  -4    1.40    1.90
   6   5  -4    6.10    2.70
  -6   5   4    2.90    1.70
   6   5  -4    6.70    2.50
  -6  -5   4    6.30    2.70
   6  -5  -4    3.20    1.70
   6  -5  -4    5.80    2.00
  -6  -5   4    2.40    1.90
   6  -5  -4    5.60    2.10
   6   5   4    2.50    2.00
  -6  -5   4    6.10    2.50
  -7  -5  -4   57.39    7.20
   7  -5   4   43.10    3.60
   7   5  -4   59.89    7.80
   7   5  -4   58.59    7.50
  -7   5   4   56.69    4.50
  -7   5   4   46.10    5.80
  -7  -5   4   48.00    7.90
   7  -5  -4   54.99    6.10
  -7  -5   4   43.90    6.60
   7   5   4   42.70    6.50
   7  -5  -4   43.70    5.50
  -7  -5   4   47.30    7.10
   7  -5  -4   52.49    5.80
   7   5   4   41.30    6.60
   8   5  -4   35.70    6.30
   8   5  -4   27.00    5.40
   8  -5   4   31.90    1.60
  -8   5   4   31.70    3.60
   8  -5   4   31.00    1.60
  -8  -5  -4   32.90    5.80
   8  -5   4   29.20    3.70
  -8   5   4   29.90    4.80
  -8  -5   4   27.30    5.50
   8   5   4   36.60    6.40
   8  -5  -4   31.30    4.90
   8   5   4   39.50    6.60
   8  -5  -4   28.90    4.60
  -8  -5   4   24.20    5.20
   8  -5  -4   32.70    5.00
  -8  -5   4   30.70    6.10
   9   5  -4   -0.10    2.10
  -9   5   4   -0.40    1.40
  -9   5   4    1.50    1.10
  -9   5   4    2.00    1.90
   9   5  -4    0.80    2.20
   9   5  -4    2.80    2.70
   9  -5   4    0.70    1.30
   9  -5   4    2.10    0.70
  -9  -5   4   -1.50    1.60
   9  -5  -4    3.10    2.20
   9   5   4    0.00    2.50
   9  -5  -4    3.70    2.30
   9   5   4    0.60    2.30
   9  -5  -4    1.50    1.90
  -9  -5   4   -0.20    2.20
  -9  -5   4    4.50    2.80
  10  -5   4    0.40    0.70
  10   5  -4    0.30    2.10
 -10  -5  -4    1.70    2.50
  10  -5   4   -0.60    1.50
  10   5  -4    1.00    2.90
 -10   5   4    0.10    1.60
  10   5   4    2.10    3.00
 -10  -5   4    0.10    2.30
  10  -5  -4    0.40    2.00
  10  -5  -4    1.90    2.30
  10   5   4    0.40    2.80
 -10  -5   4    5.70    3.20
  11  -5   4    3.50    1.10
  11  -5   4    4.80    2.60
  11   5  -4    3.00    3.20
 -11   5   4    0.60    2.10
 -11   5  -4    3.00    0.80
  11   5   4    1.70    3.20
  11  -5  -4    8.90    3.30
 -11  -5   4    4.00    3.80
  11  -5  -4    6.60    3.50
   0   6   4    0.00    1.20
   0  -6   4    1.00    0.90
   0  -6   4    0.40    0.80
   0   6  -4    0.40    0.80
   0  -6   4   -0.50    0.50
   0   6   4   -0.30    0.80
   0  -6  -4   -0.50    1.10
   0   6  -4    0.50    0.40
   0   6  -4   -0.20    0.70
  -1   6   4   47.50    5.20
  -1   6   4   55.09    4.20
   1  -6   4   45.90    3.40
   1   6  -4   52.89    4.40
   1  -6   4   51.89    3.60
   1   6  -4   44.30    3.50
   1   6   4   49.30    5.60
   1  -6  -4   59.49    4.50
   1  -6  -4   57.59    4.60
  -1  -6   4   51.19    5.20
  -1   6  -4   51.59    3.50
  -1  -6   4   56.09    4.40
   1   6   4   53.19    4.30
  -1  -6   4   49.50    5.00
   2   6  -4   82.49    6.40
  -2   6   4   92.39    6.30
   2   6  -4   89.59    5.70
  -2   6   4   81.19    5.50
   2  -6   4   86.19    4.50
   2   6  -4   82.39    6.30
  -2   6  -4   85.69    4.20
  -2  -6   4   88.19    6.30
  -2  -6   4   85.69    6.60
   2  -6  -4   89.59    5.90
   2   6   4   92.39    6.20
   2   6   4   84.89    6.80
   2  -6  -4   86.49    6.10
  -2  -6   4   83.99    6.30
   3   6  -4    3.70    1.90
   3   6  -4    4.50    1.90
   3   6  -4    2.00    1.40
  -3   6   4    3.90    1.70
  -3   6   4    2.30    1.30
   3  -6  -4    2.30    1.30
   3  -6  -4    1.30    1.20
   3   6   4    4.60    1.90
   3  -6  -4    1.90    1.40
  -3  -6   4    0.90    1.40
  -3  -6   4    0.40    1.20
  -3  -6   4    4.80    1.80
  -4   6   4   28.30    3.80
   4   6  -4   22.10    4.10
   4   6  -4   25.80    4.10
  -4   6   4   16.70    2.60
   4  -6  -4   24.30    3.40
  -4  -6   4   27.00    4.60
   4  -6  -4   14.80    2.90
   4  -6  -4   20.60    3.40
  -4  -6   4   17.30    3.50
  -4  -6   4   21.90    4.20
  -5   6   4   15.40    3.00
  -5   6   4   18.60    2.80
  -5   6   4   20.80    3.50
   5   6  -4   14.60    3.60
   5   6  -4   15.00    3.30
   5   6  -4   15.90    3.80
  -5  -6   4   12.40    3.50
   5  -6  -4   15.80    3.20
   5   6   4   20.20    4.10
  -5  -6   4   12.60    3.40
   5  -6  -4   18.70    3.20
   5  -6  -4   20.80    3.30
  -5  -6   4   18.10    4.10
  -6  -6  -4    2.30    2.20
  -6   6   4   -0.20    1.00
   6   6  -4   -0.20    1.10
   6   6  -4    3.20    2.40
   6   6  -4    0.10    1.40
   6  -6  -4   -0.70    1.10
  -6  -6   4    0.70    1.70
  -6  -6   4    0.60    1.80
   6   6   4    0.60    1.80
   6  -6  -4    0.20    1.10
   6  -6  -4   -0.70    1.00
  -6  -6   4    0.00    1.50
  -7   6   4  244.88   15.20
  -7  -6  -4  230.68   15.20
   7   6  -4  224.98   15.50
   7   6  -4  255.97   15.90
  -7   6   4  248.68   12.00
  -7  -6   4  266.57   16.40
   7   6   4  243.28   15.80
   7  -6  -4  256.57   14.10
  -7  -6   4  212.38   15.20
   7   6   4  235.88   15.60
   7  -6  -4  247.78   13.70
   7  -6  -4  241.58   13.80
  -8   6   4   44.40    3.10
   8   6  -4   38.80    6.70
  -8  -6  -4   50.19    7.40
   8  -6   4   50.79    4.00
  -8   6   4   48.40    6.00
   8   6  -4   39.40    6.90
   8   6  -4   50.99    7.40
  -8  -6   4   48.80    7.30
  -8  -6   4   40.70    7.00
   8   6   4   49.10    7.60
   8  -6  -4   50.49    6.10
   8  -6  -4   37.30    5.40
   8  -6  -4   49.99    6.10
   8   6   4   41.40    6.90
   9  -6   4    1.40    1.30
  -9  -6  -4    0.30    2.20
  -9   6   4    1.10    1.50
   9   6  -4    0.00    2.30
  -9   6   4    0.20    1.70
   9   6  -4   -1.10    1.70
   9   6   4    2.80    3.10
  -9  -6   4    3.20    2.80
   9   6   4    2.00    2.60
   9  -6  -4    2.80    2.10
   9  -6  -4    1.30    1.80
  -9  -6   4    1.20    2.10
   9  -6  -4    2.40    2.00
  10   6  -4   62.89    9.00
  10  -6   4   61.69    6.30
 -10   6   4   51.49    6.90
  10   6   4   58.49    9.00
  10  -6  -4   61.09    7.40
  10  -6  -4   51.69    6.70
 -10  -6   4   57.99    8.90
 -10  -6   4   47.80    7.70
  10  -6  -4   51.59    6.70
  11  -6   4   44.60    5.70
  11   6   4   33.60    7.40
  11  -6  -4   47.60    7.30
  11  -6  -4   43.60    6.30
 -11  -6   4   45.10    8.00
   0   7   4    0.10    1.10
   0  -7   4    0.00    0.90
   0  -7   4   -0.20    0.70
   0  -7  -4    0.50    0.90
   0   7  -4    0.10    0.80
   0   7   4    1.10    1.40
   0   7  -4   -0.20    0.20
   1   7  -4    9.10    2.30
   1  -7   4    7.30    1.70
   1   7  -4    5.90    1.40
   1  -7   4    3.00    1.10
  -1   7   4   10.00    2.10
  -1   7   4    4.70    1.90
   1   7   4    6.80    2.40
   1   7   4    8.60    2.10
   1  -7  -4    7.00    2.10
   1  -7  -4    4.40    1.60
  -1  -7   4    8.50    2.00
  -1   7  -4    6.90    1.50
  -1  -7   4    7.10    2.10
   2  -7   4  123.49    6.20
   2   7  -4  124.59    7.40
   2   7  -4  135.79    8.60
   2   7  -4  123.19    8.40
  -2   7   4  134.19    8.40
  -2   7   4  129.59    7.50
   2  -7   4  125.89    6.60
   2   7   4  120.99    8.80
   2  -7  -4  149.39    8.40
   2   7   4  127.59    8.10
  -2  -7   4  116.39    8.40
  -2   7  -4  123.89    6.10
  -2  -7   4  128.89    8.40
   2  -7  -4  117.39    7.70
  -3   7   4    0.70    1.20
   3   7  -4    2.70    2.10
   3   7  -4   -0.10    1.10
  -3   7   4    1.00    1.20
   3   7  -4    0.40    1.10
   3  -7   4    0.40    0.50
   3  -7  -4    1.30    1.30
   3   7   4    0.70    1.30
  -3  -7   4   -1.20    0.80
  -3  -7   4    0.40    1.30
   3  -7  -4   -0.40    0.90
  -3  -7   4    0.80    1.50
   4   7  -4   22.50    4.30
   4   7  -4   15.60    4.30
  -4   7   4   12.80    3.10
   4   7  -4   21.80    3.80
  -4   7   4    8.90    2.00
   4  -7  -4   13.40    2.90
  -4  -7   4   10.70    3.30
   4  -7  -4   14.30    3.00
  -4  -7   4   19.60    4.00
  -4  -7   4   12.30    3.20
   4  -7  -4   16.50    2.90
   4   7   4   15.40    3.70
   5   7  -4   22.40    4.10
  -5   7   4   20.70    3.60
   5   7  -4   28.60    4.90
   5   7  -4   17.60    4.10
  -5   7   4   18.80    3.50
   5  -7  -4   30.30    4.10
   5  -7  -4   31.20    4.40
   5   7   4   16.90    4.20
  -5  -7   4   26.50    4.70
   6   7  -4   40.20    5.90
   6  -7   4   38.30    2.00
  -6   7   4   47.50    5.50
   6   7  -4   31.80    5.90
   6   7  -4   39.80    6.30
  -6   7   4   37.40    3.20
  -6  -7  -4   35.50    5.90
  -6  -7   4   31.60    5.70
   6  -7  -4   43.50    5.40
   6  -7  -4   36.40    4.80
  -6  -7   4   41.10    6.20
   6  -7  -4   36.90    5.50
  -7  -7  -4   25.60    5.30
  -7   7   4   26.20    4.30
  -7   7   4   31.10    2.10
   7   7  -4   23.50    5.30
   7  -7   4   31.10    2.40
   7  -7  -4   31.90    4.70
   7   7   4   25.60    5.50
   7  -7  -4   20.50    3.80
  -7  -7   4   19.40    4.90
   7   7   4   37.60    6.40
   7  -7  -4   31.30    4.50
   8   7  -4   20.80    5.90
   8  -7   4   28.60    3.10
   8   7  -4   37.00    6.90
  -8  -7  -4   26.80    5.50
  -8   7   4   34.10    4.80
  -8   7   4   26.30    5.70
   8  -7  -4   39.20    5.10
  -8  -7   4   25.30    5.60
  -8  -7   4   26.70    5.80
   8   7   4   20.30    5.30
   8   7   4   25.70    5.60
   8  -7  -4   28.70    4.60
   8  -7  -4   28.50    4.50
  -9  -7  -4    3.30    2.80
  -9   7   4   -0.30    1.60
   9   7  -4    1.80    2.90
   9   7  -4    1.50    3.10
   9  -7   4    0.70    1.30
  -9  -7   4    0.20    2.00
   9  -7  -4    0.90    1.90
   9   7   4    0.00    2.40
   9   7   4    2.90    3.00
  -9  -7   4    4.10    3.10
   9  -7  -4   -1.10    1.20
   9  -7  -4   -0.40    1.70
 -10   7   4    5.30    4.30
  10  -7   4    3.70    1.90
 -10  -7   4    7.60    3.80
 -10  -7   4    0.30    2.60
  10   7   4    9.60    4.60
  10  -7  -4    8.90    3.20
  10  -7  -4    5.90    2.70
   0  -8   4   16.40    2.70
   0   8  -4   15.80    2.70
   0   8   4   15.70    2.80
   0   8   4   16.10    3.40
   0  -8  -4   18.60    3.50
   0  -8   4   18.40    3.20
   0   8   4   19.00    3.60
   1  -8   4   12.70    2.10
  -1   8   4   16.30    3.30
   1   8  -4   12.10    1.90
   1  -8   4   12.60    2.40
   1   8  -4    9.80    2.50
  -1   8   4   10.20    2.20
  -1   8   4   11.00    2.80
  -1   8  -4   11.50    2.10
   1   8   4   11.00    3.20
   1   8   4    7.80    2.50
   1  -8  -4   10.60    2.60
  -1  -8   4    9.40    2.40
  -1  -8   4   11.20    2.80
   1   8   4   10.70    2.40
  -2   8   4   -0.20    1.10
  -2   8   4    2.40    1.50
   2  -8   4    0.20    0.60
  -2   8   4    1.30    1.30
   2   8  -4    3.90    1.80
   2   8  -4    1.50    1.30
   2  -8  -4    2.40    1.40
   2   8   4    3.10    1.70
   2  -8  -4   -0.20    1.00
  -2  -8   4    4.40    1.90
  -2  -8   4    3.00    1.80
  -2   8  -4    1.90    0.70
   3  -8   4   95.29    5.10
   3   8  -4   94.29    6.70
  -3   8   4   84.69    6.20
  -3   8   4   83.89    5.80
   3   8  -4   91.79    8.70
  -3   8   4   97.59    7.00
   3   8   4   94.39    8.00
   3  -8  -4   92.89    6.70
   3  -8  -4   91.19    6.50
  -3  -8   4   91.69    7.70
   3   8   4   92.59    7.00
   4  -8   4   12.10    1.30
   4   8  -4   11.10    3.30
   4   8  -4    8.40    2.90
  -4   8   4   10.20    2.00
  -4   8   4    8.70    2.10
  -4  -8   4    8.90    2.90
   4  -8  -4    7.40    2.20
   4   8   4   11.50    3.60
  -4  -8   4    8.80    2.90
  -5   8   4    8.50    1.80
  -5   8   4    5.00    1.40
  -5   8   4    4.10    1.80
   5  -8   4    9.40    0.70
   5  -8   4    8.80    0.80
   5   8  -4   10.50    3.00
   5   8  -4    8.00    3.20
   5   8   4   13.50    5.10
  -5  -8   4   14.40    3.70
  -5  -8   4    6.20    2.70
   5  -8  -4    7.00    2.20
   6  -8   4    1.10    0.50
  -6  -8  -4    1.10    2.30
  -6   8   4    0.50    0.60
  -6   8   4   -0.60    1.10
   6   8  -4    2.10    1.90
   6   8  -4    2.10    2.40
  -6   8   4    0.70    0.60
   6  -8  -4   -1.40    0.90
  -6  -8   4   -0.10    1.40
   6   8   4   -0.90    1.90
  -6  -8   4    1.70    2.10
   6  -8  -4    0.50    1.40
   6  -8  -4    6.50    2.50
  -7  -8  -4    2.00    2.50
   7  -8   4    4.60    1.00
  -7   8   4    1.90    1.60
  -7   8   4    3.90    1.90
   7   8  -4    5.40    3.10
   7   8  -4    5.70    2.70
   7  -8  -4    6.10    2.20
   7   8   4    2.40    2.30
  -7  -8   4    1.30    2.70
  -7  -8   4    1.10    2.30
   7   8   4    4.20    3.30
   7  -8  -4    4.90    2.10
   7  -8  -4    2.90    1.90
   8   8  -4    1.10    2.80
  -8   8   4    0.10    1.50
  -8   8   4    3.80    2.10
   8  -8   4    1.30    1.00
  -8  -8  -4    2.10    2.50
   8   8  -4    1.60    2.40
  -8  -8   4    3.80    3.10
   8   8   4    0.30    2.70
   8  -8  -4    1.80    1.70
  -8  -8   4    0.50    2.40
   8   8   4   -0.90    1.80
   8  -8  -4    1.70    1.70
   8  -8  -4    1.20    1.70
  -9   8   4   11.60    3.30
  -9  -8  -4   17.70    5.00
   9   8  -4   30.50    8.00
   9  -8   4   13.40    2.40
   9  -8  -4   12.70    3.40
   9  -8  -4   19.60    4.30
  -9  -8   4   10.90    4.60
  -9  -8   4   17.30    6.20
   9  -8  -4   15.00    3.60
  10  -8   4   10.20    2.30
 -10  -8   4   12.80    4.90
  10  -8  -4   11.20    3.60
 -10  -8   4    2.10    3.40
  10   8   4    6.60    4.30
  10  -8  -4    7.00    3.40
   0   9   4    1.00    1.10
   0   9   4   -2.20    1.10
   0   9  -4    0.00    1.30
   0  -9   4   -0.20    1.00
   0  -9   4   -0.80    1.10
   0   9   4    1.20    1.70
   0  -9  -4    1.00    1.60
   1   9  -4   43.90    5.20
   1   9  -4   35.50    2.90
  -1   9   4   37.70    4.80
   1  -9   4   38.00    3.90
   1   9  -4   38.10    2.80
   1  -9   4   32.70    4.20
  -1   9   4   35.60    5.10
  -1   9   4   40.80    4.40
  -1   9  -4   37.00    3.90
  -1  -9   4   42.60    5.50
  -1  -9   4   35.50    4.70
   1   9   4   31.20    4.20
   1   9   4   40.80    5.60
   1  -9  -4   31.00    4.60
   2  -9   4    3.40    1.10
  -2   9   4    4.30    1.60
   2  -9   4    3.50    1.50
  -2   9   4    4.80    2.10
  -2   9   4    5.60    2.00
   2   9  -4    4.80    2.20
   2   9  -4    3.80    1.50
  -2   9  -4    3.60    1.10
   2   9   4    5.70    2.40
   2  -9  -4    4.70    2.20
  -2  -9   4    9.70    2.90
   2   9   4    0.70    1.40
  -2  -9   4    6.00    2.30
   2  -9  -4    6.40    2.50
   3   9  -4    0.20    1.50
  -3   9   4    2.70    1.70
   3   9  -4    0.60    1.40
  -3   9   4    2.70    1.50
  -3   9   4    1.60    1.30
   3   9   4   -0.80    1.30
   3  -9  -4    1.40    1.40
   3   9   4    1.50    1.60
   3  -9  -4    0.60    1.30
  -3  -9   4    2.90    2.10
   4  -9   4   43.80    3.20
  -4   9   4   45.80    3.80
   4   9  -4   41.60    5.50
  -4   9   4   39.00    5.00
   4   9   4   44.60    5.70
  -4  -9   4   41.70    6.50
   4  -9  -4   36.70    4.80
   4  -9  -4   51.19    5.40
   4   9   4   51.59    7.20
  -4  -9   4   38.70    6.00
   5  -9   4   28.60    2.00
   5  -9   4   34.10    2.40
  -5   9   4   31.20    4.60
   5   9  -4   28.20    4.90
  -5   9   4   30.10    2.40
   5  -9  -4   30.90    4.50
  -5  -9   4   34.00    6.10
  -5  -9   4   32.90    5.70
   5  -9  -4   26.50    4.20
  -6  -9  -4   33.10    6.40
   6  -9   4   36.30    2.20
  -6   9   4   37.00    4.90
   6   9  -4   34.90    6.30
   6   9   4   39.30    6.80
   6  -9  -4   39.60    5.00
   6   9   4   49.00    7.60
  -6  -9   4   23.60    5.40
  -6  -9   4   31.60    5.80
   6  -9  -4   36.70    4.90
   7   9  -4    1.40    2.60
  -7  -9  -4   -2.30    1.60
   7  -9   4    2.70    0.80
   7   9  -4   -0.30    1.90
  -7   9   4    2.80    1.70
  -7  -9   4    3.70    2.80
   7   9   4   -0.30    2.50
   7  -9  -4    3.00    1.80
   7   9   4    0.60    2.30
   7  -9  -4    2.10    1.70
  -7  -9   4    1.20    2.30
  -8   9   4   16.20    3.50
  -8  -9  -4   13.10    4.70
   8   9  -4   18.20    4.80
   8   9  -4   19.60    5.30
   8  -9   4   14.60    1.90
   8  -9  -4   20.60    4.00
   8  -9  -4   20.50    4.00
  -8  -9   4   17.90    5.00
   8  -9  -4   13.20    3.60
   8   9   4   14.00    4.90
  -9   9   4    0.60    1.70
  -9  -9  -4    3.10    3.40
   9  -9   4    0.80    1.10
   9   9   4    0.90    3.00
  -9  -9   4    1.40    2.90
   9  -9  -4   -1.40    1.90
   9  -9  -4   -0.30    1.50
  -9  -9   4    0.80    3.00
   9  -9  -4   -1.20    1.70
   0  10   4   43.10    4.80
   0 -10  -4   42.50    5.70
   0  10   4   43.10    5.90
   0  10  -4   39.60    4.70
   0  10   4   37.70    5.30
   0 -10   4   39.20    4.60
   0 -10   4   39.80    5.20
   1  10  -4    0.20    0.80
  -1  10   4    0.60    1.10
  -1  10   4   -0.70    1.30
  -1  10   4    0.80    1.50
   1  10  -4    0.50    0.70
   1 -10   4   -0.50    1.30
   1 -10   4    0.40    0.90
   1  10  -4   -1.10    1.10
  -1 -10   4    2.90    2.00
  -1  10  -4    0.40    1.20
   1  10   4   -1.90    1.10
  -1 -10   4    1.30    1.40
   1 -10  -4   -1.10    1.10
   1  10   4   -0.60    1.20
   1  10   4   -0.20    1.50
  -2  10   4  111.89    7.60
   2  10  -4  112.79    8.60
  -2  10   4  106.09    6.90
  -2  10   4  115.29    8.40
   2 -10   4  110.69    7.30
   2 -10   4  112.19    6.30
   2  10  -4  113.69    7.00
   2 -10  -4  109.39    8.00
  -2 -10   4  107.49    8.30
   2  10   4   93.19    9.60
   2  10   4  118.09    8.10
  -2 -10   4   98.99    8.70
  -2  10  -4  105.39    6.10
  -3  10   4   53.09    5.20
  -3  10   4   50.49    5.80
   3 -10   4   49.60    2.70
   3 -10   4   47.70    2.70
   3  10  -4   51.39    5.40
   3 -10   4   49.20    4.20
  -3  10   4   51.09    4.10
   3 -10  -4   63.19    6.50
  -3 -10   4   49.99    7.00
   3  10   4   52.49    6.10
  -3 -10   4   60.79    8.20
   3  10   4   41.00    6.60
   3 -10  -4   48.60    5.60
   4  10  -4  164.78   10.70
  -4  10   4  152.28   10.30
  -4  10   4  159.88    8.50
   4 -10   4  179.38    8.90
  -4  10   4  159.38    8.40
  -4 -10   4  165.98   11.90
   4 -10  -4  163.38   10.40
   4  10   4  183.88   11.40
   4 -10  -4  172.08   10.50
  -4 -10   4  171.88   12.50
   5  10  -4   15.30    3.70
  -5  10   4    7.60    2.40
  -5 -10  -4    6.80    3.20
   5 -10  -4    9.20    2.70
   5  10   4    1.70    2.40
   5 -10  -4    8.00    2.40
  -5 -10   4    8.10    3.60
  -5 -10   4    6.20    2.90
  -6  10   4    6.50    2.30
   6  10  -4   12.20    3.80
   6 -10   4   11.50    1.40
  -6 -10  -4   10.70    4.10
   6  10  -4    9.40    3.70
  -6 -10   4   10.80    3.70
  -6 -10   4   10.00    3.90
   6 -10  -4   11.10    3.00
   6 -10  -4    7.20    2.50
   6  10   4    8.10    4.50
   6  10   4   11.10    4.20
  -7  10   4   20.10    3.90
  -7 -10  -4   22.90    5.50
   7  10  -4   29.20    5.70
   7  10  -4   25.00    6.00
   7 -10   4   23.20    2.20
  -7 -10   4   32.60    6.90
   7 -10  -4   21.20    4.00
   7 -10  -4   24.80    4.30
   7  10   4   23.80    5.90
   7  10   4   21.00    5.50
  -7 -10   4   21.10    5.40
  -8  10   4   29.20    4.60
  -8 -10  -4   45.60    7.80
   8 -10   4   32.70    2.60
   8  10   4   23.20    6.10
   8 -10  -4   40.10    5.70
  -8 -10   4   29.00    6.50
   8 -10  -4   32.50    4.70
  -8 -10   4   35.60    7.30
   9 -10   4   53.59    3.90
  -9 -10   4   51.29    8.80
   9 -10  -4   49.20    6.50
   0 -11  -4    1.30    1.80
   0  11   4   -0.40    1.60
   0 -11   4    0.20    1.10
   0  11   4    0.30    1.60
   0  11  -4    0.60    1.30
   0 -11   4   -0.90    1.40
   0  11   4    2.00    1.70
  -1 -11  -4    5.90    2.80
   1 -11   4    5.70    2.30
   1  11  -4    5.50    1.00
  -1  11   4    3.30    1.70
  -1  11   4    4.80    2.30
  -1  11   4    5.00    2.40
   1  11  -4    0.50    1.40
   1  11   4    3.20    2.10
  -1  11  -4    7.30    2.10
  -1 -11   4    5.60    2.70
   1 -11  -4    1.00    1.60
  -1 -11   4    2.70    2.00
   1  11   4    3.70    2.10
   1  11   4    2.80    2.40
   2 -11   4    0.00    0.90
   2 -11   4   -0.40    1.30
  -2  11   4    1.90    1.80
  -2  11   4    1.20    1.50
   2  11  -4   -0.50    0.80
   2  11  -4    0.70    1.30
  -2  11   4    0.60    1.10
  -2 -11   4    1.60    1.80
  -2  11  -4   -0.30    1.20
   2 -11  -4    0.10    1.50
  -2 -11   4    3.10    2.30
   2  11   4    0.70    1.80
   3 -11   4    2.50    0.80
  -3  11   4    1.60    1.40
   3  11  -4    1.00    1.60
   3 -11   4    0.90    0.60
   3 -11   4    0.30    1.20
  -3  11   4    1.90    1.80
  -3  11   4    0.60    1.10
   3  11  -4    2.70    2.20
  -3 -11   4   -0.20    1.80
  -3 -11   4    2.60    2.20
  -3  11  -4    2.20    0.50
  -3  11  -4    2.00    0.40
   3 -11  -4   -1.00    1.30
   3 -11  -4    2.40    1.80
   3  11   4    1.30    1.90
   4  11  -4   16.90    3.60
  -4  11   4   14.10    1.60
   4 -11   4   19.00    3.00
  -4  11   4   16.90    3.40
  -4 -11   4   25.70    5.60
   4  11   4   16.40    4.50
   4  11   4   23.80    4.50
  -4 -11   4   16.80    4.30
   4 -11  -4   23.20    4.00
   4 -11  -4   13.10    3.20
  -5 -11  -4   28.60    6.00
  -5  11   4   35.20    5.70
   5  11  -4   40.60    6.60
  -5 -11   4   33.50    6.10
  -5 -11   4   33.40    6.60
   5  11   4   26.60    5.80
   5 -11  -4   31.50    4.90
   5  11   4   40.10    5.90
   5 -11  -4   30.30    4.70
  -6  11   4   -0.30    1.40
   6  11  -4   -1.30    1.80
  -6 -11  -4   -1.30    2.20
  -6 -11   4   -1.70    2.00
   6  11   4   -0.90    2.10
   6  11   4   -1.70    1.90
   6 -11  -4    0.40    1.60
  -6 -11   4   -0.50    2.10
   6 -11  -4    0.80    1.80
  -7  11   4   14.60    3.30
  -7 -11  -4   10.60    4.50
   7  11  -4   16.00    4.80
  -7 -11   4   18.50    5.50
   7 -11  -4   16.80    3.60
   7 -11  -4   16.40    3.70
  -7 -11   4   13.50    4.70
  -8 -11  -4    1.30    3.30
  -8  11   4   -0.40    1.20
   8 -11   4    0.90    0.90
  -8 -11   4    0.20    2.20
   8 -11  -4    2.00    2.60
   0 -12  -4    7.70    3.00
   0 -12   4    9.10    3.40
   0  12   4   11.60    3.30
   0  12   4   13.60    2.90
   0  12   4   11.50    3.60
   0 -12   4    6.50    2.40
  -1 -12  -4   -0.80    2.00
  -1  12   4   -0.20    1.50
   1 -12   4    0.80    1.30
   1 -12   4    1.50    1.80
  -1  12   4    2.70    2.30
   1  12  -4    0.50    1.60
  -1  12   4    2.50    1.50
   1  12   4    1.90    2.40
  -1 -12   4    0.00    1.30
   1  12   4   -0.80    1.60
   1  12   4   -0.70    1.40
   1 -12  -4    0.20    1.50
  -1 -12   4   -0.40    1.50
  -1  12  -4   -0.60    1.00
  -2  12   4   -1.10    1.60
   2 -12   4    3.00    1.90
  -2  12   4    0.40    1.40
   2  12  -4    1.00    1.80
  -2  12   4    0.90    1.40
   2 -12   4    0.10    1.00
   2  12  -4   -0.40    1.20
   2  12  -4    2.50    1.30
   2 -12  -4   -1.80    1.10
  -2 -12   4    3.90    2.40
  -2  12  -4   -1.20    0.60
   2  12   4    2.90    2.30
  -2  12  -4   -0.30    0.80
   2  12   4   -0.90    1.30
  -2 -12   4   -0.10    1.40
   3 -12   4    0.30    1.40
  -3  12   4    0.10    0.90
  -3  12   4    1.50    1.40
   3 -12   4   -0.50    0.60
  -3  12   4   -1.60    1.20
   3  12  -4   -0.40    1.50
   3  12  -4   -0.10    1.80
   3 -12   4    0.20    0.60
   3  12   4    2.00    1.70
  -3 -12   4    0.80    2.30
  -3  12  -4    0.90    0.40
  -3  12  -4    0.10    0.40
   3 -12  -4    0.70    1.70
  -3 -12   4    1.80    2.00
   3  12   4   -1.00    1.80
   4  12  -4   -0.30    2.00
   4  12  -4    2.10    2.00
  -4 -12  -4    1.60    2.40
  -4  12   4    1.90    1.80
  -4 -12   4   -0.10    2.20
  -4 -12   4    3.00    2.60
   4 -12  -4    1.20    1.70
   4 -12  -4    2.10    2.00
   4  12   4    4.40    2.50
  -5 -12  -4   24.20    6.00
  -5  12   4   34.00    6.40
  -5 -12   4   32.90    6.30
   5 -12  -4   24.20    4.20
  -5 -12   4   19.20    5.40
   5  12   4   29.20    5.20
   5  12   4   34.90    6.60
   6  12  -4   21.90    4.60
  -6 -12  -4    7.70    4.00
  -6  12   4   20.00    3.80
   6 -12  -4   20.00    4.10
   6 -12  -4   14.70    3.40
  -6 -12   4   10.50    4.50
  -6 -12   4   15.10    4.60
  -7 -12  -4   43.90    8.00
   7  12   4   49.30    7.20
  -7 -12   4   66.19    9.80
   7 -12  -4   32.70    5.60
   0 -13   4   -0.20    1.90
   0 -13  -4    2.40    2.50
   0  13  -4    1.20    1.50
   0  13   4    0.40    1.60
   0  13   4   -1.40    1.80
   0 -13   4    1.10    1.70
   0  13   4   -0.10    1.80
  -1 -13  -4    3.50    2.70
  -1  13   4    3.50    1.70
  -1  13   4    3.40    2.00
   1 -13   4    0.50    1.40
   1 -13   4    4.70    2.50
  -1  13   4    5.20    3.00
   1 -13  -4    1.30    2.00
   1  13   4    3.30    2.50
  -1 -13   4    3.70    2.70
   1  13   4    1.30    2.40
  -1 -13   4    3.20    2.20
   2 -13   4   30.10    3.50
  -2  13   4   32.20    5.20
   2 -13   4   28.30    3.50
  -2  13   4   33.10    3.90
   2 -13   4   35.50    5.10
   2  13  -4   24.40    4.90
   2  13  -4   27.00    3.00
  -2  13   4   23.40    3.10
  -2  13  -4   32.00    3.50
  -2 -13   4   23.30    5.40
  -2  13  -4   24.50    3.10
  -2 -13   4   27.80    5.10
   2  13   4   25.60    5.70
   2  13   4   25.00    4.30
   2 -13  -4   24.50    4.60
   3  13  -4    2.80    1.60
   3  13  -4    2.80    3.00
   3 -13   4    0.50    0.80
   3  13  -4   -0.20    1.70
  -3  13   4   -1.40    1.40
   3  13   4    2.60    2.60
   3  13   4    0.30    1.60
  -3 -13   4    0.60    2.70
  -3 -13   4    0.20    1.90
  -3  13  -4    0.50    0.50
  -4  13   4    8.90    2.90
   4  13  -4   13.60    3.40
  -4 -13  -4   16.20    5.70
   4  13   4   10.90    4.10
  -4 -13   4    1.20    2.30
   4 -13  -4    9.40    3.00
  -4 -13   4    4.80    3.90
   4  13   4   18.40    4.10
   5  13  -4    4.90    2.80
  -5  13   4   -0.10    1.60
  -5 -13  -4    2.90    3.50
  -5 -13   4    5.70    3.40
  -5 -13   4    5.10    3.60
   5 -13  -4    2.60    2.10
   5  13   4    2.70    2.70
  -6 -13  -4    5.40    3.80
  -6  13   4   -0.30    1.30
   6  13  -4    5.00    3.30
  -6 -13   4   10.80    4.50
   6  13   4    9.80    3.90
   6 -13  -4    5.40    2.90
   0 -14   4    0.50    2.00
   0 -14  -4    1.10    2.40
   0  14   4    2.40    2.80
   0  14  -4    1.90    2.00
   0  14   4    2.80    2.40
   0  14   4    1.30    1.80
   1  14  -4   -0.60    1.80
   1 -14   4   -1.20    1.80
  -1  14   4   -1.40    1.10
  -1 -14  -4   -0.50    1.90
  -1  14   4   -0.80    1.60
   1 -14   4   -0.10    1.40
  -1  14   4    1.50    2.60
   1  14   4    0.30    2.60
   1 -14  -4    0.10    2.20
   1  14   4   -0.70    2.20
  -1 -14   4    0.20    2.30
   1  14   4    2.80    2.10
  -1  14  -4   -0.60    1.20
  -1 -14   4    0.10    1.70
  -2  14   4   19.80    4.40
  -2  14   4   14.60    2.30
  -2 -14  -4   22.30    5.40
   2 -14   4   13.20    3.60
   2 -14   4   12.10    2.60
  -2 -14   4   16.30    4.30
  -2 -14   4   10.60    4.10
   2  14   4   21.00    4.10
   2  14   4   13.80    4.00
   2 -14  -4   13.80    3.70
  -2  14  -4   12.20    3.10
   2  14   4    5.90    3.50
   3 -14   4    2.80    1.00
   3  14  -4    2.20    1.80
   3 -14   4    5.10    1.20
  -3  14   4    8.10    3.10
   3  14  -4    1.10    1.40
  -3 -14  -4    3.50    3.50
   3 -14  -4    3.30    2.30
   3  14   4    2.20    2.40
  -3 -14   4    5.30    3.20
   3  14   4    6.90    3.70
  -3 -14   4    0.00    2.60
   4  14  -4    6.20    2.30
   4  14  -4    7.60    2.90
  -4 -14  -4    2.60    3.50
  -4  14   4    3.90    2.40
  -4 -14   4    8.80    3.90
   4  14   4    6.60    3.20
  -4 -14   4    8.30    4.40
   0  15   4   -1.30    2.20
   0  15   4    0.20    2.10
   0 -15   4   -0.10    2.30
   0 -15   4   -0.40    1.80
   0  15   4    1.10    1.80
  -1  15   4   -2.60    1.90
  -1  15   4   -0.40    1.30
  -1  15   4    1.50    1.70
   1 -15   4   -0.40    1.60
  -1 -15   4   -1.10    2.30
   1  15   4   -0.70    2.30
  -1  15  -4   -1.00    1.30
   1  15   4   -0.30    1.80
  -1 -15   4    0.30    1.90
   2 -15   4    5.80    1.90
  -2 -15  -4   24.10    6.40
  -2  15   4   16.80    4.50
  -2 -15   4   12.40    4.50
   2  15   4   13.60    3.60
   2  15   4   13.70    4.80
  -2 -15   4   14.10    4.10
  -2  15  -4   10.00    2.10
   0   0   5    2.50    1.10
   0   0  -5   -0.20    0.80
   0   0  -5    0.10    0.60
   0   0   5   -0.70    0.70
   0   0   5    0.90    0.90
   0   0  -5    0.30    0.70
   1   0   5  166.48    8.50
  -1   0  -5  153.98    8.20
   1   0   5  165.38    8.80
  -1   0   5  164.48    8.70
  -1   0   5  158.58    8.50
   1   0  -5  168.18    8.80
  -1   0   5  157.78    8.70
   1   0  -5  142.79    8.50
  -1   0  -5  156.68    8.50
   1   0   5  174.28    8.60
   1   0  -5  159.68    8.30
   2   0  -5   95.59    6.00
  -2   0   5   85.19    6.00
  -2   0  -5   80.19    6.00
   2   0  -5   85.89    5.60
   2   0  -5   81.89    5.80
   2   0   5   92.59    5.20
  -2   0   5   91.49    5.90
   2   0   5   81.09    5.40
  -2   0   5   86.89    5.80
  -3   0   5   21.80    3.20
  -3   0   5   27.30    3.70
   3   0  -5   23.10    3.40
   3   0  -5   27.80    3.40
  -3   0   5   26.00    3.50
   3   0  -5   18.60    3.10
   3   0   5   20.40    2.70
   4   0  -5  100.99    6.80
  -4   0   5   95.19    6.60
   4   0  -5   88.59    6.30
   4   0  -5   88.39    6.50
  -4   0   5   73.79    6.30
  -4   0   5   91.89    6.60
   5   0  -5   89.59    6.80
   5   0  -5  101.69    7.30
  -5   0   5   95.99    7.40
  -5   0   5   95.79    7.00
   5   0  -5   91.99    7.00
  -5   0   5   90.59    7.00
   6   0  -5  481.35   24.90
   6   0  -5  552.34   25.60
   6   0  -5  491.05   26.40
  -6   0  -5  509.75   23.90
  -6   0   5  539.65   25.20
  -6   0   5  514.25   25.60
  -6   0   5  532.75   25.10
  -7   0   5   80.79    8.00
  -7   0   5   78.59    6.80
   7   0  -5   78.49    7.80
   7   0   5   69.99    6.90
  -7   0   5   63.39    7.70
   7   0  -5   86.19    8.50
   7   0   5   71.59    7.10
   7   0  -5   71.59    7.80
  -7   0  -5   69.49    5.80
   8   0   5    7.70    2.60
  -8   0   5    5.00    2.40
  -8   0  -5    8.00    2.70
   8   0  -5    4.10    2.30
   8   0  -5    2.40    2.10
  -8   0   5   10.70    3.40
   8   0   5    8.10    2.60
   8   0  -5    6.50    2.70
  -8   0   5    6.50    2.60
  -9   0   5   24.70    5.50
   9   0  -5   16.80    4.30
   9   0   5   19.70    4.00
   9   0  -5   21.00    4.60
  -9   0   5   14.60    3.90
   9   0  -5   27.90    5.10
   9   0   5   20.60    4.20
  -9   0   5   26.00    5.30
  -9   0  -5   21.00    3.80
 -10   0   5   -0.10    1.60
  10   0  -5    3.10    2.50
 -10   0  -5    1.10    1.70
 -10   0   5    1.50    2.10
  10   0  -5    1.30    2.30
  10   0  -5   -1.30    1.40
  10   0   5    1.10    1.70
 -10   0   5   -0.90    1.70
  10   0   5   -1.00    1.80
  11   0   5   -1.10    2.20
 -11   0   5    0.50    2.30
 -11   0   5   -1.40    1.90
  11   0  -5   -2.00    1.90
  11   0   5   -0.60    1.80
  11   0  -5    0.60    2.10
   0   1   5  444.86   19.90
   0   1   5  458.35   20.30
   0  -1   5  459.15   19.90
   0   1  -5  439.16   19.90
   0  -1  -5  445.36   20.10
   0   1  -5  447.56   19.90
   0  -1   5  448.16   19.90
   0   1  -5  451.95   19.40
   0  -1  -5  436.56   20.30
   0  -1  -5  436.66   19.70
   0  -1   5  434.56   20.40
   0   1   5  463.25   20.20
  -1   1   5    7.60    1.80
  -1   1   5    8.70    2.00
   1   1  -5   10.70    1.90
  -1  -1  -5    5.60    1.70
   1  -1   5    8.20    1.60
   1   1  -5    8.00    1.90
  -1   1   5    8.70    1.90
  -1  -1  -5    6.90    1.80
   1  -1   5   10.00    1.60
   1   1  -5    7.00    1.70
   1  -1   5    7.50    1.70
  -1  -1   5    4.60    1.50
  -1  -1   5    6.70    1.70
  -1  -1   5    6.40    1.70
   1  -1  -5   10.50    2.10
  -1   1  -5    8.60    1.70
   1  -1  -5    6.30    1.70
   1   1   5    7.40    1.90
   1   1   5    7.10    1.60
   1  -1  -5    8.50    1.90
  -2   1   5   66.09    4.90
  -2   1   5   73.29    5.10
   2   1  -5   76.09    4.90
  -2  -1  -5   70.69    4.90
  -2   1   5   66.89    5.10
   2  -1   5   62.99    4.30
   2  -1   5   66.79    4.10
   2   1  -5   76.69    5.20
   2   1  -5   66.19    5.00
  -2   1  -5   73.29    4.40
  -2  -1   5   73.79    5.30
   2  -1  -5   70.49    4.80
   2  -1  -5   73.09    5.20
   2   1   5   67.29    4.50
   2  -1  -5   64.39    5.00
  -2  -1   5   69.09    5.00
   2   1   5   61.39    4.80
  -2  -1   5   62.89    4.90
   3   1  -5  130.99    8.10
   3   1  -5  129.39    7.80
  -3   1   5  142.99    8.10
   3  -1   5  126.79    7.00
  -3   1   5  138.79    8.30
  -3   1   5  142.69    8.10
   3  -1  -5  115.29    7.70
  -3   1  -5  125.99    6.80
  -3  -1   5  125.59    8.00
   3  -1  -5  119.99    7.90
  -3  -1   5  125.39    7.90
   3   1   5  124.29    7.70
  -3  -1   5  140.19    8.50
   3  -1  -5  149.19    8.00
  -4   1   5    0.10    1.00
  -4   1   5    3.30    1.70
  -4   1   5    4.20    1.80
   4   1  -5    4.20    1.70
   4   1  -5    3.10    1.70
   4   1  -5    3.00    1.60
   4  -1   5    3.20    1.10
  -4  -1   5    4.80    1.80
   4  -1  -5    6.20    1.90
  -4   1  -5    1.60    1.00
  -4  -1   5    7.20    2.20
  -4  -1   5    3.80    1.70
   4  -1  -5    5.60    1.80
   4  -1  -5    3.00    1.50
   5   1  -5    4.00    1.80
  -5   1   5    1.60    1.40
   5   1  -5    3.20    1.50
  -5   1   5    4.30    1.80
   5   1  -5    1.30    1.30
  -5   1   5    1.20    1.50
   5  -1  -5    0.40    1.30
  -5  -1   5    3.60    1.90
  -5  -1   5    3.10    1.70
   5  -1  -5    5.20    2.00
  -5  -1   5    0.40    1.10
   5  -1  -5    3.70    1.70
  -6  -1  -5  141.09    9.20
   6   1  -5  127.09    9.70
   6  -1   5  146.49    8.70
   6   1  -5  165.68   10.50
  -6   1   5  148.39    9.70
  -6   1   5  172.18   10.60
  -6   1   5  139.79    9.60
   6   1  -5  145.69    9.80
   6   1   5  151.78    9.60
  -6  -1   5  140.49    9.70
  -6  -1   5  151.08   10.10
   6  -1  -5  162.88   10.10
  -6   1  -5  146.19    9.30
  -6  -1   5  155.48   10.60
   6  -1  -5  173.28   10.40
   7  -1   5   71.99    5.90
  -7   1   5   93.29    9.00
  -7   1   5   82.39    6.90
  -7  -1  -5   79.89    6.50
   7   1  -5   72.19    8.10
  -7   1   5   78.89    6.80
   7   1  -5   86.99    7.50
   7  -1   5   83.19    6.40
   7   1  -5   85.39    7.20
   7   1   5   79.99    6.80
  -7  -1   5   69.39    7.70
   7  -1  -5   82.39    7.10
  -7   1  -5   87.09    6.00
   7  -1  -5   85.99    8.40
   7  -1  -5   73.39    7.70
   7   1   5   83.29    6.90
  -7  -1   5   83.09    8.90
  -7  -1   5   68.69    7.70
   8  -1   5    0.20    1.50
   8   1  -5    3.30    2.30
   8  -1   5   -0.40    1.10
   8   1  -5   -0.50    1.60
   8   1  -5   -1.80    1.00
  -8   1   5   -0.70    1.30
  -8   1   5    2.00    2.20
  -8   1   5   -1.10    1.30
  -8  -1   5   -0.30    1.50
   8  -1  -5    0.20    1.50
   8  -1  -5    0.40    1.70
  -8   1  -5    1.10    1.20
   8   1   5    2.20    1.90
  -8  -1   5    0.70    1.60
   8  -1  -5    0.80    1.60
  -8  -1   5   -2.10    1.20
   8   1   5    0.20    1.70
  -9   1   5    0.60    1.70
  -9   1   5   -1.00    1.60
   9   1  -5   -0.90    1.60
   9   1  -5   -0.70    2.10
   9   1  -5   -1.40    1.60
   9  -1   5   -0.80    1.20
  -9   1   5    3.30    2.30
   9  -1   5    1.00    2.00
   9   1   5   -1.80    1.20
  -9   1  -5   -0.80    1.20
  -9  -1   5   -0.70    1.50
  -9  -1   5    2.70    2.30
   9  -1  -5    0.90    1.80
   9  -1  -5    2.50    2.20
  -9  -1   5   -0.50    1.70
   9   1   5   -0.80    1.70
  10  -1   5   -1.30    1.80
 -10   1   5    0.10    1.80
  10   1  -5   -0.50    2.10
 -10   1   5    0.00    1.90
  10   1  -5    1.10    2.40
 -10   1   5    1.50    2.30
 -10  -1  -5   -0.60    1.40
  10   1  -5    1.70    2.30
 -10  -1   5    5.50    3.10
  10  -1  -5   -0.60    1.90
  10   1   5    5.10    2.80
 -10  -1   5    4.90    2.60
  10   1   5   -2.40    1.90
  10  -1  -5   -0.30    2.00
 -10  -1   5    1.00    2.10
 -10   1  -5    0.80    1.30
  10  -1  -5    0.30    1.90
 -11   1   5    9.60    4.00
  11  -1   5    5.10    3.10
  11  -1   5   17.00    3.80
  11   1  -5   20.20    5.10
  11   1  -5   10.90    4.10
 -11   1   5   17.20    4.10
 -11  -1   5   10.10    4.00
  11  -1  -5   12.20    4.30
 -11  -1   5   20.50    4.80
  11  -1  -5   12.50    4.10
  11   1   5   14.30    4.10
  11   1   5    5.90    3.40
   0   2   5    0.00    1.00
   0  -2  -5   -0.10    0.70
   0  -2  -5   -1.20    1.00
   0   2  -5    1.20    0.80
   0  -2   5    0.50    0.90
   0   2  -5    0.10    0.70
   0  -2  -5   -0.50    0.80
   0   2  -5   -0.70    0.70
   0   2   5   -0.70    1.00
   0   2   5    0.20    0.90
   0  -2   5   -0.20    0.80
   1  -2   5   13.60    1.80
   1  -2   5   13.40    2.00
   1  -2   5   15.30    2.10
   1   2  -5   14.50    2.40
   1   2  -5   14.50    2.40
   1   2  -5   16.40    2.20
  -1   2   5   13.20    2.30
  -1   2   5   18.60    2.80
  -1   2   5   11.00    2.30
  -1  -2  -5   12.60    2.40
  -1  -2   5   16.00    2.40
   1   2   5   12.10    2.30
   1  -2  -5   15.30    2.60
   1  -2  -5   19.70    2.70
  -1  -2   5   15.10    2.50
  -1   2  -5   13.30    1.90
   1  -2  -5   14.60    2.70
  -1   2  -5   12.60    1.90
  -1  -2   5   14.90    2.40
   1   2   5   11.60    2.00
   2  -2   5   -0.10    0.80
   2   2  -5   -0.50    1.00
   2  -2   5   -0.30    0.50
  -2   2   5    0.60    1.10
   2   2  -5    0.50    1.00
   2  -2   5    0.80    0.70
  -2   2   5    0.10    1.00
   2   2  -5   -1.50    0.70
  -2  -2  -5    0.10    1.10
  -2   2   5    0.00    0.90
   2   2   5    1.30    1.20
  -2   2  -5    1.10    0.90
   2   2   5    1.30    1.10
  -2  -2   5    0.10    0.90
   2  -2  -5    0.40    0.90
  -2  -2   5   -0.20    1.00
   2  -2  -5   -0.60    1.10
  -2   2  -5    0.10    0.70
   2  -2  -5   -0.20    1.00
  -2  -2   5   -1.50    0.40
  -3   2   5   -0.60    0.80
  -3   2   5    1.70    1.30
   3   2  -5   -0.40    0.90
   3   2  -5    0.50    0.90
   3  -2   5    0.00    0.60
  -3   2   5    0.50    1.10
   3   2  -5   -0.50    0.90
  -3   2  -5   -0.10    0.60
  -3  -2   5   -0.80    0.90
   3  -2  -5    1.60    1.10
  -3  -2   5    0.00    1.20
   3  -2  -5   -0.20    0.90
  -3  -2   5   -0.10    1.00
   3  -2  -5   -0.50    0.90
  -4   2   5   14.10    2.80
   4   2  -5   19.40    3.50
   4  -2   5   18.90    2.20
  -4   2   5   18.70    3.10
   4   2  -5   13.60    3.00
   4   2  -5   17.70    3.00
  -4   2   5   14.30    2.80
  -4  -2   5   21.60    3.60
  -4  -2   5   16.50    3.20
  -4  -2   5   21.80    3.50
   4  -2  -5   18.90    3.10
   4  -2  -5   13.10    2.80
   4  -2  -5   11.50    2.60
  -5   2   5   -0.70    0.90
   5  -2   5   -0.20    0.60
   5   2  -5   -0.60    1.10
  -5   2   5    0.60    1.10
  -5   2   5    0.90    1.30
   5   2  -5   -0.60    1.00
   5   2  -5    2.00    1.60
  -5  -2   5    0.90    1.10
  -5   2  -5   -0.70    0.70
   5  -2  -5    0.10    1.10
   5  -2  -5    0.40    1.10
   5  -2  -5    1.00    1.20
  -5   2  -5    1.50    0.90
  -5  -2   5   -1.10    1.00
  -5  -2   5   -0.10    1.30
  -6   2   5   39.00    5.00
  -6   2   5   43.40    5.60
   6   2  -5   34.20    5.30
   6   2  -5   42.10    5.70
   6  -2   5   45.90    4.30
  -6   2   5   51.29    6.80
   6   2  -5   46.90    5.90
   6  -2  -5   40.70    5.20
   6  -2  -5   36.30    5.10
   6   2   5   40.30    5.30
  -6  -2   5   40.90    5.60
  -6  -2   5   43.90    5.60
   6  -2  -5   41.20    6.00
  -6  -2   5   48.60    6.50
   7  -2   5   11.90    2.50
   7   2  -5   10.20    2.90
   7   2  -5    9.70    3.00
  -7   2   5    9.60    3.00
  -7   2   5    6.50    2.40
  -7  -2  -5   13.60    3.20
  -7   2   5    8.10    2.60
   7  -2   5    6.50    1.80
   7  -2  -5    5.60    2.40
   7   2   5    6.10    2.80
   7  -2  -5    9.30    2.70
  -7   2  -5    6.30    1.70
  -7  -2   5    7.60    2.80
  -7  -2   5    9.60    3.10
   7  -2  -5   13.50    3.30
   7   2   5    6.80    2.60
  -7  -2   5    7.90    3.00
  -8   2   5   31.50    4.70
  -8   2   5   22.00    4.20
   8   2  -5   26.00    6.10
   8  -2   5   25.40    4.10
   8   2  -5   27.40    5.40
   8   2  -5   32.30    5.50
   8  -2   5   20.70    3.30
  -8   2   5   20.30    4.40
  -8   2  -5   25.90    3.40
   8  -2  -5   23.80    4.60
  -8  -2   5   25.90    5.10
   8   2   5   28.90    5.00
   8  -2  -5   31.20    5.10
   8  -2  -5   26.40    4.70
  -8  -2   5   39.00    6.10
   8   2   5   25.70    4.80
  -8  -2   5   22.60    4.70
   9   2  -5    6.10    3.10
   9   2  -5    6.30    2.90
  -9   2   5   -0.60    1.30
   9  -2   5    3.80    1.80
   9  -2   5    8.90    2.70
   9   2  -5    5.90    3.20
  -9   2   5    5.70    2.70
  -9   2   5    1.50    2.00
  -9  -2  -5    3.00    1.90
  -9  -2   5    4.40    2.90
   9  -2  -5    4.50    2.60
   9  -2  -5    3.20    2.50
  -9  -2   5    3.30    2.40
   9  -2  -5    1.00    2.10
   9   2   5    3.60    2.50
  -9   2  -5    1.60    1.30
   9   2   5    6.40    3.00
  10  -2   5    1.10    2.10
  10  -2   5    1.30    1.50
  10   2  -5    0.80    1.90
  10   2  -5   -1.00    1.20
 -10   2   5   -1.70    1.70
  10   2  -5    0.20    2.20
 -10   2   5   -0.30    1.60
 -10   2   5    0.30    1.60
 -10  -2  -5    1.20    2.00
 -10  -2   5   -0.40    1.90
 -10  -2   5   -1.60    1.80
 -10   2  -5    0.10    1.20
  10  -2  -5    0.00    1.90
  10  -2  -5   -1.50    1.60
  10   2   5   -1.10    2.20
 -10  -2   5    0.70    2.20
  10   2   5    2.70    2.50
  10  -2  -5    2.70    2.30
 -11   2   5   -0.10    1.80
  11   2  -5   -1.60    1.90
 -11   2   5    3.20    2.80
  11  -2   5    1.00    2.20
  11  -2   5    0.90    1.60
  11   2  -5   -1.30    2.50
  11   2   5    1.90    3.10
 -11  -2   5   -0.90    1.80
  11  -2  -5   -0.70    2.00
  11   2   5    0.40    2.40
 -11  -2   5    2.60    3.00
  11  -2  -5    2.10    2.70
   0   3   5   91.49    5.80
   0   3  -5   77.09    5.20
   0   3   5  105.99    6.50
   0  -3  -5   90.49    5.70
   0   3  -5   91.39    4.80
   0  -3   5   90.19    5.60
   0  -3   5   84.69    5.30
   0  -3  -5   94.39    6.10
   0  -3  -5   98.49    6.50
  -1   3   5    1.80    1.30
   1  -3   5    0.80    0.80
  -1  -3  -5   -0.70    1.00
   1   3  -5    0.10    0.90
  -1   3   5    0.80    1.10
   1   3  -5   -0.20    0.80
   1   3  -5    0.20    0.90
   1  -3   5   -0.90    0.50
  -1   3   5    0.20    1.00
   1  -3   5    0.70    0.70
  -1   3  -5   -0.80    0.50
   1   3   5    0.50    0.80
   1  -3  -5   -0.10    0.80
  -1  -3   5    0.90    1.10
   1   3   5    0.50    1.30
  -1  -3   5   -0.30    0.80
  -1   3  -5   -0.60    0.60
   1  -3  -5    1.30    1.40
  -1  -3   5   -0.90    0.90
   1  -3  -5    0.00    0.70
   2  -3   5  261.47   11.60
  -2   3   5  243.88   13.10
   2   3  -5  251.97   13.10
   2   3  -5  249.78   12.50
   2   3  -5  261.97   13.20
  -2  -3  -5  258.57   13.30
  -2   3   5  247.28   13.00
   2  -3   5  269.07   11.70
   2  -3   5  253.27   11.30
  -2   3   5  257.37   12.80
   2   3   5  268.77   13.60
   2  -3  -5  252.27   13.30
   2  -3  -5  257.67   12.80
  -2   3  -5  250.07   11.60
  -2  -3   5  263.07   13.10
  -2   3  -5  268.07   11.60
  -2  -3   5  259.67   13.50
   2   3   5  248.48   12.70
   2  -3  -5  257.17   13.00
  -2  -3   5  250.27   13.10
  -3   3   5  476.95   22.70
  -3   3   5  469.75   22.30
   3  -3   5  482.85   20.60
  -3   3   5  474.05   22.50
   3   3  -5  512.95   22.60
   3   3  -5  490.95   23.10
   3   3  -5  506.35   23.20
   3  -3  -5  485.45   22.70
   3  -3  -5  488.05   22.90
  -3  -3   5  488.35   22.90
   3  -3  -5  480.85   22.30
  -3  -3   5  492.45   23.00
  -3  -3   5  496.65   23.50
  -3   3  -5  493.85   20.50
  -4   3   5  351.66   17.10
  -4   3   5  348.57   17.60
  -4   3   5  355.26   17.30
   4   3  -5  341.37   17.30
   4   3  -5  337.07   17.80
   4   3  -5  366.16   18.10
   4  -3   5  341.97   15.00
  -4  -3   5  337.17   17.70
  -4  -3   5  356.46   18.40
  -4   3  -5  360.36   14.90
   4  -3  -5  342.17   17.30
   4  -3  -5  349.27   17.10
   4  -3  -5  339.87   17.40
  -4  -3   5  357.86   18.00
   5   3  -5  149.88    9.60
   5  -3   5  142.19    7.30
   5   3  -5  144.49    9.80
  -5   3   5  138.39    9.00
   5   3  -5  144.79    9.80
   5  -3   5  142.69    7.10
  -5   3   5  143.29    9.40
  -5   3   5  145.69    9.00
   5  -3  -5  148.09    9.40
  -5   3  -5  145.49    7.10
  -5  -3   5  172.88   10.80
  -5   3  -5  141.99    6.90
   5  -3  -5  155.88    9.50
  -5  -3   5  155.58    9.90
  -5  -3   5  129.69    9.50
   5  -3  -5  150.48    9.10
   6   3  -5   54.09    6.80
   6   3  -5   57.19    6.50
  -6   3   5   46.80    5.70
   6  -3   5   49.99    3.50
   6   3  -5   51.59    7.60
  -6   3   5   64.19    6.20
  -6   3   5   57.99    6.60
   6  -3   5   50.39    3.70
  -6   3  -5   52.59    3.40
   6  -3  -5   47.20    5.80
  -6  -3   5   61.09    7.20
  -6  -3   5   59.79    7.40
  -6   3  -5   52.19    3.50
   6   3   5   64.69    8.00
  -6  -3   5   46.70    6.10
   6  -3  -5   50.19    5.80
   7   3  -5   94.59    9.60
  -7  -3  -5   80.99    7.30
  -7   3   5   93.79    7.90
   7   3  -5  105.49   10.00
  -7   3   5   98.59    7.20
   7  -3   5   89.99    5.60
   7  -3   5   86.09    6.10
  -7   3   5   91.69    7.30
   7   3   5   85.69    8.80
   7  -3  -5   98.09    7.60
   7  -3  -5   98.99    7.80
  -7  -3   5   81.59   10.10
   7  -3  -5   91.79    7.60
  -7  -3   5   81.39    8.90
  -7   3  -5   95.09    5.40
  -7  -3   5   85.39    9.50
   7   3   5   94.59    9.20
  -8   3   5    2.80    2.20
   8   3  -5    6.50    3.00
   8  -3   5    2.10    1.20
  -8   3   5    4.90    2.20
   8  -3   5    0.00    1.20
  -8  -3  -5    2.90    2.40
  -8   3   5    3.70    2.00
  -8  -3   5    7.50    3.40
  -8   3  -5    3.70    1.30
   8   3   5    2.40    2.20
   8  -3  -5    0.40    1.50
   8  -3  -5    3.60    2.50
  -8  -3   5    2.70    2.20
   8  -3  -5    4.30    2.30
   8   3   5    3.70    2.40
  -8  -3   5    5.90    2.80
  -9   3   5    2.80    2.20
   9   3  -5   -0.30    1.90
  -9   3   5    4.70    2.30
   9  -3   5    1.70    1.70
   9   3  -5    9.90    3.60
   9  -3   5    2.20    1.30
  -9  -3   5    4.20    2.80
   9  -3  -5    3.40    2.40
  -9  -3   5    5.30    3.00
   9  -3  -5    3.50    2.40
  -9   3  -5    3.50    1.40
   9  -3  -5    7.10    2.80
   9   3   5    2.30    2.30
  -9  -3   5    4.10    2.90
   9   3   5    4.70    2.70
 -10   3   5    8.90    2.80
  10   3  -5    6.30    3.40
 -10   3   5    4.30    2.60
  10   3  -5    8.70    3.70
  10  -3   5    5.20    2.60
 -10   3   5    9.90    3.60
 -10  -3  -5    5.60    2.70
  10   3  -5    8.90    3.60
  10  -3   5   10.30    2.30
 -10  -3   5    8.20    3.50
 -10  -3   5    7.00    3.90
  10  -3  -5    9.30    3.40
  10  -3  -5    8.20    3.20
 -10  -3   5    7.20    3.40
  10   3   5    3.30    3.40
  10   3   5   17.70    4.60
  10  -3  -5    8.00    3.40
 -10   3  -5    7.90    2.00
  11  -3   5    0.90    1.40
 -11   3   5    1.00    1.90
 -11   3   5    2.40    2.70
  11  -3   5    2.40    2.30
  11   3  -5   -0.10    2.70
  11  -3  -5   -0.60    1.50
 -11  -3   5   -0.60    2.50
  11  -3  -5   -1.00    2.30
 -11  -3   5    0.10    2.60
  11   3   5    1.10    2.80
   0  -4  -5    0.40    0.90
   0  -4   5    0.30    0.90
   0   4  -5   -0.30    0.60
   0   4  -5    0.00    0.70
   0   4   5    1.50    1.00
   0   4   5    1.60    1.30
   0  -4  -5   -0.60    0.50
   0  -4   5    0.20    0.70
   0  -4   5    0.00    0.70
   1  -4   5    0.70    0.70
  -1   4   5    0.10    0.90
   1  -4   5   -0.40    0.50
   1   4  -5    0.50    0.90
   1   4  -5    0.00    0.80
   1   4  -5    0.80    0.80
  -1   4   5   -0.50    1.00
  -1  -4  -5    1.80    1.40
  -1   4   5   -0.80    0.90
   1  -4   5    0.50    0.70
  -1  -4   5   -0.20    0.90
   1  -4  -5   -1.90    0.70
  -1   4  -5    0.20    0.70
   1  -4  -5    0.00    0.90
   1   4   5   -0.30    0.90
  -1  -4   5   -0.40    0.80
   1  -4  -5    1.20    1.10
  -1   4  -5    1.00    0.80
   1   4   5   -0.10    1.20
  -1  -4   5   -0.80    0.80
   2  -4   5   89.89    4.80
  -2   4   5   84.09    6.20
  -2   4   5   86.79    6.20
   2   4  -5   76.99    5.50
   2  -4   5   92.79    4.60
   2   4  -5   91.89    6.30
   2   4  -5   87.49    6.30
  -2   4   5   85.89    5.80
   2  -4   5   87.59    4.50
   2  -4  -5   91.29    6.00
   2   4   5   97.39    6.90
  -2   4  -5   92.19    4.70
  -2   4  -5   87.19    4.70
  -2  -4   5   85.19    6.10
   2   4   5   92.69    6.10
   2  -4  -5   81.89    6.00
  -2  -4   5   94.99    6.60
  -2  -4   5   83.69    6.10
   2  -4  -5   78.29    6.20
  -3   4   5    7.10    2.10
  -3   4   5   13.30    2.60
   3   4  -5    7.60    2.20
   3   4  -5    9.30    2.30
   3  -4   5    9.10    1.20
  -3   4   5   12.40    2.40
   3   4  -5    8.10    2.10
  -3  -4   5   11.10    2.50
   3  -4  -5   14.70    2.80
   3  -4  -5    7.10    1.90
  -3  -4   5    7.60    2.40
   3  -4  -5   10.50    2.50
  -3  -4   5    8.20    2.30
  -3   4  -5   10.70    1.10
  -4   4   5   53.99    5.70
   4  -4   5   58.49    3.00
   4  -4   5   60.19    2.90
   4   4  -5   54.89    6.20
  -4   4   5   61.69    4.90
   4   4  -5   47.20    5.40
  -4   4   5   54.59    5.80
   4   4  -5   64.89    5.60
  -4  -4   5   54.89    6.60
   4  -4  -5   66.29    5.10
  -4  -4   5   62.99    6.50
   4  -4  -5   55.29    5.80
  -4  -4   5   59.29    6.40
   4  -4  -5   55.09    5.90
  -5   4   5    0.40    1.00
   5   4  -5    2.30    1.70
   5  -4   5    0.30    0.30
  -5   4   5    1.00    1.40
   5   4  -5    3.00    1.90
   5  -4   5    0.10    0.30
   5   4   5    1.30    1.50
   5  -4  -5    0.50    1.20
  -5  -4   5    1.70    1.70
  -5  -4   5    0.40    1.50
  -5  -4   5   -1.80    0.90
   5  -4  -5    0.00    1.10
   5  -4  -5    3.20    1.60
  -6   4   5   -0.90    1.00
   6   4  -5   -2.90    0.90
   6   4  -5    2.60    1.80
   6   4  -5   -1.40    1.20
   6  -4   5    0.20    0.40
  -6   4   5   -0.60    1.10
  -6   4   5    0.50    1.40
   6  -4   5    0.90    0.50
   6  -4  -5    1.90    1.50
  -6   4  -5    0.80    0.30
  -6  -4   5    0.40    1.70
   6  -4  -5    3.90    1.80
  -6   4  -5    1.30    0.40
   6  -4  -5    0.60    1.40
  -6  -4   5    1.10    1.80
  -6  -4   5    1.20    1.80
   6   4   5    1.40    1.80
  -7   4   5    4.70    2.30
  -7   4   5    3.60    1.70
   7   4  -5   11.70    3.50
   7  -4   5    5.60    1.10
  -7  -4  -5    5.80    2.60
   7  -4   5    7.00    1.20
   7  -4   5    4.60    1.60
   7   4  -5    5.50    2.90
  -7   4   5    7.70    2.60
   7   4   5    2.30    2.00
   7   4   5    4.40    2.50
  -7  -4   5    9.20    3.40
   7  -4  -5    4.40    2.10
   7  -4  -5    7.50    2.70
   7  -4  -5    7.00    2.50
  -7  -4   5   10.80    3.40
  -7   4  -5    4.90    0.90
  -7   4  -5    6.90    1.00
   8   4  -5   79.19    9.30
  -8   4   5   68.39    6.80
   8  -4   5   74.19    4.40
   8  -4   5   60.59    5.40
   8  -4   5   78.79    4.50
  -8  -4  -5   76.89    8.60
  -8   4   5   63.49    7.50
  -8  -4   5   72.39    8.90
   8  -4  -5   56.19    7.00
  -8  -4   5   83.39    9.70
  -8  -4   5   71.39    8.50
   8   4   5   75.69    8.90
  -8   4  -5   79.09    4.10
   8  -4  -5   88.19    8.50
   8  -4  -5   55.49    7.00
  -8   4  -5   77.39    4.10
   8   4   5   75.69    8.90
  -9  -4  -5   -1.20    1.40
   9  -4   5   -1.10    1.10
   9   4  -5    0.10    2.00
   9  -4   5   -0.10    0.70
  -9   4   5    3.00    1.80
  -9   4   5    0.90    1.90
   9   4  -5    3.30    2.50
   9   4  -5   -1.40    1.50
  -9   4   5    3.50    2.30
  -9  -4   5    0.90    2.20
   9  -4  -5    0.70    1.80
   9   4   5    0.80    2.50
  -9   4  -5    0.40    1.10
   9  -4  -5    2.50    2.10
  -9  -4   5    2.80    2.50
  -9  -4   5   -1.00    1.90
   9  -4  -5    1.00    2.10
  10   4  -5    4.60    3.30
  10   4  -5    2.80    2.90
  10  -4   5    2.60    2.50
 -10   4   5   -0.50    1.40
  10  -4   5    0.70    0.90
 -10   4   5    0.50    2.20
  10  -4  -5    6.70    3.10
  10   4   5   -1.90    1.90
  10  -4  -5    4.90    2.80
  10   4   5   -0.50    2.30
 -10  -4   5   -0.20    2.20
 -10  -4   5    1.10    2.80
 -10  -4   5    2.90    2.90
  11  -4   5    1.40    2.40
 -11   4   5    0.20    1.50
 -11   4   5   -0.80    2.10
  11   4  -5   -1.70    2.70
  11   4  -5    0.70    2.70
  11  -4   5    0.10    1.50
 -11  -4   5    3.50    3.30
  11   4   5    0.20    2.80
   0  -5  -5   40.80    4.60
   0   5  -5   33.90    2.20
   0  -5   5   37.00    3.20
   0  -5  -5   37.30    4.10
   0  -5   5   45.90    3.50
   0   5  -5   34.70    3.60
   0   5  -5   33.30    3.50
   0  -5   5   33.30    3.80
   0   5   5   33.80    4.40
   0   5   5   37.70    4.20
   1   5  -5  112.59    7.20
   1  -5   5  126.59    6.40
  -1   5   5  108.19    7.50
   1   5  -5  131.39    7.40
  -1   5   5  109.69    7.00
  -1  -5  -5  121.19    7.90
   1  -5   5  118.09    6.20
   1   5  -5  117.19    6.40
   1  -5   5  111.69    6.50
   1  -5  -5  107.79    7.10
  -1  -5   5  117.89    7.10
   1  -5  -5  116.69    7.50
  -1   5  -5  116.59    6.40
  -1  -5   5  109.59    7.10
  -1   5  -5  112.09    6.10
  -1  -5   5  122.99    7.70
   1   5   5  117.89    8.00
   1   5   5  124.59    7.40
   2   5  -5   -0.30    0.70
  -2   5   5   -1.60    0.70
   2  -5   5    0.90    0.60
  -2   5   5   -0.30    1.10
   2  -5   5    0.00    0.50
   2   5  -5   -0.90    0.70
   2   5  -5   -0.40    0.80
   2  -5   5   -0.10    0.50
  -2   5   5   -0.40    0.90
  -2   5  -5   -0.20    0.40
   2  -5  -5   -0.90    1.00
  -2  -5   5    0.20    1.00
   2   5   5    0.50    1.00
  -2   5  -5   -0.10    0.50
  -2  -5   5    0.20    1.10
   2  -5  -5   -1.10    0.80
  -2  -5   5   -0.40    1.00
   2  -5  -5    1.20    1.10
   3   5  -5   14.50    2.70
   3   5  -5   13.80    3.10
   3  -5   5   14.80    1.10
  -3   5   5   15.40    2.90
  -3   5   5   15.10    2.70
  -3   5   5   15.00    2.90
   3   5  -5   12.40    2.80
   3  -5  -5    9.30    2.50
  -3  -5   5   11.50    2.80
  -3  -5   5    9.10    2.50
   3   5   5   14.60    2.80
   3  -5  -5   16.20    2.80
  -3  -5   5   17.90    3.40
   3  -5  -5   17.20    2.90
  -4   5   5    0.00    1.00
   4   5  -5    0.80    1.30
   4   5  -5    1.10    1.40
  -4   5   5    0.90    1.10
  -4   5   5    0.20    1.10
   4   5  -5   -1.90    1.00
   4  -5  -5    0.50    1.10
  -4  -5   5    0.20    1.40
  -4  -5   5   -0.90    1.20
   4   5   5   -0.30    1.10
   4  -5  -5   -0.60    0.70
  -4  -5   5   -1.50    1.00
   4  -5  -5    0.60    1.20
  -5   5   5  102.39    7.40
   5   5  -5   97.79    8.00
  -5   5   5   97.79    6.70
  -5   5   5   83.89    6.70
   5   5  -5   85.39    7.20
   5   5  -5   75.49    8.20
  -5  -5   5  107.99    8.10
   5  -5  -5   93.89    7.20
   5   5   5  100.99    8.10
   5  -5  -5   94.79    6.90
  -5  -5   5   91.69    7.90
  -5  -5   5  100.49    9.80
   5  -5  -5  103.19    7.40
  -6   5   5    1.30    1.70
   6   5  -5    2.40    1.80
   6   5  -5    0.80    1.50
  -6   5   5    3.80    1.90
  -6   5   5    3.00    1.60
   6   5  -5    7.10    2.90
   6  -5  -5    2.20    1.70
  -6  -5   5   -0.60    1.50
  -6  -5   5    1.50    2.60
  -6  -5   5    3.20    1.90
   6  -5  -5    2.50    1.80
   6   5   5    4.10    2.30
  -7   5   5    2.90    1.90
  -7   5   5    3.60    2.00
   7   5  -5    2.50    2.30
  -7  -5  -5    1.10    1.70
   7   5  -5   -1.20    1.30
  -7   5   5   -0.50    1.10
   7  -5   5    0.90    1.00
  -7  -5   5    3.00    2.50
   7  -5  -5   -0.80    1.20
   7   5   5   -0.10    1.70
   7   5   5    0.50    2.10
   7  -5  -5    1.80    1.70
  -7  -5   5    0.50    1.70
   7  -5  -5    2.10    1.90
  -8   5   5   22.90    4.20
   8   5  -5   25.90    6.00
   8  -5   5   25.40    3.40
   8   5  -5   15.70    4.40
  -8   5   5   21.10    4.30
  -8   5   5   18.70    3.20
  -8  -5  -5   21.20    4.60
   8   5  -5   15.80    6.40
   8  -5  -5   24.60    4.40
  -8  -5   5   16.80    4.60
   8   5   5   32.20    5.90
  -8  -5   5   28.00    5.70
  -8  -5   5   27.20    5.40
   8  -5  -5   26.60    4.60
   8  -5  -5   28.10    4.80
   8   5   5   20.60    4.90
   9   5  -5   17.40    4.80
   9   5  -5   15.20    4.60
   9  -5   5   15.80    3.10
  -9  -5  -5   16.20    4.30
  -9   5   5   12.00    3.60
  -9   5   5   14.30    3.70
  -9   5   5   18.70    3.20
   9   5  -5   16.80    4.50
   9  -5  -5   22.60    4.60
   9   5   5   17.80    4.90
   9  -5  -5   10.30    3.30
  -9  -5   5   17.30    4.90
  -9  -5   5   13.40    4.20
  -9  -5   5   14.30    4.40
   9   5   5   12.70    4.40
   9  -5  -5   19.40    4.30
  10   5  -5    2.90    3.40
  10   5  -5    5.60    3.50
 -10   5   5    2.80    2.60
  10  -5   5    2.20    1.90
  10  -5  -5    0.20    2.20
  10  -5  -5    4.70    2.80
  10  -5  -5    0.10    2.00
 -10  -5   5    5.60    3.40
  10   5   5   -1.30    2.30
 -10  -5   5    7.00    3.90
 -10  -5   5   -0.20    2.50
  11   5  -5    4.60    3.90
  11  -5   5    6.00    2.70
 -11   5   5    6.80    3.30
 -11  -5   5    9.20    4.40
  11   5   5   11.30    4.90
  11  -5  -5    8.10    3.70
   0  -6   5    0.60    0.80
   0  -6  -5   -0.40    1.00
   0  -6   5   -1.80    0.60
   0   6  -5    0.70    0.80
   0   6   5    0.10    1.20
   0   6  -5   -0.20    0.30
   0   6  -5   -0.20    0.80
   0   6   5   -0.30    0.90
   0  -6   5   -0.10    0.60
  -1   6   5    7.80    2.00
   1  -6   5    8.50    1.50
   1  -6   5    5.90    1.40
   1   6  -5    5.60    1.30
   1   6  -5    4.20    1.60
  -1  -6  -5    6.20    2.20
  -1   6   5    7.60    2.20
   1  -6  -5    9.60    2.40
   1   6   5    3.50    1.40
  -1   6  -5    6.20    1.40
  -1  -6   5    7.60    1.90
   1   6   5    6.70    2.40
  -1   6  -5    4.40    1.30
  -1  -6   5    6.70    1.90
  -1  -6   5    5.90    1.90
   1  -6  -5    1.30    1.30
   2   6  -5  137.89    7.80
   2   6  -5  122.19    8.40
   2  -6   5  129.99    6.60
  -2   6   5  128.09    8.50
  -2   6   5  135.49    8.00
   2   6  -5  140.59    8.70
  -2  -6   5  140.79    8.80
   2   6   5  133.29    8.30
  -2  -6   5  145.29    9.10
   2  -6  -5  120.39    8.20
  -2  -6   5  131.99    8.40
  -2   6  -5  130.89    6.30
   2  -6  -5  134.89    8.20
   3   6  -5    0.50    1.30
   3  -6   5    1.10    0.50
  -3   6   5    1.20    1.40
  -3   6   5    2.50    1.40
   3   6  -5    1.50    1.50
   3   6  -5   -0.30    1.20
  -3   6   5    0.90    1.40
   3   6   5    0.20    1.10
  -3  -6   5    0.20    1.30
  -3  -6   5   -2.00    0.70
   3  -6  -5    3.20    1.80
   3  -6  -5    2.40    1.30
   3  -6  -5    1.60    1.30
   3   6   5   -0.20    1.40
  -3  -6   5    2.00    1.70
  -4   6   5  116.59    7.80
   4   6  -5  114.99    8.50
  -4   6   5  111.59    7.10
   4   6  -5   89.19    7.90
  -4   6   5   99.89    7.40
   4   6  -5  101.59    7.50
  -4  -6   5  112.09    8.70
   4  -6  -5  102.69    7.20
   4  -6  -5   96.39    7.30
  -4  -6   5  122.89    8.80
   4   6   5  116.19    8.70
   4  -6  -5  101.59    7.70
  -4  -6   5  100.49    7.90
  -5   6   5    9.50    2.20
   5   6  -5    5.60    2.50
   5   6  -5    8.70    2.90
  -5   6   5    5.00    1.90
   5   6  -5    6.40    2.70
  -5   6   5    4.50    1.90
  -5  -6   5    8.10    3.00
  -5  -6   5    4.30    2.30
  -5  -6   5    4.10    2.40
   5  -6  -5    6.80    2.30
   5  -6  -5    4.00    1.80
   5   6   5    3.90    2.30
  -6   6   5   70.49    5.50
   6   6  -5   82.39    9.00
   6   6  -5   69.89    7.90
  -6   6   5   68.19    7.50
   6   6  -5   70.09    8.40
  -6   6   5   72.19    7.20
   6  -6  -5   65.89    6.80
  -6  -6   5   59.99    8.00
   6   6   5   73.19    8.50
   6  -6  -5   73.49    6.20
  -6  -6   5   71.09    8.20
  -6  -6   5   60.89    7.90
   6  -6  -5   66.09    7.10
   7   6  -5    0.20    1.80
  -7   6   5   -0.50    1.10
   7  -6   5   -0.10    0.70
   7   6  -5   -0.20    1.60
  -7  -6  -5    0.90    1.80
  -7   6   5    1.20    1.60
   7  -6  -5   -0.40    1.20
  -7  -6   5    2.40    2.30
   7   6   5   -1.40    1.80
   7  -6  -5    0.30    1.40
  -7  -6   5   -1.70    1.50
   7  -6  -5    1.30    1.60
   7   6   5   -0.60    1.40
   8  -6   5    2.70    1.40
   8   6  -5    1.50    2.50
  -8   6   5    3.40    1.70
  -8  -6  -5    5.40    3.00
   8   6  -5    5.00    3.00
  -8   6   5    0.30    1.80
  -8  -6   5    2.40    2.70
   8   6   5    3.40    2.80
   8   6   5    0.70    2.10
  -8  -6   5    1.70    2.40
   8  -6  -5    2.60    1.90
   8  -6  -5    3.80    2.20
   8  -6  -5    4.60    2.20
  -8  -6   5    0.00    2.10
   9   6  -5    2.80    2.90
   9   6  -5   -0.50    2.10
  -9   6   5    1.60    2.20
   9  -6   5    0.20    1.20
   9   6  -5   -0.60    1.90
  -9   6   5    0.50    1.70
  -9  -6  -5   -0.60    1.80
  -9   6   5    1.70    2.00
   9  -6  -5    1.10    1.90
   9   6   5    0.00    2.30
   9   6   5    2.00    2.80
   9  -6  -5    1.90    2.10
   9  -6  -5    0.30    2.00
  -9  -6   5   -2.70    1.60
  -9  -6   5   -2.10    1.80
  -9  -6   5   -0.70    1.30
  10   6  -5   66.09    9.30
 -10   6   5   69.39    8.50
  10  -6   5   61.89    6.10
  10   6  -5   64.79    9.40
  10   6   5   49.20    8.40
  10  -6  -5   67.19    8.10
 -10  -6   5   64.39    9.40
  10  -6  -5   68.19    8.00
 -10  -6   5   69.59   11.60
   0   7  -5   56.79    4.70
   0  -7   5   71.09    5.20
   0   7   5   72.69    7.20
   0  -7   5   61.69    5.00
   0  -7  -5   69.99    5.90
   0  -7   5   66.09    4.80
   0   7  -5   69.09    4.90
   0   7   5   63.39    5.20
  -1   7   5   45.80    5.50
  -1  -7  -5   43.70    5.60
  -1   7   5   46.60    4.90
   1   7  -5   46.90    3.40
   1   7  -5   55.19    5.40
   1  -7   5   52.19    3.70
   1  -7   5   49.60    3.90
   1  -7  -5   50.49    5.60
   1   7   5   53.59    6.30
  -1  -7   5   45.50    5.20
  -1   7  -5   53.69    3.70
   1   7   5   42.80    4.80
   1  -7  -5   45.30    5.00
  -1  -7   5   59.59    5.80
  -1  -7   5   45.70    5.00
  -2   7   5   17.20    3.30
   2   7  -5   14.80    4.30
   2  -7   5   15.50    1.70
   2  -7   5   14.90    2.10
   2   7  -5   19.50    3.40
  -2   7   5   12.00    2.40
   2   7  -5   23.30    3.10
  -2  -7   5   12.50    2.90
  -2  -7   5   17.50    3.30
  -2  -7   5   13.40    3.10
   2  -7  -5   17.00    3.10
  -2   7  -5   12.10    1.50
   2  -7  -5   12.60    2.80
   2   7   5   12.70    2.80
  -3   7   5   27.00    4.20
   3   7  -5   30.20    4.70
  -3   7   5   33.00    4.00
   3   7  -5   34.10    5.00
   3  -7   5   32.50    2.20
   3   7  -5   41.00    4.60
   3  -7  -5   36.00    4.70
  -3  -7   5   28.40    4.60
  -3  -7   5   31.30    5.40
   3   7   5   30.70    5.00
   3  -7  -5   45.20    4.90
  -3  -7   5   24.30    4.50
   3   7   5   31.00    4.40
  -4   7   5    6.30    2.00
  -4   7   5   10.10    2.70
   4   7  -5    9.00    2.80
  -4   7   5   11.30    2.80
   4  -7   5    7.50    0.60
   4   7  -5    4.10    2.30
   4  -7  -5    8.70    2.50
   4  -7  -5    8.40    2.70
   4   7   5    5.60    2.40
  -4  -7   5   11.70    3.20
  -4  -7   5    7.30    2.60
   4  -7  -5    8.00    2.50
  -4  -7   5   11.80    3.40
  -5   7   5   87.59    6.10
   5   7  -5   87.19    7.30
  -5   7   5   96.89    7.20
  -5   7   5   82.39    6.90
   5   7  -5   86.79    9.10
   5   7  -5   78.69    8.60
   5  -7  -5   90.79    7.00
  -5  -7   5   79.89    9.10
  -5  -7   5   84.89    8.80
  -5  -7   5   90.09    9.50
   5  -7  -5   84.79    7.20
   5  -7  -5   82.49    6.60
   6   7  -5   34.50    5.80
   6   7  -5   26.40    4.70
  -6   7   5   33.10    5.10
  -6   7   5   26.20    3.50
   6   7  -5   27.40    5.30
   6  -7  -5   26.60    4.20
  -6  -7   5   33.10    6.00
  -6  -7   5   43.30    6.30
  -6  -7   5   27.70    5.50
   6  -7  -5   32.70    4.90
   6  -7  -5   26.40    4.20
   7   7  -5   21.70    4.80
   7  -7   5   16.10    1.80
  -7   7   5   16.60    2.60
  -7  -7  -5   11.50    3.90
   7   7  -5   17.00    4.10
   7   7  -5    9.30    3.60
  -7   7   5   14.80    3.50
   7   7   5    9.00    3.40
  -7  -7   5   21.40    5.20
   7  -7  -5   11.80    3.20
   7  -7  -5   18.00    3.80
  -7  -7   5   26.30    5.50
   7  -7  -5   10.00    3.00
   7   7   5   19.10    4.90
  -8   7   5   21.00    4.30
   8   7  -5   23.70    5.10
  -8   7   5   22.60    4.20
   8  -7   5   20.10    2.60
  -8  -7  -5   16.20    4.70
  -8   7   5   21.20    2.50
   8   7   5   19.90    5.10
  -8  -7   5   22.00    5.10
   8   7   5   21.40    5.50
  -8  -7   5   22.90    5.50
   8  -7  -5   16.00    3.80
   8  -7  -5   22.20    4.40
   8  -7  -5   14.90    3.60
   9   7  -5    0.90    2.80
   9  -7   5    1.30    1.20
  -9  -7  -5    4.70    3.20
  -9   7   5    4.30    2.30
  -9  -7   5    3.10    3.10
  -9  -7   5    1.90    2.70
   9  -7  -5    0.00    1.90
   9  -7  -5    0.80    2.20
   9  -7  -5    0.30    2.00
   9   7   5   -0.50    2.40
  10  -7   5    4.50    2.00
 -10   7   5    6.50    3.10
 -10  -7   5    6.50    4.30
  10  -7  -5    4.80    3.10
  10   7   5    7.90    6.00
  10  -7  -5    3.20    2.70
  10  -7  -5    5.30    3.10
 -10  -7   5   10.70    4.80
   0  -8   5   -0.40    0.70
   0   8  -5    1.60    1.20
   0   8   5    0.10    1.10
   0   8   5   -1.30    1.10
   0  -8  -5    0.60    1.20
   0  -8   5    0.40    1.10
   0   8   5   -0.60    1.60
   1   8  -5   -0.70    1.10
  -1   8   5    0.90    1.40
  -1  -8  -5    1.10    1.60
   1  -8   5    0.30    0.80
   1   8  -5   -0.70    0.60
   1  -8   5   -1.00    0.90
  -1   8   5   -0.40    1.00
   1  -8  -5    0.40    1.20
  -1   8  -5    1.10    0.90
  -1  -8   5    0.40    1.10
   1   8   5    0.50    1.40
  -1  -8   5    0.50    1.40
   1  -8  -5   -0.60    0.90
   1   8   5    1.00    2.00
   1   8   5   -0.60    1.00
   2   8  -5   12.60    3.10
  -2   8   5   13.00    3.00
   2  -8   5   13.90    2.20
   2   8  -5   14.50    3.20
   2   8  -5   13.80    2.50
   2  -8   5   16.50    1.90
  -2   8   5   14.00    2.70
   2   8   5    8.70    2.50
  -2  -8   5   11.60    3.00
  -2   8  -5   16.00    1.80
  -2  -8   5   16.00    3.30
   2   8   5    8.40    2.80
   2  -8  -5   15.60    3.10
   2  -8  -5   11.80    2.80
  -3   8   5    2.20    1.50
  -3   8   5   -1.40    1.20
   3  -8   5    0.50    0.70
   3   8  -5   -0.40    1.10
   3   8  -5   -1.10    1.00
   3   8  -5    0.30    1.30
   3  -8  -5    1.40    1.50
   3  -8  -5    0.10    1.10
   3   8   5   -0.40    1.30
   3   8   5    1.10    1.90
  -3  -8   5   -0.50    1.40
  -3  -8   5   -0.20    1.40
  -4   8   5    3.70    1.60
   4   8  -5    0.90    1.40
   4  -8   5    5.30    0.90
  -4   8   5    3.70    2.00
   4   8   5    5.20    2.20
  -4  -8   5    3.70    2.40
   4  -8  -5    4.00    1.90
   4  -8  -5    2.00    1.50
   4   8   5    3.50    2.40
  -4  -8   5    2.90    2.00
   5   8  -5    1.50    2.20
   5   8  -5    0.00    1.70
  -5   8   5    4.50    2.20
  -5   8   5    3.10    1.50
   5  -8  -5    0.10    1.50
  -5  -8   5    0.70    1.80
   5  -8  -5    2.40    1.80
  -5  -8   5    2.60    2.50
   5  -8  -5    1.10    1.50
   6   8  -5    1.70    2.30
  -6   8   5    4.00    2.10
   6   8  -5    3.00    2.60
  -6   8   5    6.00    1.80
  -6  -8   5    5.20    2.80
   6  -8  -5    7.70    2.80
   6  -8  -5    4.10    2.10
   6  -8  -5    4.20    2.00
  -6  -8   5    4.10    2.60
  -7   8   5   -0.50    1.20
   7  -8   5    0.40    0.50
  -7  -8  -5   -0.60    1.70
  -7   8   5   -0.90    1.10
   7   8  -5   -0.90    1.80
  -7   8   5   -0.40    0.80
   7  -8  -5   -0.40    1.40
   7  -8  -5   -0.10    1.60
   7  -8  -5   -0.40    1.40
  -7  -8   5   -1.00    1.90
   7   8   5   -0.10    2.20
   7   8   5   -1.70    1.60
  -7  -8   5   -0.50    2.20
   8   8  -5   -0.10    2.20
   8   8  -5    0.90    2.70
  -8   8   5   -1.30    1.40
  -8   8   5   -1.80    1.10
   8  -8  -5    0.50    1.70
  -8  -8   5   -0.50    2.40
  -8  -8   5   -1.00    1.80
   8  -8  -5    2.90    2.30
   8   8   5   -0.90    2.10
   8  -8  -5   -0.80    1.40
   8   8   5    0.80    2.80
   9  -8   5    1.70    1.20
  -9   8   5   -1.20    1.30
  -9  -8  -5    1.20    3.00
   9  -8  -5    0.40    1.80
   9  -8  -5   -1.90    1.70
   9   8   5    1.90    4.10
  -9  -8   5    0.20    2.70
  -9  -8   5    0.00    2.60
 -10   8   5    0.00    1.70
  10  -8   5   -0.40    1.30
  10  -8  -5   -0.60    2.20
  10  -8  -5   -2.50    2.50
 -10  -8   5   -0.10    3.30
  10   8   5   -0.10    3.20
   0   9   5   71.09    5.90
   0   9   5   85.39    9.30
   0  -9   5   79.79    6.30
   0   9   5   59.79    7.30
   0  -9  -5   85.79    7.00
   0  -9   5   60.09    5.20
   0   9  -5   77.19    5.70
  -1   9   5   14.80    2.90
   1  -9   5    8.10    1.90
  -1   9   5    9.80    3.00
  -1  -9  -5    9.50    3.00
   1  -9   5   10.80    2.50
   1   9  -5   10.20    1.60
   1   9  -5    9.40    2.50
  -1   9   5   11.10    3.10
  -1   9  -5    9.00    1.90
   1   9   5    8.50    3.10
   1   9   5   11.40    2.80
  -1  -9   5   10.80    3.00
   1   9   5    8.50    3.10
   1  -9  -5   11.20    2.90
  -1  -9   5    7.60    2.20
  -2   9   5  112.49    8.00
   2   9  -5  128.79    8.70
  -2   9   5  114.69    7.40
   2  -9   5  110.89    6.90
   2  -9   5  104.39    5.80
  -2   9   5  105.59    8.20
   2   9  -5  121.09    7.00
   2  -9  -5  108.89    7.80
   2  -9  -5  122.59    8.30
  -2   9  -5  110.69    5.80
   2   9   5   96.69    7.60
  -2  -9   5   93.09    7.70
   2   9   5  113.39    9.20
   2   9   5   94.69    9.70
  -2  -9   5  102.19    8.30
  -3   9   5    1.40    1.30
   3   9  -5    0.70    1.30
  -3   9   5    0.10    1.40
   3  -9   5    0.70    0.90
   3   9  -5   -1.70    1.30
  -3   9   5    1.40    1.50
   3  -9  -5    0.50    1.30
   3  -9  -5    2.00    1.50
  -3  -9   5    0.90    1.60
   3   9   5   -0.70    1.20
   3   9   5   -1.00    1.60
   4   9  -5   91.39    7.10
  -4   9   5   93.39    7.40
   4  -9   5   95.79    5.10
  -4   9   5   96.79    6.70
  -4   9   5   88.49    6.20
  -4  -9   5   92.89    8.10
  -4  -9   5  107.29   10.70
   4  -9  -5   92.39    7.20
   4  -9  -5   80.99    6.90
   4   9   5   73.49    7.90
   5  -9   5   70.59    3.70
  -5   9   5   72.99    7.40
   5   9  -5   68.69    7.40
  -5   9   5   67.99    5.00
  -5   9   5   69.09    5.20
   5   9   5   66.89    8.70
  -5  -9   5   52.39    7.80
   5  -9  -5   73.09    7.20
   5  -9  -5   60.89    6.80
  -5  -9   5   77.69    8.70
   5   9   5   62.09    7.50
  -6   9   5    7.60    2.50
   6  -9   5    9.60    0.70
  -6  -9  -5   11.00    4.00
  -6   9   5    8.50    1.70
  -6   9   5    7.10    1.50
  -6  -9   5    7.60    3.50
   6  -9  -5    7.40    2.70
   6  -9  -5    7.10    2.50
  -6  -9   5    7.50    3.30
   7   9  -5    6.10    2.90
   7  -9   5    7.40    0.90
  -7   9   5    3.80    2.30
  -7  -9  -5    2.80    2.40
   7   9  -5    5.00    3.30
  -7  -9   5    7.80    3.70
   7  -9  -5    4.30    2.40
   7   9   5    6.20    3.50
  -7  -9   5    2.30    2.80
   7   9   5   13.90    4.70
   7  -9  -5    4.30    2.20
   7  -9  -5    7.30    2.70
   8  -9   5   13.90    1.60
  -8   9   5    7.10    2.90
  -8  -9  -5    8.20    4.10
  -8  -9   5   13.70    4.60
  -8  -9   5   11.90    4.40
   8  -9  -5    9.40    3.00
   8  -9  -5   12.40    3.50
   8  -9  -5   11.20    3.20
   8   9   5   13.30    4.80
  -9   9   5   36.70    5.90
   9  -9   5   51.99    3.60
   9  -9  -5   42.30    6.20
   9  -9  -5   52.09    6.90
   9   9   5   47.10    8.90
  -9  -9   5   35.50    8.50
  -9  -9   5   42.40    8.00
   0 -10   5   -0.50    1.40
   0  10   5   -0.30    1.40
   0 -10  -5   -0.40    1.50
   0 -10   5   -0.20    0.90
   0  10  -5    0.00    1.00
   0  10   5   -2.20    1.40
   0  10   5    0.80    1.50
   1  10  -5   29.20    4.20
  -1 -10  -5   40.80    6.00
   1 -10   5   16.80    3.30
  -1  10   5   25.70    3.80
   1  10  -5   23.50    1.80
  -1  10   5   22.50    4.40
  -1 -10   5   25.60    4.50
   1  10   5   22.20    3.90
   1  10   5   32.00    5.40
   1  10   5   20.40    4.60
  -1 -10   5   26.50    4.00
  -1  10  -5   24.90    3.20
   1 -10  -5   20.70    4.10
   2 -10   5    5.40    1.90
   2  10  -5    4.10    1.50
  -2  10   5    5.40    1.90
  -2  10   5    8.30    2.90
   2  10  -5    3.50    2.10
  -2  10   5    1.50    1.80
   2 -10   5    5.60    1.40
   2  10   5    6.50    2.90
   2  10   5    6.40    2.30
  -2 -10   5    9.10    3.60
   2 -10  -5    1.80    1.60
  -2  10  -5    5.00    1.20
   2  10   5    3.10    2.40
  -2 -10   5    8.40    2.60
  -3  10   5    2.10    1.70
  -3  10   5   -0.30    1.20
   3 -10   5   -0.70    0.80
  -3  10   5   -1.60    1.30
   3  10  -5   -0.40    1.20
   3 -10  -5    0.00    1.30
   3 -10  -5    0.70    1.30
  -3 -10   5   -0.10    1.40
   3  10   5    2.60    1.90
  -3 -10   5    0.40    1.80
  -4  10   5   42.70    4.70
   4  10  -5   39.60    5.20
  -4  10   5   34.60    3.90
  -4  10   5   45.50    5.70
   4 -10   5   44.20    3.60
   4  10  -5   32.10    5.80
   4 -10  -5   49.50    5.80
  -4 -10   5   31.80    5.50
   4 -10  -5   46.30    5.80
  -4 -10   5   47.60    7.30
   4  10   5   24.90    5.40
   4  10   5   46.90    6.20
  -5  10   5   10.90    3.00
   5 -10   5   11.20    1.80
   5  10  -5   10.00    3.20
  -5  10   5    7.20    1.80
   5  10  -5   13.30    4.50
  -5  10   5    8.60    2.40
   5 -10  -5   13.40    3.40
   5 -10  -5   11.40    3.00
  -5 -10   5   20.90    5.20
  -5 -10   5   11.10    3.70
   5  10   5   12.60    3.50
   5  10   5   11.90    4.80
  -6 -10  -5    8.00    3.80
   6  10  -5    9.10    3.50
   6  10  -5   10.00    3.80
  -6  10   5   10.80    3.10
   6 -10  -5   11.40    3.10
   6  10   5   15.00    4.80
  -6 -10   5   18.40    4.80
  -6 -10   5   11.20    4.30
   6 -10  -5   11.70    3.20
   7 -10   5   29.00    1.80
  -7 -10  -5   36.90    6.90
   7  10  -5   23.00    5.20
  -7  10   5   29.80    4.90
  -7 -10   5   31.30    6.80
   7 -10  -5   25.00    5.40
   7 -10  -5   24.90    4.60
  -7 -10   5   25.20    5.60
   7  10   5   29.80    6.50
   8 -10   5   33.70    2.10
  -8  10   5   29.70    6.40
  -8 -10  -5   24.30    6.00
   8 -10  -5   22.80    4.40
  -8 -10   5   34.70    7.30
  -8 -10   5   26.30    6.10
   0  11  -5    5.80    2.00
   0  11   5    0.80    1.50
   0 -11   5    7.90    2.30
   0  11   5    4.80    2.70
   0 -11  -5    7.00    2.70
   0 -11   5    3.70    2.20
   0  11   5    5.70    2.70
  -1  11   5    7.10    3.00
   1 -11   5    4.10    2.20
  -1  11   5    6.60    2.40
   1 -11   5    8.10    2.10
  -1  11   5    6.00    2.20
  -1 -11  -5    9.80    3.30
   1 -11  -5    4.10    2.10
   1  11   5    7.50    3.10
   1  11   5    4.50    2.80
  -1  11  -5    5.30    1.70
  -1 -11   5    3.60    1.90
   2  11  -5    1.10    0.90
  -2  11   5    3.40    2.00
   2  11  -5    2.40    2.10
  -2  11   5    0.00    1.20
   2  11  -5    1.70    1.20
  -2  11   5    2.50    2.20
   2 -11   5    0.70    1.40
   2 -11   5    2.70    1.10
   2  11   5    1.80    2.50
   2 -11  -5    4.80    2.20
   2  11   5    2.40    2.00
  -2 -11   5    6.60    2.90
  -2 -11   5    1.90    1.70
   2  11   5   -0.80    1.90
   3  11  -5    2.30    2.20
  -3  11   5    0.10    1.40
  -3  11   5    0.80    1.50
   3  11  -5   -1.50    1.20
   3 -11   5    1.20    1.30
  -3  11   5   -0.90    0.90
   3  11   5    1.70    2.40
  -3 -11   5    3.30    2.10
  -3 -11   5   -0.70    1.80
   3  11   5    1.40    1.80
   3 -11  -5    0.70    1.80
   3 -11  -5    2.40    1.70
  -4  11   5    1.00    1.30
  -4  11   5    1.70    1.30
   4  11  -5   -0.60    1.70
   4 -11   5    1.30    1.20
   4  11  -5    2.30    2.00
  -4  11   5    1.00    1.90
  -4 -11   5    1.80    2.20
   4 -11  -5    2.00    1.90
   4 -11  -5    2.80    2.00
   4  11   5   -0.20    2.30
   4  11   5    0.50    1.80
  -4 -11   5   -0.20    2.10
   5  11  -5    9.50    3.70
  -5  11   5    8.80    2.80
   5 -11   5    8.80    1.90
   5 -11  -5   14.80    3.60
   5  11   5    9.60    3.40
  -5 -11   5   11.80    4.30
   5 -11  -5   10.80    3.10
  -5 -11   5    4.70    2.80
   5  11   5    7.20    3.60
   6  11  -5    3.00    2.50
  -6 -11  -5   -1.20    1.60
  -6  11   5    0.00    1.50
   6 -11  -5   -1.70    1.50
   6  11   5    0.60    2.00
  -6 -11   5    2.20    2.80
   6 -11  -5    3.70    2.40
   6  11   5    2.20    2.70
  -7  11   5    3.00    2.20
   7  11  -5    0.70    2.70
  -7 -11  -5    0.10    2.30
  -7 -11   5    1.20    2.70
  -7 -11   5    4.60    3.60
   7 -11  -5    5.00    2.50
  -8  11   5   -0.20    1.50
  -8 -11  -5   -0.10    2.30
   8 -11  -5    0.50    2.10
  -8 -11   5   -1.60    2.70
   0  12   5   -1.00    1.60
   0 -12  -5    1.80    2.30
   0  12   5   -0.70    1.90
   0 -12   5    0.80    1.40
   0  12   5    0.00    1.40
   1 -12   5    0.20    1.20
   1  12  -5    1.30    1.60
  -1  12   5    0.90    2.00
  -1  12   5   -0.50    1.30
  -1 -12  -5   -1.60    1.40
  -1  12   5    0.10    1.60
   1 -12   5    2.60    2.00
   1  12   5    3.00    2.80
  -1 -12   5    2.10    2.20
   1 -12  -5    0.30    1.70
   1  12   5   -1.10    1.20
  -1 -12   5   -0.50    1.20
  -1  12  -5   -0.40    0.90
   1  12   5    0.20    2.00
  -2  12   5    3.10    1.80
   2 -12   5    2.60    2.00
  -2 -12  -5    3.30    2.60
  -2  12   5    2.80    2.30
   2  12  -5    1.80    1.10
   2 -12   5    4.30    1.40
  -2  12   5    4.20    2.20
  -2 -12   5    3.90    2.50
  -2  12  -5    1.70    0.90
  -2 -12   5    6.10    2.60
   2  12   5    1.50    1.70
   2  12   5    2.90    2.70
   2 -12  -5    1.40    2.10
   3 -12   5   -0.10    1.20
   3  12  -5   -0.70    1.30
  -3  12   5    2.30    2.00
   3  12  -5    2.30    2.40
  -3  12   5   -1.00    1.30
  -3  12   5    0.30    1.20
   3 -12  -5   -1.40    1.40
  -3 -12   5   -0.70    2.00
   3  12   5    1.70    2.40
  -3 -12   5   -1.30    1.30
   3  12   5   -2.00    1.20
  -4  12   5    0.20    0.90
   4 -12   5    2.70    1.60
   4  12  -5    1.40    1.80
   4  12  -5    2.10    2.30
  -4  12   5   -0.10    0.90
  -4  12   5   -0.50    1.60
  -4 -12   5   -0.40    1.80
   4  12   5   -1.50    2.40
   4 -12  -5    0.80    1.80
  -4 -12   5    1.60    2.60
   4 -12  -5   -0.20    1.50
   4  12   5    7.70    2.90
  -5 -12  -5   -0.20    2.90
  -5  12   5    3.00    2.10
   5 -12  -5    2.10    2.10
   5 -12  -5    0.00    2.20
   5  12   5    3.50    2.40
  -5 -12   5    0.80    2.30
  -6 -12  -5   35.90    7.40
  -6  12   5   38.60    5.70
   6  12  -5   37.00    6.20
  -6 -12   5   41.90    7.40
  -6 -12   5   27.30    6.40
   6 -12  -5   49.50    6.30
   6  12   5   37.80    6.30
   6 -12  -5   41.00    5.80
  -7 -12  -5    5.10    4.30
   7 -12  -5    5.40    3.10
  -7 -12   5    1.90    3.40
   0 -13  -5   11.60    3.70
   0  13   5   12.40    4.10
   0  13   5   15.90    4.10
   0  13  -5   14.10    3.10
   0 -13   5   14.90    3.90
   0  13   5   11.40    4.50
  -1 -13  -5   34.20    6.10
   1 -13   5   20.50    4.40
   1 -13   5   29.30    3.90
  -1  13   5   22.30    3.80
  -1  13   5   23.70    4.30
  -1  13   5   28.80    5.70
   1  13  -5   33.10    5.10
  -1 -13   5   29.20    5.80
  -1 -13   5   36.90    5.40
  -2  13   5   10.40    3.50
  -2 -13  -5   10.90    3.80
   2  13  -5    4.70    2.60
  -2  13   5   16.30    3.50
  -2  13   5    9.40    2.50
   2 -13   5    7.10    2.70
   2  13  -5    8.30    1.10
   2 -13   5    8.70    1.90
  -2  13  -5   10.60    2.20
   2  13   5   25.30    5.50
  -2  13  -5    7.30    1.60
   2  13   5    7.90    2.70
  -2 -13   5    6.80    2.80
  -2 -13   5   17.00    4.90
   2  13   5    4.80    3.00
   3 -13   5   25.80    4.30
   3  13  -5   13.10    2.60
   3  13  -5   13.40    2.50
  -3  13   5   23.30    3.20
  -3  13   5   20.80    4.40
  -3  13   5   12.30    2.30
   3 -13  -5   21.80    4.40
  -3 -13   5   13.10    4.00
  -3 -13   5   13.80    4.50
   3  13   5   17.70    4.10
   3  13   5   22.50    5.40
   3  13   5   13.50    4.90
   4  13  -5    5.50    2.70
  -4  13   5    7.20    3.20
  -4 -13   5    6.00    4.30
   4  13   5    3.90    2.50
  -4 -13   5    7.10    3.50
   4 -13  -5    6.90    2.90
   4  13   5    7.40    3.80
  -5  13   5   65.19    7.40
   5  13  -5   57.29    7.00
  -5 -13  -5   53.59    8.90
  -5 -13   5   56.19    8.60
   5  13   5   65.59    8.30
  -5 -13   5   55.89    9.20
   6  13  -5    2.20    3.00
   0  14   5    1.60    2.40
   0  14  -5   -1.80    1.30
   0  14   5   -0.90    2.30
   0 -14   5   -0.30    1.50
   0 -14   5    0.30    1.90
   0 -14  -5   -2.10    2.30
  -1 -14  -5    0.40    2.40
  -1  14   5   -0.80    1.90
   1  14  -5    0.60    2.10
  -1  14   5   -0.10    2.10
   1 -14   5   -0.60    1.90
   1 -14   5    0.40    1.50
  -1  14   5    0.30    1.60
   1  14   5    1.40    2.00
  -1  14  -5   -0.10    1.30
   1 -14  -5    0.40    2.10
   1  14   5   -0.70    2.30
  -1 -14   5   -0.50    2.00
  -1 -14   5   -0.30    1.70
   1  14   5    1.70    2.50
  -2 -14  -5    0.00    2.50
   2 -14   5    3.60    1.60
  -2  14   5    4.60    2.20
   2 -14   5    5.00    2.90
  -2  14   5    1.00    1.50
  -2  14   5    4.40    2.80
   2 -14  -5    4.00    2.70
  -2  14  -5   -0.10    1.00
  -2 -14   5    2.40    2.50
   2  14   5    0.60    2.80
   2  14   5    0.10    2.90
   2  14   5   -0.50    2.10
  -2 -14   5   -1.30    1.80
  -3  14   5    1.00    2.00
   3  14  -5   -0.60    1.10
   3  14  -5    0.00    1.10
  -3 -14  -5   -1.20    2.60
   3  14   5   -0.70    2.50
  -3 -14   5   -0.80    2.00
   3  14   5    0.40    2.20
  -3 -14   5   -0.40    2.30
   3  14   5   -1.00    2.40
   4  14  -5    0.10    1.90
  -4  14   5    3.70    2.70
  -4 -14  -5    2.20    3.60
   4  14  -5    0.20    1.50
   4  14   5    2.80    3.40
  -4 -14   5    3.10    3.10
  -4 -14   5    3.70    2.90
   0  15   5    7.90    3.90
   0 -15   5    4.60    3.00
   0 -15   5    4.10    2.40
   0   0  -6    9.80    2.10
   0   0   6    7.50    1.80
   0   0   6    7.70    1.80
   0   0   6    7.90    1.90
   0   0  -6   11.50    2.40
   0   0  -6   10.40    1.80
   1   0   6   22.20    2.80
  -1   0   6   20.90    3.00
  -1   0   6   24.10    3.40
   1   0  -6   24.00    3.30
   1   0  -6   18.90    3.00
   1   0   6   17.00    2.60
  -1   0  -6   24.30    3.30
   1   0   6   16.90    2.60
  -1   0  -6   19.20    2.70
   1   0  -6   16.90    2.60
  -1   0   6   16.20    2.60
   2   0   6   25.00    3.20
   2   0  -6   26.60    3.30
   2   0  -6   31.50    4.00
   2   0  -6   29.40    3.80
  -2   0  -6   26.00    3.10
  -2   0   6   27.60    3.70
  -2   0   6   27.40    3.60
  -2   0   6   26.90    3.60
   2   0   6   24.80    2.90
  -3   0   6  438.56   21.20
   3   0   6  437.66   20.50
   3   0  -6  459.35   21.40
   3   0   6  448.56   20.10
  -3   0   6  420.16   21.00
   3   0  -6  468.85   21.00
  -3   0   6  434.46   21.40
   3   0  -6  463.65   21.50
  -4   0   6   77.29    6.40
   4   0  -6   68.89    6.90
   4   0  -6   71.79    5.70
  -4   0   6   68.79    5.90
  -4   0   6   66.59    5.80
   4   0   6   83.39    5.70
  -4   0  -6   76.89    5.30
   4   0  -6   85.49    6.50
   5   0  -6   20.50    3.60
  -5   0   6   24.00    4.10
   5   0  -6   23.40    4.00
  -5   0   6   26.90    4.40
  -5   0   6   25.80    4.30
   5   0  -6   29.70    4.50
   6   0  -6    7.60    2.40
   6   0  -6    6.30    2.40
  -6   0   6    5.50    2.50
  -6   0   6    7.00    2.40
  -6   0   6    2.70    1.80
   6   0  -6    6.70    2.30
  -7   0   6    4.30    2.40
   7   0   6    3.70    2.20
  -7   0  -6    4.60    1.80
   7   0  -6    2.90    1.90
   7   0  -6    4.40    2.50
   7   0  -6    3.50    2.20
  -7   0   6    2.20    1.90
   7   0   6    5.40    2.00
  -7   0   6    6.00    2.50
   8   0  -6   12.30    3.70
   8   0  -6    9.30    3.20
   8   0   6   11.80    3.20
   8   0  -6    7.40    3.00
  -8   0   6    8.80    3.40
  -8   0   6    8.40    3.00
   8   0   6    6.90    2.40
  -9   0   6  400.06   22.60
   9   0  -6  437.06   23.30
   9   0  -6  427.16   23.40
   9   0   6  426.36   21.90
  -9   0   6  412.56   23.80
   9   0   6  403.56   22.20
  -9   0   6  431.56   22.90
   9   0  -6  397.16   23.00
  10   0   6    0.30    1.90
  10   0   6    9.00    3.40
 -10   0  -6    0.90    1.70
  10   0  -6    4.90    3.30
 -10   0   6    5.30    3.50
  10   0  -6   10.40    3.60
 -10   0   6   14.00    4.10
  10   0  -6    5.10    3.30
 -10   0   6    6.30    3.10
  11   0  -6    6.40    3.60
 -11   0   6    5.50    3.50
  11   0  -6   -1.30    2.30
 -11   0   6    2.30    2.70
  11   0   6    5.80    3.00
   0   1   6   -0.50    0.80
   0  -1   6   -0.40    0.80
   0  -1  -6   -0.40    0.90
   0   1   6   -0.20    1.00
   0  -1   6    0.40    0.90
   0  -1   6   -0.20    0.80
   0   1  -6    0.30    0.90
   0  -1  -6    1.30    1.20
   0   1  -6    0.90    1.10
   0  -1  -6    0.60    1.00
   0   1  -6   -0.40    0.70
  -1   1   6    4.70    1.70
  -1   1   6    4.50    1.70
   1   1  -6    6.10    1.80
   1   1  -6    3.90    1.40
  -1   1   6    6.30    1.90
   1  -1   6    5.80    1.50
   1   1  -6    6.10    1.80
  -1  -1  -6    5.70    1.80
   1  -1   6    4.50    1.40
   1  -1   6    4.60    1.40
  -1  -1  -6    3.20    1.50
   1   1   6    2.30    1.20
   1   1   6    4.20    1.50
   1   1   6    2.80    1.30
  -1  -1   6    5.30    1.70
   1  -1  -6    5.50    1.70
   1  -1  -6    4.70    1.40
  -1   1  -6    4.20    1.30
  -1  -1   6    4.70    1.60
  -1  -1   6    3.80    1.50
   1  -1  -6    6.60    1.90
  -1   1  -6    6.50    1.80
  -2   1   6    5.20    1.90
  -2   1   6    7.00    1.90
   2  -1   6    4.80    1.30
   2   1  -6    7.60    1.90
   2   1  -6    8.40    2.20
   2  -1   6    9.80    1.80
  -2   1   6    5.00    1.80
  -2  -1  -6    9.10    2.00
   2   1  -6    8.70    2.20
  -2  -1   6    5.80    1.80
   2  -1  -6    6.20    2.00
   2  -1  -6    5.30    1.90
  -2   1  -6    7.70    1.70
   2  -1  -6   11.30    2.20
   2   1   6    7.40    2.00
  -2  -1   6    7.60    2.00
  -2  -1   6    2.70    1.50
   2   1   6    6.00    1.70
   3  -1   6   11.90    1.90
  -3   1   6    8.80    2.30
  -3   1   6    9.40    2.40
  -3   1   6    9.00    2.20
   3   1  -6    9.60    2.40
   3  -1   6    9.70    1.90
   3   1  -6    5.90    2.00
   3   1  -6    9.50    2.20
  -3  -1  -6    7.70    2.00
   3   1   6   10.80    2.30
   3  -1  -6   11.30    2.60
  -3   1  -6    6.50    1.50
   3  -1  -6   13.60    2.60
   3  -1  -6   12.00    2.50
   3   1   6    7.80    1.90
  -3  -1   6   12.40    2.80
  -3  -1   6    8.80    2.30
  -3  -1   6    6.40    2.00
  -4  -1  -6  188.38   10.30
   4   1  -6  179.78   10.50
   4   1  -6  180.48   10.90
  -4   1   6  190.38   11.20
   4   1  -6  193.38   11.20
  -4   1   6  182.48   10.70
   4  -1   6  185.68    9.70
  -4   1   6  176.48   10.70
  -4  -1   6  191.98   11.10
  -4  -1   6  164.08   10.50
   4  -1  -6  180.28   10.50
   4  -1  -6  178.08   10.80
  -4   1  -6  183.98    9.40
   4  -1  -6  177.68   10.90
  -4  -1   6  191.88   11.40
   4   1   6  197.18   10.70
   5   1  -6   89.49    9.30
   5   1  -6   96.89    7.50
  -5   1   6  115.09    8.10
   5  -1   6  102.19    6.40
   5   1  -6   89.39    7.30
  -5   1   6   93.29    7.20
  -5   1   6   86.89    7.00
  -5  -1   6   88.69    7.20
  -5   1  -6   93.89    6.00
  -5  -1   6   93.19    7.50
  -5  -1   6  112.59    8.30
   5  -1  -6   98.59    7.40
   5  -1  -6   96.19    7.40
   5  -1  -6  107.99    7.40
   6   1  -6    0.10    1.40
   6   1  -6    1.80    1.90
  -6   1   6    4.30    2.20
   6   1  -6    1.70    1.70
  -6   1   6    3.70    2.00
  -6   1   6    0.70    1.60
   6  -1  -6    3.50    1.80
  -6  -1   6    0.60    1.50
  -6  -1   6    1.30    1.80
  -6  -1   6    1.60    1.70
   6  -1  -6    3.70    1.80
   6  -1  -6    0.70    1.60
   7   1  -6  117.79    9.30
  -7   1   6  113.29    8.70
   7   1  -6  123.59    9.20
  -7   1   6  120.09    9.50
   7   1  -6  135.59    9.70
  -7   1   6  115.89    8.80
   7  -1   6  116.79    7.90
  -7  -1   6  107.59    8.80
   7  -1  -6  111.69    8.60
   7   1   6  100.79    8.30
  -7  -1   6  131.09   10.00
   7  -1  -6  111.09    8.90
  -7  -1   6  131.69    9.60
  -7   1  -6   99.19    7.20
   7   1   6  113.19    8.50
   7  -1  -6  116.49    9.00
   8  -1   6    0.10    1.60
   8   1  -6    0.30    1.70
  -8   1   6    2.60    2.10
   8   1  -6    1.10    1.80
   8  -1   6   -0.20    1.20
   8   1  -6    1.50    2.10
  -8   1   6   -0.50    1.50
  -8   1   6    1.60    2.00
  -8  -1   6    1.80    2.10
   8  -1  -6    2.70    2.10
   8  -1  -6    0.30    1.60
  -8  -1   6   -0.30    1.60
  -8  -1   6    2.60    2.20
   8   1   6    1.40    1.70
   8  -1  -6   -1.00    1.40
   8   1   6    0.40    1.60
  -9  -1  -6   31.10    5.00
  -9   1   6   29.80    5.90
  -9   1   6   23.80    4.90
  -9   1   6   22.30    4.70
   9   1  -6   21.20    4.90
   9   1  -6   28.00    5.70
   9  -1   6   18.50    3.70
   9  -1   6   24.90    4.50
   9   1   6   26.50    4.90
   9  -1  -6   33.00    5.90
   9  -1  -6   33.10    5.60
  -9   1  -6   24.60    4.40
   9   1   6   25.10    4.90
  -9  -1   6   24.20    5.00
   9  -1  -6   35.90    6.10
  -9  -1   6   22.80    4.90
  -9  -1   6   20.90    5.40
  10   1  -6    8.30    3.50
 -10   1   6    5.50    2.90
 -10   1   6    5.50    2.90
  10  -1   6    9.40    2.90
  10   1  -6   10.40    3.80
  10   1  -6   10.00    3.90
  10  -1   6    9.90    3.50
  10  -1  -6    4.20    2.70
 -10  -1   6    9.00    3.50
  10  -1  -6    7.10    3.30
 -10  -1   6    4.80    3.00
 -10   1  -6    6.40    2.40
  10  -1  -6    7.20    3.40
  10   1   6    5.30    2.90
 -10  -1   6    8.30    3.70
  10   1   6    5.40    2.70
  11  -1   6    1.30    2.60
  11   1  -6    2.00    2.50
 -11   1   6    1.90    2.70
 -11   1   6    1.10    2.60
  11   1  -6    2.30    3.10
 -11  -1   6    1.00    3.00
  11   1   6   -0.20    2.20
  11   1   6    4.50    3.60
  11  -1  -6    1.60    2.50
 -11  -1   6    2.20    3.00
  11  -1  -6    2.90    3.10
   0  -2  -6   98.09    6.50
   0   2  -6  105.29    5.60
   0  -2   6   89.79    6.00
   0   2   6   98.59    6.30
   0   2  -6  106.29    6.30
   0  -2   6   97.79    6.30
   0   2  -6  108.49    6.30
   0   2   6  105.49    6.80
   0  -2  -6   90.69    6.00
   0   2   6  109.59    6.90
   0  -2  -6   94.59    6.70
   0  -2   6   99.29    6.00
   1  -2   6    3.60    1.10
  -1  -2  -6    0.70    0.90
   1   2  -6    1.40    1.00
   1   2  -6    1.80    1.30
   1  -2   6    4.20    1.30
   1   2  -6    1.60    1.20
   1  -2   6    2.50    1.00
  -1   2   6    2.10    1.50
  -1   2   6    1.80    1.30
  -1   2   6    2.60    1.50
   1   2   6    0.30    1.00
  -1   2  -6    2.90    1.20
  -1  -2   6    0.80    1.20
  -1   2  -6    2.80    1.20
   1   2   6    1.20    1.30
   1  -2  -6    2.40    1.70
   1  -2  -6    2.50    1.30
  -1  -2   6    2.30    1.30
  -1  -2   6    3.90    1.40
   1  -2  -6    2.50    1.60
  -2   2   6   35.10    4.00
  -2   2   6   35.10    4.20
  -2   2   6   30.60    3.90
   2   2  -6   28.50    3.50
   2  -2   6   31.40    3.10
   2  -2   6   31.90    3.40
   2   2  -6   22.90    3.50
   2   2  -6   32.00    4.00
  -2  -2  -6   34.10    4.00
   2  -2   6   30.80    3.20
  -2  -2   6   34.30    4.20
  -2   2  -6   29.40    3.10
   2   2   6   30.20    3.60
   2  -2  -6   35.70    4.40
  -2  -2   6   33.60    4.00
   2  -2  -6   34.50    3.90
  -2   2  -6   29.00    3.10
   2  -2  -6   38.60    4.50
   2   2   6   32.60    4.20
  -2  -2   6   29.60    3.90
  -3  -2  -6  101.19    6.90
  -3   2   6   98.49    7.20
   3   2  -6   95.69    6.60
   3   2  -6  109.59    7.30
   3  -2   6   98.79    5.80
  -3   2   6  101.69    7.00
  -3   2   6  115.09    7.20
   3   2  -6  108.99    8.20
  -3  -2   6   90.69    7.10
   3  -2  -6  103.39    7.20
  -3  -2   6  100.89    7.10
   3  -2  -6  103.29    7.10
  -3  -2   6  103.59    7.10
   3   2   6  100.39    6.50
  -3   2  -6  110.39    5.90
   3  -2  -6  104.69    6.90
   3   2   6  105.89    7.20
   4   2  -6   10.40    2.50
  -4   2   6   12.00    2.90
   4  -2   6   10.40    1.80
   4   2  -6   14.40    3.00
   4   2  -6    8.10    2.40
  -4   2   6    9.70    2.40
  -4   2   6    6.40    2.10
  -4  -2   6    6.20    2.00
  -4   2  -6   10.10    1.70
  -4  -2   6    9.90    2.70
   4  -2  -6   11.20    2.70
   4  -2  -6   10.80    2.60
  -4  -2   6   16.30    3.30
   4  -2  -6   11.60    2.60
  -5   2   6   22.40    3.80
  -5   2   6   23.80    3.90
   5   2  -6   18.90    4.20
   5   2  -6   20.40    3.80
   5  -2   6   21.90    2.70
  -5   2   6   20.70    3.90
   5   2  -6   16.10    3.60
  -5   2  -6   29.70    3.00
  -5  -2   6   24.60    4.30
  -5  -2   6   27.00    4.30
   5  -2  -6   24.90    4.10
   5  -2  -6   22.80    3.80
   5  -2  -6   19.00    3.70
  -5  -2   6   14.30    3.50
   6  -2   6    5.50    1.60
  -6   2   6    3.40    1.90
   6   2  -6    9.40    3.00
  -6   2   6    7.00    2.60
   6   2  -6    7.80    2.60
  -6   2   6    7.00    2.70
   6   2  -6    4.40    2.50
   6  -2   6    5.50    1.70
   6  -2  -6    3.90    2.10
  -6  -2   6    5.70    2.30
  -6  -2   6   11.10    3.20
   6  -2  -6    8.50    2.60
  -6  -2   6    9.90    2.90
   6  -2  -6    9.40    2.90
  -6   2  -6    7.80    1.90
  -6   2  -6    8.20    1.70
  -7   2   6  114.39    8.50
  -7   2   6  118.89    9.20
   7   2  -6  110.29    9.00
  -7   2   6  108.39    8.30
   7   2  -6   86.49    9.50
   7  -2   6   99.29    6.70
   7  -2   6   96.89    6.80
   7   2   6   93.09    8.10
  -7  -2   6  121.09   12.50
   7  -2  -6  103.59    8.30
  -7  -2   6   93.19    8.30
  -7   2  -6  113.49    6.60
  -7   2  -6  101.79    6.60
  -7  -2   6  122.99    9.80
   7  -2  -6  110.09    8.70
   7  -2  -6  120.79    8.80
   8   2  -6    0.40    1.90
   8   2  -6   -1.00    1.50
   8  -2   6    0.00    1.10
  -8   2   6    0.40    1.60
   8   2  -6    0.20    1.60
  -8   2   6   -0.60    1.40
  -8   2   6    2.50    2.20
   8  -2   6   -1.60    1.00
  -8  -2   6   -0.60    2.80
  -8  -2   6   -1.60    1.90
   8  -2  -6   -1.50    1.30
  -8  -2   6    3.70    2.40
   8   2   6    1.30    2.10
   8  -2  -6   -1.10    1.40
   8  -2  -6   -0.80    1.30
   8   2   6   -0.30    1.40
   9   2  -6   16.10    4.60
  -9   2   6   29.70    5.80
   9   2  -6   17.40    4.60
   9  -2   6   19.60    3.40
   9   2  -6   27.70    5.40
  -9   2   6   19.70    4.30
  -9  -2  -6   20.60    4.20
   9  -2  -6   21.20    4.70
  -9   2  -6   26.50    3.50
   9  -2  -6   26.90    5.10
   9   2   6   16.70    4.40
  -9  -2   6   23.10    5.30
  -9  -2   6   29.00    5.70
   9  -2  -6   23.70    5.10
  -9  -2   6   21.50    4.80
   9   2   6   21.00    4.60
  10   2  -6    0.20    2.10
  10   2  -6   -2.70    1.80
 -10   2   6   -0.30    2.10
 -10   2   6    1.60    2.50
  10  -2   6    2.40    1.60
  10  -2   6   -0.90    1.80
 -10   2   6    0.00    2.20
  10   2   6    0.90    2.20
 -10  -2   6   -0.70    2.20
  10  -2  -6    0.20    2.10
 -10  -2   6   -0.40    2.10
 -10   2  -6    1.30    1.40
  10  -2  -6    0.80    2.20
  10   2   6    0.10    2.50
 -10  -2   6    0.60    2.40
  10  -2  -6   -0.30    2.00
  11   2  -6   11.60    4.70
  11  -2   6    7.50    2.50
 -11   2   6    8.50    3.80
  11  -2   6    3.00    3.00
  11   2  -6    9.80    4.30
 -11   2   6   10.50    3.60
  11  -2  -6    0.50    2.20
  11   2   6   10.10    4.50
 -11  -2   6    8.50    3.80
 -11  -2   6    4.10    3.50
  11   2   6    6.70    3.50
  11  -2  -6    7.10    3.70
   0  -3   6   -0.50    0.80
   0  -3   6    0.70    0.90
   0   3  -6   -1.40    0.40
   0  -3   6    0.10    0.80
   0   3   6    0.50    1.10
   0  -3  -6    1.10    1.00
   0  -3  -6    0.30    1.10
   0  -3  -6   -0.50    0.70
   0   3   6    0.70    1.00
   0   3   6   -0.70    0.80
   0   3  -6   -0.80    0.70
   1   3  -6   59.59    4.60
  -1   3   6   61.69    5.10
  -1  -3  -6   57.39    4.80
  -1   3   6   59.49    5.00
   1   3  -6   62.59    4.20
   1   3  -6   60.39    4.70
   1  -3   6   55.09    4.00
   1  -3   6   65.59    4.20
   1  -3   6   57.89    4.20
  -1   3   6   60.19    4.80
   1  -3  -6   47.10    5.40
  -1  -3   6   62.69    4.70
   1  -3  -6   54.99    4.80
   1   3   6   66.29    5.30
  -1  -3   6   60.79    4.90
   1   3   6   60.29    4.70
  -1  -3   6   64.39    4.70
  -1   3  -6   57.69    4.10
   1  -3  -6   60.69    4.70
  -1   3  -6   63.69    4.30
   2   3  -6   81.59    5.50
   2  -3   6   78.19    4.90
   2   3  -6   78.99    6.00
   2  -3   6   83.29    4.80
  -2  -3  -6   83.49    6.20
  -2   3   6   81.39    6.20
   2  -3   6   82.69    5.00
  -2   3   6   77.89    6.00
   2   3  -6   79.79    6.00
  -2   3   6   91.59    6.10
  -2   3  -6   86.89    5.10
   2  -3  -6   91.79    6.60
   2   3   6   88.99    6.00
  -2  -3   6   93.89    6.20
  -2   3  -6   85.99    5.00
   2   3   6   90.59    6.60
   2  -3  -6   88.29    6.30
   2  -3  -6   85.59    6.00
  -2  -3   6   87.29    6.20
  -2  -3   6   74.49    6.10
  -3   3   6   -1.20    0.70
  -3   3   6    0.10    1.10
   3  -3   6   -0.70    0.40
  -3  -3  -6    0.40    1.00
  -3   3   6   -0.40    1.10
   3   3  -6    0.00    1.00
   3  -3   6    0.20    0.60
   3   3  -6   -0.80    1.00
   3   3  -6    0.20    1.00
  -3  -3   6    0.10    0.80
  -3  -3   6    0.10    1.20
  -3  -3   6    0.70    1.30
   3  -3  -6   -1.20    0.70
   3  -3  -6    0.50    1.20
   3   3   6   -0.10    1.10
   3  -3  -6    0.90    1.10
  -3   3  -6    0.20    0.50
   3   3   6   -0.50    0.90
  -4   3   6   73.89    6.00
  -4   3   6   86.09    6.30
   4   3  -6   76.39    6.50
   4  -3   6   82.09    4.60
   4   3  -6   68.99    5.90
   4   3  -6   77.49    6.50
  -4   3   6   82.69    6.50
  -4  -3   6   69.59    7.60
   4  -3  -6   73.29    6.20
   4  -3  -6   77.89    6.30
  -4  -3   6   80.19    6.40
  -4  -3   6   66.49    7.00
   4  -3  -6   72.79    5.80
  -4   3  -6   82.99    4.40
   5  -3   6   21.90    2.40
  -5   3   6   23.00    4.00
  -5   3   6   21.90    3.70
   5   3  -6   29.50    4.50
  -5   3   6   18.40    3.70
   5   3  -6   16.20    3.70
   5  -3  -6   23.00    4.00
  -5  -3   6   21.70    4.30
  -5  -3   6   20.40    3.90
  -5   3  -6   22.00    2.20
   5  -3  -6   22.00    3.80
  -5  -3   6   14.70    3.50
   6  -3   6    1.90    0.90
   6   3  -6    2.40    1.70
   6   3  -6    1.10    1.80
   6   3  -6    3.10    1.90
  -6   3   6    3.50    1.90
   6  -3   6    1.20    0.90
  -6   3   6    0.60    1.30
  -6   3   6   -0.30    1.40
  -6  -3   6    1.80    1.90
   6  -3  -6    2.10    1.80
   6   3   6    0.50    1.70
   6  -3  -6   -0.10    1.40
  -6   3  -6    3.10    1.10
  -6  -3   6    1.20    1.30
  -6  -3   6    3.10    2.10
   6  -3  -6    1.00    1.50
  -6   3  -6    0.80    0.70
   7   3  -6   33.60    5.80
   7  -3   6   35.40    3.70
  -7   3   6   32.90    5.20
  -7   3   6   33.90    4.90
  -7  -3  -6   26.50    4.70
   7   3  -6   26.40    5.10
  -7   3   6   35.90    5.60
   7  -3   6   31.20    3.30
  -7  -3   6   30.60    5.20
   7  -3  -6   43.20    6.00
  -7   3  -6   30.50    2.80
   7  -3  -6   36.50    5.20
   7   3   6   35.10    5.50
   7  -3  -6   29.80    4.90
  -7   3  -6   37.50    3.10
  -7  -3   6   60.29    7.80
  -7  -3   6   32.50    5.50
  -8   3   6   18.50    4.30
   8  -3   6   13.50    2.30
   8  -3   6   17.80    3.20
  -8  -3  -6   10.40    3.30
   8  -3   6   12.10    2.20
  -8   3   6   12.40    3.20
  -8   3   6   17.10    4.00
   8   3  -6   18.20    4.50
   8   3  -6   14.80    4.00
  -8  -3   6   10.20    3.60
   8   3   6   15.40    4.00
  -8  -3   6   18.50    4.80
   8  -3  -6   13.00    3.70
   8  -3  -6   12.90    3.50
   8  -3  -6    6.80    3.00
  -8   3  -6   12.00    2.10
   8   3   6   15.40    4.00
  -8   3  -6   13.20    2.10
  -8  -3   6   17.00    4.40
   9  -3   6    0.20    1.40
  -9   3   6    0.60    1.90
   9   3  -6    0.10    2.10
   9   3  -6   -0.20    2.20
  -9   3   6   -2.00    1.40
  -9   3   6    2.80    2.40
   9   3  -6    2.40    2.30
  -9  -3  -6    3.90    2.20
   9  -3   6    1.20    1.10
   9  -3   6    0.00    1.10
   9   3   6    0.20    2.00
  -9  -3   6   -1.60    1.40
   9  -3  -6    2.10    2.20
  -9   3  -6    1.50    1.20
  -9   3  -6    2.00    1.20
  -9  -3   6    0.30    2.10
   9   3   6    1.00    2.20
   9  -3  -6    0.50    2.00
  -9  -3   6    2.10    2.50
 -10   3   6    2.60    2.60
 -10   3   6    3.70    2.40
  10  -3   6    0.80    1.20
  10   3  -6    0.30    2.60
  10   3  -6   -0.80    1.80
  10  -3   6    1.70    2.00
  10  -3  -6   -0.30    2.00
  10   3   6    1.90    2.50
  10  -3  -6    1.00    2.20
 -10   3  -6   -0.40    1.10
 -10   3  -6   -0.50    1.10
 -10  -3   6   -1.80    1.80
 -10  -3   6   -0.30    2.50
  10   3   6   -0.50    2.50
 -10  -3   6    1.30    2.50
  11  -3   6   42.80    6.50
  11   3  -6   36.70    7.10
  11   3  -6   39.00    7.70
 -11   3   6   39.20    7.30
  11  -3   6   44.00    4.80
 -11  -3   6   38.00    7.10
 -11   3  -6   51.09    4.40
 -11  -3   6   53.09    8.90
  11  -3  -6   47.50    7.40
  11   3   6   62.89    9.00
   0   4   6   43.70    5.00
   0   4  -6   44.40    3.70
   0   4  -6   49.10    3.00
   0  -4  -6   52.69    4.30
   0  -4   6   41.90    3.70
   0   4   6   42.40    4.50
   0  -4  -6   44.30    5.00
   0  -4   6   52.39    4.20
   0   4  -6   44.30    3.80
   0  -4   6   43.20    3.60
   1   4  -6   10.50    2.20
   1  -4   6   14.90    2.10
   1  -4   6   12.30    2.00
   1  -4   6   13.00    2.00
   1   4  -6   12.30    1.90
  -1   4   6   11.20    2.70
  -1   4   6   11.70    2.50
  -1  -4  -6    9.40    2.40
   1   4  -6   12.60    2.40
  -1   4   6    7.40    2.10
   1   4   6   14.00    2.50
   1   4   6   11.70    2.70
  -1   4  -6   13.40    2.00
  -1   4  -6   11.80    2.00
   1  -4  -6   10.70    2.50
   1  -4  -6   10.70    2.80
  -1  -4   6    9.00    2.20
   1  -4  -6   12.40    2.50
  -1  -4   6    8.40    2.00
  -1  -4   6   16.40    2.90
   2   4  -6   12.00    2.20
  -2   4   6   10.90    2.60
   2   4  -6    7.70    2.10
  -2   4   6    6.90    2.00
   2   4  -6   10.40    2.50
  -2  -4  -6    7.30    2.20
  -2   4   6   10.00    2.50
   2  -4   6    9.20    1.60
   2  -4   6    8.40    1.40
   2  -4   6    8.30    1.50
   2  -4  -6    6.30    1.90
  -2  -4   6   11.60    2.50
   2  -4  -6   12.80    2.90
  -2  -4   6    9.90    2.50
   2   4   6    8.50    2.10
  -2  -4   6    7.20    2.10
   2   4   6    8.10    2.50
  -2   4  -6    9.00    1.60
   2  -4  -6    7.70    2.20
   3   4  -6   10.80    2.60
   3  -4   6    8.20    1.30
   3   4  -6    8.80    2.30
  -3   4   6    8.80    2.30
  -3   4   6    6.30    2.10
   3   4  -6   10.20    2.70
  -3   4   6    8.60    2.40
   3  -4   6    7.90    1.20
   3  -4  -6    6.40    2.20
   3  -4  -6   11.70    2.50
  -3   4  -6    7.80    1.30
  -3  -4   6   11.50    2.90
   3   4   6    6.50    1.90
  -3  -4   6    5.80    2.10
   3  -4  -6   10.20    2.50
   3   4   6    8.90    2.40
  -3  -4   6   13.20    2.90
  -4   4   6    6.70    2.20
   4  -4   6    6.50    1.10
  -4   4   6    4.20    1.80
   4   4  -6    4.70    2.00
  -4   4   6    7.40    2.20
   4   4  -6    3.60    1.80
   4   4  -6    5.80    2.40
   4  -4  -6    3.00    1.70
  -4   4  -6    4.40    0.90
  -4  -4   6    5.80    2.40
  -4  -4   6    6.20    2.20
   4  -4  -6    4.20    1.80
   4  -4  -6    3.60    1.70
  -4  -4   6    6.10    2.30
  -5   4   6  205.18   12.50
  -5   4   6  200.08   12.20
   5  -4   6  221.88    9.70
   5   4  -6  235.88   13.80
   5   4  -6  259.57   13.50
   5   4  -6  209.58   13.30
   5  -4   6  215.78    9.80
  -5   4   6  217.78   13.10
   5  -4  -6  224.28   13.00
   5  -4  -6  215.38   12.50
  -5  -4   6  232.58   13.50
  -5  -4   6  221.18   14.00
  -5   4  -6  223.28    9.60
  -5  -4   6  229.08   13.70
   5  -4  -6  207.98   12.90
  -5   4  -6  223.38    9.50
  -6   4   6  128.69    9.00
  -6   4   6  127.39    9.30
   6  -4   6  127.59    6.20
   6   4  -6  121.89    9.70
   6  -4   6  125.79    6.00
   6   4  -6  121.29    9.20
   6   4  -6  138.79   10.20
  -6   4   6  124.19    8.80
  -6  -4   6  117.59    9.40
   6  -4  -6  142.59    9.60
  -6   4  -6  130.39    5.70
  -6   4  -6  132.29    5.80
   6  -4  -6  121.19    8.70
  -6  -4   6  112.89    9.80
   6   4   6  120.39    9.60
  -6  -4   6  125.19   10.00
   6  -4  -6  138.59   10.50
   7   4  -6  138.59   11.00
  -7   4   6  148.59    9.70
   7  -4   6  138.69    6.90
  -7  -4  -6  149.99   10.80
   7   4  -6  173.28   11.80
   7  -4   6  142.29    6.80
  -7   4   6  139.19    9.90
  -7   4   6  153.88   10.70
  -7  -4   6  129.79   10.80
  -7   4  -6  149.88    6.50
  -7   4  -6  147.59    6.40
   7   4   6  132.89   10.60
   7  -4  -6  124.69    9.80
  -7  -4   6  140.09   11.40
   7  -4  -6  128.59    9.80
   7  -4  -6  144.99   10.00
  -7  -4   6  151.58   11.10
  -8   4   6    6.20    2.30
  -8  -4  -6    0.80    2.00
   8  -4   6    1.20    1.40
   8   4  -6    2.70    2.70
  -8   4   6    6.00    2.60
   8   4  -6    0.60    1.90
   8  -4   6    4.30    1.10
   8  -4   6    2.50    0.90
  -8   4   6    6.60    3.00
  -8  -4   6    4.00    2.80
  -8   4  -6    2.10    0.70
  -8  -4   6    2.30    2.40
   8   4   6    5.40    2.80
   8   4   6    1.20    2.10
   8  -4  -6    3.40    2.20
  -8  -4   6    8.40    3.40
   8  -4  -6    2.50    2.10
   8  -4  -6    0.90    1.80
   9   4  -6    9.00    3.70
   9  -4   6    7.10    2.30
   9   4  -6    4.80    3.10
   9  -4   6    4.90    1.30
   9   4  -6    8.10    3.70
  -9  -4  -6    6.30    3.10
   9  -4   6    2.00    1.20
  -9   4   6    7.50    2.70
  -9   4   6    3.40    2.50
  -9   4   6    2.00    2.10
  -9  -4   6    7.90    3.20
  -9   4  -6    4.20    1.00
   9   4   6    3.70    3.60
   9   4   6    5.30    3.60
  -9  -4   6    5.70    3.10
   9  -4  -6    6.80    2.90
   9  -4  -6    6.70    3.10
   9  -4  -6    6.70    3.00
  -9  -4   6    4.70    3.10
  10   4  -6    8.60    3.80
 -10   4   6   14.10    4.50
 -10   4   6    3.30    2.20
  10   4  -6    4.20    3.30
 -10  -4   6    9.00    4.00
 -10  -4   6    4.00    3.40
  10  -4  -6    5.50    3.20
 -10   4  -6    5.50    1.10
 -10  -4   6    8.20    3.90
  10   4   6    3.60    3.20
  10  -4  -6    9.40    3.40
  10   4   6    5.00    3.50
  10  -4  -6    3.20    2.80
 -11   4   6    4.90    3.30
  11  -4   6    1.20    1.10
  11   4  -6    5.90    3.80
  11  -4   6    2.10    1.10
  11  -4   6    6.90    3.10
 -11   4   6    6.80    2.60
  11  -4  -6   -0.70    2.50
 -11   4  -6    1.30    1.40
 -11  -4   6    8.40    4.90
 -11  -4   6    1.40    3.30
  11   4   6    5.00    3.70
   0   5  -6   -0.80    0.60
   0  -5   6   -0.30    0.80
   0   5   6   -0.60    0.90
   0   5  -6   -0.10    0.70
   0  -5   6    0.70    0.90
   0  -5  -6    0.80    0.90
   0  -5   6    0.70    0.90
   0   5   6   -1.10    0.80
   0  -5  -6    1.80    1.30
   1  -5   6   41.70    3.60
   1  -5   6   52.39    3.60
  -1   5   6   41.60    5.20
   1   5  -6   46.50    3.50
   1   5  -6   51.69    4.40
  -1   5   6   53.39    5.20
   1   5  -6   40.00    4.50
   1  -5   6   45.20    3.50
  -1  -5  -6   47.40    5.40
   1  -5  -6   40.20    4.80
   1  -5  -6   56.69    5.40
   1   5   6   39.80    4.60
  -1  -5   6   47.60    5.00
  -1  -5   6   46.70    4.80
  -1   5  -6   42.20    3.50
  -1  -5   6   42.50    4.90
  -1   5  -6   44.20    3.40
   1   5   6   48.40    5.80
   2   5  -6   21.50    3.50
  -2  -5  -6   21.90    3.90
   2  -5   6   21.10    2.30
   2  -5   6   25.00    2.70
  -2   5   6   16.90    3.30
   2   5  -6   28.20    3.90
   2   5  -6   19.00    2.80
  -2   5   6   22.80    3.40
   2  -5   6   23.00    2.30
  -2   5   6   24.70    3.90
  -2  -5   6   28.00    4.00
   2  -5  -6   29.80    4.30
  -2   5  -6   23.70    2.50
   2  -5  -6   31.70    4.20
  -2   5  -6   16.80    2.10
   2   5   6   27.40    4.30
   2  -5  -6   29.70    3.90
  -2  -5   6   19.50    3.60
  -2  -5   6   20.20    3.40
   2   5   6   17.80    3.00
   3   5  -6    2.70    1.60
  -3   5   6    2.80    1.50
  -3   5   6    7.60    2.20
   3   5  -6    1.50    1.50
   3   5  -6    3.30    1.60
   3  -5   6    2.60    0.80
  -3   5   6    1.60    1.60
   3  -5   6    4.80    1.00
   3  -5  -6    2.30    1.70
  -3   5  -6    5.80    1.00
   3  -5  -6    4.40    2.00
   3   5   6    6.40    2.00
  -3  -5   6    0.90    1.50
  -3  -5   6    5.70    2.10
   3  -5  -6    6.00    1.90
  -3  -5   6    7.20    2.50
   4   5  -6   15.40    3.30
   4  -5   6   20.60    1.60
  -4   5   6   15.20    3.00
   4   5  -6   19.50    3.90
   4   5  -6   16.50    3.30
  -4   5   6   14.40    3.10
  -4   5   6   11.10    3.30
   4  -5  -6   23.10    4.20
  -4  -5   6   15.00    3.40
  -4  -5   6   18.90    3.80
   4  -5  -6   18.10    3.40
  -4  -5   6   25.20    4.50
   4  -5  -6   22.60    4.10
   5   5  -6  154.48   10.00
  -5   5   6  150.48    9.50
  -5   5   6  153.68   10.20
   5   5  -6  158.38   10.90
   5   5  -6  161.58   10.90
  -5   5   6  147.59    9.80
   5  -5  -6  151.28    9.60
   5  -5  -6  155.18   10.00
  -5  -5   6  161.28   10.70
  -5  -5   6  149.09   10.70
   5   5   6  138.69   10.50
  -5  -5   6  136.49   10.70
   5  -5  -6  131.49    9.80
  -6   5   6    0.80    1.70
  -6   5   6    0.70    1.50
   6   5  -6    2.80    2.10
  -6   5   6    4.40    2.30
   6   5  -6    0.90    2.00
   6   5  -6    3.10    2.00
   6  -5  -6    3.40    2.10
  -6  -5   6    0.60    1.60
  -6  -5   6    1.30    1.90
  -6  -5   6    1.40    2.10
   6  -5  -6    5.50    2.50
   6  -5  -6    1.60    1.70
   6   5   6    0.90    2.00
   7   5  -6   35.70    6.20
   7   5  -6   36.60    6.40
  -7   5   6   31.00    4.50
  -7   5   6   31.00    5.20
  -7  -5  -6   28.20    5.40
  -7   5   6   30.80    4.90
   7  -5  -6   30.80    5.10
   7  -5  -6   35.70    5.40
  -7  -5   6   29.60    5.60
   7   5   6   31.30    5.80
  -7  -5   6   23.60    5.20
   7  -5  -6   35.50    5.40
  -7  -5   6   30.50    5.50
  -8  -5  -6    6.20    3.20
  -8   5   6    6.00    2.80
   8  -5   6   10.90    2.30
  -8   5   6    3.80    2.20
   8   5  -6    7.80    3.90
   8   5  -6   10.00    3.80
   8   5   6   10.00    3.80
  -8  -5   6    9.70    3.90
   8  -5  -6    5.30    2.60
   8  -5  -6    3.20    2.50
   8  -5  -6   12.10    3.50
  -8  -5   6    7.40    3.50
  -8  -5   6    9.60    3.50
   8   5   6    5.60    3.10
   9   5  -6    9.50    3.80
  -9  -5  -6    1.00    2.00
  -9   5   6    1.10    1.70
  -9   5   6    6.10    2.80
  -9   5   6    2.00    2.10
   9  -5   6    2.80    1.70
   9   5  -6    5.20    3.20
   9   5   6    7.60    3.80
  -9  -5   6    2.50    2.70
   9   5   6    0.60    2.30
  -9  -5   6    0.60    2.30
   9  -5  -6    1.80    2.10
  -9  -5   6    0.50    2.40
   9  -5  -6    1.90    2.30
  10   5  -6   -1.40    2.40
  10  -5   6    1.00    1.80
 -10   5   6   -0.40    1.80
  10   5  -6   -1.60    2.00
 -10   5   6    0.90    1.80
  10   5   6   -1.50    2.20
  10  -5  -6    0.30    2.50
 -10  -5   6   -0.60    2.50
  10  -5  -6    0.50    1.80
 -10  -5   6    1.50    2.80
   0  -6  -6    9.70    2.40
   0   6  -6   12.50    2.20
   0  -6   6   11.80    2.20
   0  -6   6   11.50    2.30
   0   6   6   13.30    3.00
   0  -6   6   11.80    2.20
   0   6  -6   11.50    2.10
   0   6   6   10.50    2.30
   1   6  -6   11.40    2.50
  -1  -6  -6    7.20    2.40
   1   6  -6    8.40    1.70
  -1   6   6   11.10    2.80
   1  -6   6   11.20    2.00
   1  -6   6    6.00    1.60
  -1   6   6    9.50    2.30
   1  -6   6   10.50    1.80
   1   6   6    6.30    2.00
   1  -6  -6    8.00    2.20
   1  -6  -6    8.50    2.40
  -1   6  -6    9.70    2.10
  -1  -6   6    8.80    2.30
  -1  -6   6    8.00    2.20
  -1   6  -6    8.50    1.70
   1   6   6   12.00    3.10
  -1  -6   6   12.00    2.40
  -2   6   6   72.79    7.20
   2   6  -6   71.19    6.00
   2  -6   6   74.29    4.90
   2   6  -6   71.09    6.00
   2   6  -6   78.89    5.40
   2  -6   6   76.89    4.70
  -2   6   6   73.79    5.80
  -2  -6  -6   72.59    7.60
   2   6   6   80.59    6.20
   2  -6  -6   73.39    5.90
  -2   6  -6   75.29    4.40
   2   6   6   69.59    7.60
  -2  -6   6   77.89    6.40
  -2  -6   6   86.89    6.30
  -2   6  -6   78.19    4.60
   2  -6  -6   85.79    6.50
  -2  -6   6   85.29    6.80
  -3   6   6   97.39    8.80
   3  -6   6  116.09    5.80
   3   6  -6  127.29    8.70
  -3   6   6  122.89    7.90
  -3   6   6  117.59    8.30
   3   6  -6  116.59    7.60
   3   6  -6  106.09    8.10
  -3  -6   6  121.59    8.40
  -3  -6   6  109.19    8.60
   3  -6  -6  105.89    8.20
   3   6   6  132.29    8.40
   3  -6  -6  110.29    8.00
  -3  -6   6  119.69    8.60
  -4   6   6  157.78    9.50
  -4   6   6  151.98   10.00
   4  -6   6  149.88    6.90
   4   6  -6  167.28   11.20
   4   6  -6  146.19   10.30
  -4   6   6  166.68   10.20
   4   6  -6  158.38   10.70
   4   6   6  130.39   10.20
  -4  -6   6  157.78   11.00
  -4  -6   6  142.69   10.10
   4  -6  -6  169.18    9.90
   4  -6  -6  147.39    9.80
   4  -6  -6  153.68   10.30
  -4  -6   6  140.79   10.30
   4   6   6  154.18   10.00
  -5   6   6  118.19    8.50
  -5   6   6  127.79    8.90
   5   6  -6  120.09    9.40
   5   6  -6  129.39    9.70
   5   6  -6  113.49    8.50
  -5   6   6  119.99    8.10
   5  -6  -6  113.09    8.50
   5   6   6  121.49    9.70
   5  -6  -6  110.49    8.70
  -5  -6   6  111.19    9.00
  -5  -6   6  117.39    9.50
   5  -6  -6  110.39    8.10
  -5  -6   6  118.39    9.70
   6   6  -6   -2.20    1.10
   6   6  -6    1.80    1.90
  -6   6   6   -1.20    1.10
   6   6  -6   -0.80    1.50
  -6   6   6    0.30    1.30
  -6   6   6   -0.70    1.30
  -6  -6   6    0.70    1.50
   6   6   6   -1.20    1.60
  -6  -6   6    0.40    1.60
   6  -6  -6    0.80    1.60
   6  -6  -6    1.60    1.70
   6  -6  -6   -0.50    1.10
  -6  -6   6   -0.60    1.80
  -7   6   6   64.59    7.20
   7   6  -6   59.29    7.40
   7   6  -6   81.49    9.20
   7   6  -6   65.49    8.30
  -7   6   6   54.79    6.90
  -7  -6  -6   54.19    7.60
  -7   6   6   47.30    5.60
   7  -6  -6   70.19    7.90
   7   6   6   68.59    8.80
   7  -6  -6   70.99    7.50
  -7  -6   6   54.59    8.90
  -7  -6   6   54.79    8.20
  -7  -6   6   64.59    8.70
   7  -6  -6   61.89    7.10
   8  -6   6   49.50    3.90
  -8   6   6   38.10    6.00
  -8  -6  -6   35.80    7.10
   8   6  -6   30.50    6.20
   8   6  -6   47.60    7.20
  -8   6   6   40.00    5.00
  -8   6   6   43.20    6.00
   8  -6  -6   45.50    6.30
   8  -6  -6   39.80    5.80
  -8  -6   6   39.20    7.10
   8   6   6   42.50    7.00
  -8  -6   6   42.40    6.90
   8   6   6   37.10    6.70
  -8  -6   6   37.20    6.80
   8  -6  -6   50.39    6.70
  -9  -6  -6   31.10    6.00
   9   6  -6   31.40    6.50
  -9   6   6   37.20    4.50
   9  -6   6   33.50    4.20
  -9   6   6   34.30    5.80
   9   6  -6   32.60    6.30
  -9  -6   6   35.60    6.90
  -9  -6   6   35.60    7.20
   9  -6  -6   36.30    5.90
  -9  -6   6   30.70    6.40
   9   6   6   33.80    7.00
   9  -6  -6   27.80    5.20
   9   6   6   21.00    5.60
  10   6  -6   10.00    4.60
  10  -6   6   17.00    3.40
 -10   6   6   12.90    4.00
  10   6   6   15.90    5.30
 -10  -6   6   12.00    4.40
 -10  -6   6   12.60    4.80
  10  -6  -6   11.40    4.00
  10  -6  -6    9.90    3.90
   0   7   6   -1.90    1.00
   0   7  -6    0.10    1.00
   0  -7   6    1.30    1.00
   0  -7   6    0.50    1.10
   0  -7   6   -1.00    0.60
   0   7  -6   -0.80    0.60
   0  -7  -6   -1.00    1.00
   0   7   6   -1.20    0.80
  -1  -7  -6   37.80    5.40
   1  -7   6   51.99    4.10
   1   7  -6   50.09    5.80
   1  -7   6   48.10    4.00
   1   7  -6   43.60    3.20
  -1   7   6   50.89    5.90
  -1   7   6   41.10    4.90
   1  -7   6   44.80    3.50
  -1  -7   6   53.69    5.80
  -1  -7   6   42.40    4.80
  -1  -7   6   43.50    5.20
   1   7   6   42.60    5.90
   1  -7  -6   49.90    5.70
   1   7   6   45.50    5.20
  -1   7  -6   40.50    3.40
  -1   7  -6   35.90    3.90
   1  -7  -6   45.70    5.20
  -2   7   6   11.20    2.90
  -2  -7  -6    7.00    2.60
   2   7  -6    6.00    2.20
   2  -7   6    6.00    1.50
   2   7  -6    8.60    2.50
   2  -7   6    9.00    1.50
   2   7  -6    6.20    1.70
  -2   7   6    5.50    2.00
   2   7   6    5.20    2.10
  -2   7  -6    4.90    1.10
  -2  -7   6    5.60    2.00
  -2  -7   6    8.50    2.60
   2  -7  -6    9.70    2.70
   2   7   6   10.10    2.90
   2  -7  -6    5.90    2.20
  -2  -7   6    7.80    2.60
  -3   7   6    4.20    1.90
   3  -7   6    5.50    1.20
  -3   7   6    5.80    2.30
   3   7  -6    8.70    2.80
   3   7  -6    6.50    2.50
   3   7  -6    3.70    1.80
   3  -7  -6    5.50    2.30
   3   7   6    3.30    2.20
   3  -7  -6    9.00    2.50
   3   7   6    7.90    2.40
  -3  -7   6    4.30    2.20
  -3  -7   6    4.00    2.20
   4  -7   6   35.20    2.20
  -4   7   6   31.30    4.80
  -4   7   6   42.30    4.90
  -4   7   6   33.90    5.00
   4   7  -6   37.30    4.80
   4  -7  -6   36.90    4.90
   4  -7  -6   35.60    5.20
   4   7   6   37.00    5.20
  -4  -7   6   39.00    5.60
  -4  -7   6   30.60    5.30
   5   7  -6   84.69    9.20
   5  -7   6   84.39    3.90
  -5   7   6   82.69    6.40
   5   7  -6   85.39    7.10
  -5   7   6   81.39    8.20
  -5   7   6   82.89    7.10
   5  -7  -6   81.49    6.80
  -5  -7   6   93.79    9.80
   5  -7  -6   91.89    7.70
  -5  -7   6   81.59    9.40
   5  -7  -6   77.29    6.90
  -5  -7   6   68.09    8.10
   6   7  -6   -0.50    2.00
  -6   7   6    2.10    1.90
  -6   7   6    5.30    2.00
   6   7  -6    2.90    2.60
  -6   7   6    6.70    2.60
   6  -7  -6    3.80    2.40
   6  -7  -6    5.10    2.30
   6   7   6    6.70    3.30
   6  -7  -6    4.60    2.10
  -6  -7   6    1.10    1.90
  -6  -7   6    9.00    3.50
  -6  -7   6    2.20    2.30
   7   7  -6    5.20    3.00
  -7   7   6   11.10    3.20
  -7   7   6    6.10    2.10
  -7  -7  -6    7.70    3.30
   7   7  -6    7.20    3.10
   7   7  -6   14.60    4.00
   7  -7  -6   14.40    3.70
  -7  -7   6   11.60    4.00
   7  -7  -6    7.80    3.00
   7  -7  -6   12.90    3.40
  -7  -7   6   12.30    4.30
  -7  -7   6    6.70    3.00
   8   7  -6   -0.60    1.90
   8  -7   6    0.00    0.90
   8   7  -6    0.00    2.70
   8   7  -6   -0.30    2.10
  -8   7   6   -1.00    1.50
  -8  -7  -6   -0.80    2.40
  -8   7   6    0.10    1.60
  -8   7   6    1.70    1.60
   8   7   6   -0.80    2.20
  -8  -7   6    1.10    2.30
  -8  -7   6    0.00    2.20
   8  -7  -6    2.50    2.40
   8   7   6    0.80    2.30
   8  -7  -6    0.40    1.90
   8  -7  -6   -1.80    1.40
  -8  -7   6    1.00    1.80
  -9   7   6   14.50    4.00
   9   7  -6   10.60    4.20
   9  -7   6   16.10    2.70
  -9   7   6    8.40    2.90
   9  -7  -6   12.00    3.80
   9   7   6   15.70    5.10
   9  -7  -6    7.70    2.90
   9  -7  -6   12.20    3.70
  -9  -7   6   14.90    5.10
  -9  -7   6    7.50    3.90
  10  -7   6   -0.60    1.40
 -10   7   6   -0.10    2.20
  10   7   6    3.20    4.30
 -10  -7   6   -1.30    2.70
 -10  -7   6    1.90    3.30
  10  -7  -6   -2.50    2.10
   0  -8   6   79.09    5.60
   0   8   6   70.79    6.00
   0   8  -6   74.39    6.20
   0  -8   6   62.09    6.30
   0  -8  -6   81.09    6.80
   0   8   6   77.59    8.00
   1   8  -6    0.90    1.30
  -1   8   6   -0.40    1.30
   1   8  -6    0.80    0.80
  -1   8   6   -0.90    1.00
   1   8  -6   -0.70    1.00
   1  -8   6    1.10    1.20
   1  -8   6    0.10    0.80
  -1  -8  -6    0.20    1.10
   1   8   6   -0.10    1.70
  -1  -8   6    0.80    1.30
   1  -8  -6    2.50    1.70
  -1  -8   6    0.30    1.30
   1  -8  -6   -0.50    1.20
   1   8   6    1.20    1.50
  -1  -8   6    0.10    1.20
  -1   8  -6    0.60    0.90
   2   8  -6   14.30    2.50
   2  -8   6   15.40    1.90
   2   8  -6   13.20    3.10
  -2   8   6   12.30    3.10
   2  -8   6   13.70    2.30
   2   8  -6   14.80    3.30
  -2   8   6   13.80    2.90
  -2  -8  -6   17.50    3.90
   2   8   6   13.30    3.50
   2   8   6   14.30    3.00
  -2  -8   6   15.40    3.50
   2  -8  -6   14.10    3.20
   2   8   6   12.60    3.50
  -2  -8   6   10.40    2.90
  -2   8  -6   14.20    1.80
  -2  -8   6   10.10    2.70
   2  -8  -6   15.70    3.10
   3   8  -6   22.20    4.30
   3   8  -6   13.20    3.30
  -3   8   6   20.10    3.40
  -3   8   6   21.20    4.00
   3  -8   6   16.70    2.60
   3   8  -6   28.90    4.00
  -3  -8   6   20.60    3.90
   3  -8  -6   17.30    3.50
   3   8   6   18.30    4.30
  -3  -8   6   23.50    4.50
   3  -8  -6   21.60    3.90
  -3  -8   6   23.70    4.50
   3   8   6   34.80    4.90
   4  -8   6    0.40    0.60
  -4   8   6    1.10    1.50
   4   8  -6   -0.30    1.60
   4   8  -6    0.60    1.80
  -4   8   6   -0.30    1.10
   4  -8  -6    1.20    1.50
   4   8   6    0.60    1.60
  -4  -8   6    2.20    2.10
  -4  -8   6   -1.00    1.30
  -4  -8   6    0.60    1.70
   4  -8  -6    1.20    1.60
   5   8  -6    8.10    3.00
  -5   8   6    8.20    2.80
   5   8  -6    7.90    2.60
  -5   8   6    2.60    1.70
   5  -8   6    7.40    0.90
  -5  -8   6    7.20    3.30
   5   8   6    5.40    2.80
  -5  -8   6    7.60    2.90
   5  -8  -6    8.30    2.90
   5  -8  -6    4.30    2.30
   5  -8  -6    6.80    2.50
  -5  -8   6   10.40    3.40
   6   8  -6    0.80    1.90
   6   8  -6    5.90    2.90
  -6   8   6    7.70    2.90
  -6   8   6    1.70    1.50
  -6   8   6    5.20    2.50
   6  -8  -6    0.80    1.60
  -6  -8   6    2.50    2.50
  -6  -8   6    0.70    2.00
   6  -8  -6    4.40    2.20
   6  -8  -6    6.90    2.80
  -6  -8   6    7.90    3.50
  -7   8   6   29.20    3.70
  -7  -8  -6   34.30    6.60
   7   8  -6   32.60    6.30
  -7   8   6   25.80    4.70
   7   8  -6   23.30    5.40
  -7   8   6   31.20    5.20
  -7  -8   6   31.20    6.10
   7  -8  -6   23.00    4.50
   7   8   6   17.20    4.80
   7  -8  -6   33.50    5.20
  -7  -8   6   43.80    7.60
   7  -8  -6   34.70    5.80
   8   8  -6    1.30    3.30
   8   8  -6   -2.00    1.70
   8  -8   6    0.10    0.70
  -8   8   6   -1.50    1.40
   8   8  -6    1.10    2.80
  -8  -8  -6   -2.30    1.80
  -8   8   6   -0.50    1.80
   8  -8  -6   -0.90    1.70
   8   8   6    2.00    2.60
  -8  -8   6   -0.30    2.10
   9  -8   6   13.90    2.20
  -9   8   6   16.80    4.20
   9   8   6   13.70    5.10
   9  -8  -6   18.80    4.40
  -9  -8   6   19.00    5.60
   9  -8  -6   18.70    4.50
   9  -8  -6   12.40    4.20
  -9  -8   6   14.30    4.90
   0   9   6   -1.40    1.40
   0   9   6   -1.50    1.30
   0   9  -6   -0.30    0.90
   0  -9   6    0.60    1.00
   0  -9  -6   -0.80    1.40
   0  -9   6    0.60    1.50
   0   9   6    0.10    1.20
  -1   9   6   25.50    4.10
   1   9  -6   30.00    4.30
  -1   9   6   28.40    4.90
   1  -9   6   27.90    3.90
  -1  -9  -6   39.20    5.80
  -1  -9   6   24.20    4.20
   1   9   6   23.90    4.80
   1   9   6   30.00    4.50
  -1  -9   6   31.20    4.40
   1  -9  -6   32.40    5.00
  -1   9  -6   21.40    3.30
   1   9   6   40.10    5.90
  -2   9   6   41.40    5.00
   2  -9   6   50.29    4.90
   2  -9   6   48.90    3.30
   2   9  -6   38.40    3.90
  -2   9   6   51.69    6.40
  -2  -9  -6   51.99    6.90
   2   9  -6   51.09    6.10
   2   9   6   48.80    6.90
   2  -9  -6   48.10    5.80
  -2  -9   6   52.39    6.70
   2  -9  -6   37.10    5.40
  -2  -9   6   46.90    6.00
  -2   9  -6   43.30    3.10
   2   9   6   46.40    5.80
   2   9   6   59.29    7.50
   3  -9   6   13.60    2.30
   3   9  -6    9.80    2.40
  -3   9   6   11.00    3.10
  -3   9   6    8.80    2.40
   3   9   6    9.00    3.50
  -3  -9   6   17.50    4.30
  -3  -9   6   14.70    3.40
   3  -9  -6   10.40    3.00
   3  -9  -6   11.80    3.00
   3   9   6   15.60    3.40
  -4   9   6   39.80    5.50
   4   9  -6   48.80    5.50
  -4   9   6   44.10    5.00
   4  -9   6   48.70    3.40
   4   9  -6   58.59    7.50
  -4  -9   6   35.80    5.70
   4   9   6   50.89    8.60
   4  -9  -6   42.60    5.60
  -4  -9   6   41.70    6.70
   4  -9  -6   45.30    5.80
   4   9   6   51.79    6.50
  -5   9   6   12.10    2.50
  -5   9   6   11.70    3.20
   5  -9   6   14.90    1.60
   5   9  -6   11.20    3.10
  -5  -9   6   16.40    4.20
   5  -9  -6   16.60    3.80
   5   9   6   20.00    4.90
   5  -9  -6   13.70    3.40
  -5  -9   6    7.30    3.60
   5   9   6   16.50    3.80
   6   9  -6    6.90    3.30
  -6   9   6    7.40    2.10
   6   9  -6   10.70    3.30
  -6   9   6   10.00    3.10
  -6  -9   6   13.50    4.50
  -6  -9   6    9.20    3.30
   6   9   6   12.90    4.20
   6   9   6   11.60    3.60
   6  -9  -6   10.40    3.00
   6  -9  -6   12.50    3.30
   7   9  -6    3.80    2.80
  -7   9   6    4.10    1.40
  -7  -9  -6   11.30    4.20
  -7   9   6    6.10    2.60
   7   9  -6    2.80    3.00
   7  -9  -6    9.60    3.30
  -7  -9   6    8.20    3.60
  -7  -9   6   13.50    4.60
   7  -9  -6    6.00    2.70
   7  -9  -6   11.90    3.40
   8  -9   6    1.50    0.70
  -8   9   6    1.20    2.10
  -8  -9  -6    1.50    3.10
   8   9   6    1.60    3.30
   8  -9  -6   -0.40    2.00
   8  -9  -6    0.00    2.20
   8  -9  -6    3.40    2.50
  -8  -9   6    3.90    3.40
  -8  -9   6    0.60    2.70
  -9   9   6   16.40    4.30
   9  -9  -6   13.40    4.20
  -9  -9   6   20.80    6.10
   0  10   6   18.60    4.30
   0  10   6    8.80    3.30
   0 -10   6   13.60    3.30
   0  10   6   14.80    3.20
   0 -10   6   15.00    2.80
   0  10  -6   10.10    2.40
   0 -10  -6   17.40    3.90
   1  10  -6   62.69    6.60
   1 -10   6   62.69    4.70
   1 -10   6   63.29    6.40
  -1  10   6   51.19    5.90
  -1  10   6   65.19    7.60
  -1  10   6   64.69    7.40
  -1 -10  -6   74.49    8.30
   1  10   6   55.89    7.50
   1  10   6   65.99    7.80
  -1 -10   6   59.59    6.40
  -1  10  -6   58.89    4.60
   1 -10  -6   59.59    7.00
  -1 -10   6   58.49    7.00
   1  10   6   56.69    6.40
  -2 -10  -6   -1.00    1.50
   2  10  -6   -0.10    1.00
  -2  10   6    2.50    1.70
  -2  10   6   -1.30    1.30
   2 -10   6   -0.30    0.80
   2 -10   6    0.10    1.10
  -2  10   6    0.70    1.60
   2  10   6    2.60    2.10
  -2 -10   6    1.40    2.10
  -2 -10   6    0.80    1.50
   2 -10  -6   -0.90    1.30
   2 -10  -6   -0.60    1.30
  -2  10  -6    0.10    0.70
   2  10   6    0.40    2.10
  -3  10   6   12.30    3.30
  -3  10   6   19.70    3.40
   3 -10   6   13.80    2.50
   3  10  -6   14.60    2.90
   3  10  -6   11.20    3.20
   3 -10  -6   18.50    3.90
   3  10   6    9.30    3.50
  -3 -10   6   12.00    3.40
   3 -10  -6   11.40    3.20
   3  10   6   13.80    4.90
   3  10   6   13.20    3.40
  -3 -10   6   22.50    5.00
  -4  10   6    6.20    2.20
  -4  10   6    9.90    3.00
   4  10  -6   11.50    3.90
  -4  10   6    7.10    2.40
   4  10  -6    7.10    2.60
   4 -10   6    6.50    1.70
   4 -10  -6   11.10    3.00
   4 -10  -6    7.60    2.70
  -4 -10   6    9.40    3.60
  -4 -10   6    9.10    3.30
   4  10   6   14.50    4.40
   4  10   6   10.10    3.20
   5 -10   6    0.80    0.80
   5  10  -6    1.30    2.00
  -5  10   6    3.40    2.30
  -5  10   6    1.70    1.50
  -5  10   6    0.20    1.50
   5  10  -6   -0.50    1.80
   5  10   6    2.10    2.00
   5  10   6   -0.90    1.80
   5 -10  -6    0.30    1.60
  -5 -10   6    2.00    2.40
   5 -10  -6    2.80    2.10
  -5 -10   6    3.80    2.60
  -6  10   6    2.60    1.40
  -6  10   6    2.20    1.90
   6  10  -6    2.00    2.40
   6  10  -6    6.40    3.80
   6 -10   6    4.80    1.00
   6  10   6    1.70    2.20
  -6 -10   6    0.80    2.30
   6 -10  -6    2.70    2.20
   6 -10  -6    3.50    2.30
   6  10   6    0.10    2.40
  -6 -10   6    4.50    3.00
  -7  10   6  130.29   10.30
   7  10  -6  146.89   11.20
  -7 -10   6  122.79   13.10
  -7 -10   6  159.68   15.50
   7 -10  -6  132.09   10.30
   7  10   6  146.49   11.40
   7 -10  -6  130.99   10.40
  -8  10   6   -1.70    1.60
  -8 -10   6    3.00    3.70
   8 -10  -6    1.00    2.60
   0  11   6   -0.10    2.00
   0  11   6   -1.30    1.30
   0 -11   6   -1.30    1.50
   0  11   6   -1.60    1.50
   0 -11   6   -0.50    1.00
   0 -11  -6    0.20    1.90
   0  11  -6   -1.00    1.00
  -1 -11  -6    0.10    1.50
  -1  11   6    2.20    2.20
   1 -11   6    1.00    1.20
   1 -11   6    0.40    1.50
  -1  11   6   -1.20    1.20
  -1  11   6    2.40    2.20
  -1  11  -6    1.20    1.10
   1 -11  -6    4.50    2.40
   1  11   6   -0.40    1.70
   1  11   6    1.30    2.20
  -1 -11   6    3.80    2.20
  -1 -11   6    2.90    1.90
  -2 -11  -6    8.10    3.30
  -2  11   6   17.30    4.00
   2  11  -6   12.80    2.10
   2 -11   6   15.80    3.20
  -2  11   6   15.50    4.00
   2  11  -6   12.60    3.50
   2 -11   6   17.20    2.30
  -2  11   6   12.10    2.90
   2  11   6   12.90    4.40
   2 -11  -6   12.00    3.60
  -2 -11   6   14.80    3.50
   2  11   6   15.70    3.60
  -2 -11   6   11.40    3.70
   2  11   6   12.40    4.20
  -3  11   6   -0.30    1.70
   3  11  -6   -0.30    1.80
  -3  11   6    0.90    1.50
   3  11  -6    1.30    1.50
   3 -11   6    0.40    1.20
  -3 -11   6    1.40    2.30
   3  11   6   -0.40    2.10
   3 -11  -6    1.70    1.80
   3 -11  -6    1.40    1.70
   3  11   6   -1.90    1.10
  -3 -11   6    2.80    2.10
   3  11   6    0.00    2.20
  -4  11   6    2.20    1.90
  -4  11   6    1.60    2.10
   4  11  -6    4.20    2.10
   4 -11   6    1.50    1.30
  -4  11   6    1.60    1.60
   4  11  -6    2.40    2.20
   4 -11  -6    2.70    2.20
   4 -11  -6    5.30    2.60
   4  11   6   -1.70    1.40
  -4 -11   6    2.00    2.30
  -4 -11   6    0.60    2.70
   4  11   6    1.50    2.40
   5 -11   6   20.20    2.60
  -5  11   6   12.20    2.40
  -5  11   6   13.90    3.70
  -5  11   6   18.30    2.90
   5 -11  -6   21.30    4.40
   5  11   6   17.30    4.20
  -5 -11   6   19.30    5.50
  -5 -11   6   24.20    5.30
   5  11   6   13.20    4.60
   5 -11  -6   17.20    4.20
  -6 -11  -6    3.20    3.50
  -6  11   6    4.60    2.60
   6  11   6   -0.70    2.00
   6 -11  -6    0.30    1.50
  -6 -11   6    2.70    3.00
  -6 -11   6    0.90    2.50
   6 -11  -6    1.40    2.10
  -7 -11  -6   22.60    6.10
  -7  11   6   19.50    4.40
   7  11  -6   22.40    5.90
   7 -11  -6   20.90    4.70
  -7 -11   6   23.40    5.60
   7  11   6   24.70    5.30
   0  12   6    4.30    2.10
   0 -12   6    1.90    2.10
   0  12   6   -0.70    1.50
   0 -12  -6   -0.20    1.80
   0  12   6    3.60    2.80
   1  12  -6    1.10    1.60
  -1  12   6   -0.10    2.10
   1 -12   6   -0.30    1.50
  -1  12   6   -0.70    1.40
   1 -12   6   -0.30    1.00
  -1  12   6    2.40    2.30
  -1 -12  -6   -2.60    1.80
  -1  12  -6   -0.20    1.00
   1  12   6    0.70    1.80
   1  12   6   -0.90    2.30
  -1 -12   6    0.30    1.60
   1 -12  -6   -0.80    1.50
  -1 -12   6   -0.30    1.90
   1  12   6   -1.20    2.00
   2  12  -6    0.90    1.70
   2 -12   6    2.10    1.80
   2  12  -6    0.70    0.70
   2 -12   6    0.10    0.90
  -2  12   6    3.50    2.40
  -2  12   6    0.90    1.70
  -2 -12  -6    1.80    2.90
   2  12  -6    1.00    1.10
  -2  12   6   -2.60    1.40
   2  12   6    2.70    2.90
   2 -12  -6    1.90    2.10
   2  12   6   -0.50    1.80
  -2 -12   6    0.10    1.60
  -2 -12   6    0.40    2.60
  -2  12  -6    0.50    0.80
   2  12   6    1.00    1.70
  -3  12   6    4.60    2.00
   3  12  -6    1.60    2.30
  -3 -12  -6    6.80    3.50
   3 -12   6    1.70    1.70
   3  12  -6    1.50    1.50
  -3  12   6    2.50    2.40
   3  12   6    3.60    2.60
   3  12   6    5.20    3.60
  -3 -12   6    3.40    2.40
  -3 -12   6    1.30    2.40
   3  12   6    7.40    3.60
   3 -12  -6    2.50    2.10
  -4  12   6    6.60    2.00
   4 -12   6   13.40    2.70
  -4  12   6   11.40    3.40
  -4  12   6    8.90    2.60
   4  12  -6    9.20    2.80
   4 -12  -6   10.60    3.30
   4  12   6   11.80    4.10
  -4 -12   6    8.50    3.40
  -4 -12   6    9.10    4.00
   4 -12  -6   23.50    4.70
   4  12   6    8.60    3.20
   4  12   6    9.70    4.10
  -5  12   6    5.70    1.70
   5 -12   6    5.10    1.80
  -5  12   6    3.10    2.30
  -5  12   6    5.10    1.30
   5 -12  -6    1.30    2.40
  -5 -12   6    9.80    4.20
  -5 -12   6    3.70    3.30
   5 -12  -6    7.60    3.00
   5  12   6    4.40    3.70
  -6  12   6    0.30    1.80
  -6 -12  -6   -1.40    3.00
   6  12  -6    0.00    2.50
   6 -12  -6    2.60    2.60
  -6 -12   6    0.40    2.80
  -6 -12   6    0.20    2.70
   6  12   6    3.00    2.80
   0 -13   6    1.40    1.70
   0  13   6    0.00    2.50
   0  13  -6   -1.10    1.20
   0 -13  -6    0.20    2.30
   0 -13   6   -0.20    1.90
   0  13   6   -0.70    1.70
  -1 -13  -6   19.60    4.90
   1 -13   6   25.50    4.90
   1 -13   6   21.80    3.40
  -1  13   6   25.20    4.90
   1  13  -6   18.00    4.00
  -1  13   6   28.50    5.50
  -1 -13   6   16.90    3.80
  -1 -13   6   17.70    4.70
   1  13   6   27.60    6.00
   1  13   6   29.50    4.90
   1  13   6   23.40    5.10
   2 -13   6    3.10    1.30
  -2 -13  -6    2.60    2.90
  -2  13   6    6.10    2.40
   2 -13   6    0.90    1.90
  -2  13   6    7.60    3.00
   2  13  -6    7.20    5.10
  -2  13   6    5.60    2.90
  -2 -13   6    4.70    2.50
  -2 -13   6    3.00    2.70
  -2  13  -6    4.30    1.30
   2  13   6    5.10    2.70
   2 -13  -6    5.90    2.90
   2  13   6    1.70    2.70
  -2  13  -6    6.60    1.40
   2  13   6    4.50    2.90
   3  13  -6    0.80    1.20
  -3  13   6    1.50    2.00
  -3  13   6   -3.20    1.40
  -3  13   6    2.10    1.80
  -3 -13  -6   -1.70    2.20
   3 -13   6    0.90    1.80
   3  13  -6   -1.50    1.00
   3  13   6   -1.70    2.20
  -3 -13   6    0.90    2.20
   3  13   6   -1.10    1.80
  -3 -13   6   -1.40    1.90
   3 -13  -6    1.50    2.30
   3  13   6   -2.30    2.20
  -4  13   6    8.50    3.30
  -4  13   6    8.10    2.30
  -4  13   6    9.50    2.20
   4 -13   6   17.10    3.40
  -4 -13   6   14.00    4.40
   4 -13  -6    8.20    3.30
  -4 -13   6   11.70    4.70
   4  13   6   13.70    5.10
   5  13  -6   15.90    4.40
  -5 -13  -6   25.70    6.80
  -5  13   6   19.50    4.40
  -5 -13   6   16.90    5.00
   5  13   6   19.60    4.80
   0 -14  -6    0.40    2.30
   0  14   6    4.10    3.10
   0 -14   6    2.20    2.60
   0  14  -6    2.60    1.90
   0  14   6    7.90    3.90
   0 -14   6    1.10    1.90
   0  14   6    0.80    2.20
   1 -14   6    5.50    2.10
   1 -14   6    6.30    2.80
  -1 -14  -6    7.00    3.70
  -1  14   6    3.40    2.70
   1 -14  -6    8.10    3.40
  -1 -14   6    2.30    2.80
   1  14   6    3.00    2.40
   1  14   6    3.00    3.70
  -1 -14   6    7.70    2.90
   1  14   6    6.40    3.80
  -1  14  -6   10.70    2.40
  -2 -14  -6   -3.30    2.10
  -2  14   6    1.60    2.30
  -2  14   6   -1.50    2.00
   2 -14   6   -1.10    1.80
   2 -14   6    1.70    1.20
  -2  14   6    0.90    1.90
   2 -14   6   -0.10    1.00
  -2  14  -6   -0.10    0.70
   2  14   6    6.10    3.90
  -2 -14   6    0.30    2.20
  -2  14  -6    0.10    0.90
   2  14   6   -1.30    1.90
   2  14   6   -0.40    2.70
  -3  14   6    7.70    2.40
  -3 -14  -6   10.50    4.50
  -3  14   6    9.40    3.60
   3 -14   6   10.40    3.40
  -3  14   6    4.70    1.90
  -3 -14   6   10.20    3.90
   3  14   6    2.40    2.60
  -3 -14   6    5.60    3.40
   3  14   6    9.20    4.70
   0   0   7    1.00    1.20
   0   0  -7   -1.00    0.60
   0   0   7   -0.50    0.80
   0   0   7   -0.80    0.80
   0   0  -7   -0.60    1.00
   0   0  -7   -0.20    0.80
  -1   0  -7   32.10    4.10
   1   0   7   39.70    4.30
  -1   0   7   40.80    4.40
  -1   0  -7   37.10    4.10
   1   0  -7   45.20    4.30
   1   0   7   32.20    3.90
   1   0  -7   39.00    4.50
   1   0   7   38.60    4.10
   1   0  -7   49.80    5.10
  -1   0   7   42.10    4.70
  -1   0   7   39.30    4.50
   2   0   7    3.40    1.50
  -2   0   7    3.00    1.60
   2   0   7    1.50    1.00
   2   0  -7    0.90    1.30
  -2   0   7    3.40    1.60
   2   0  -7    1.20    1.20
   2   0  -7    1.40    1.60
  -2   0   7    2.50    1.20
  -2   0  -7   -0.30    0.80
   3   0   7  221.48   10.90
  -3   0   7  205.38   11.80
  -3   0   7  215.68   12.30
   3   0  -7  207.48   12.00
   3   0   7  209.68   11.30
  -3   0   7  206.48   11.90
   3   0  -7  209.88   11.60
   3   0  -7  199.58   11.90
  -4   0   7   17.20    3.50
   4   0  -7    7.30    2.20
   4   0  -7   14.10    3.00
  -4   0   7    8.90    2.60
   4   0   7    8.90    2.20
  -4   0   7   12.80    3.00
   4   0  -7   13.00    3.00
  -4   0  -7   13.20    2.90
  -5   0   7    1.90    1.70
   5   0  -7    3.20    1.90
   5   0  -7    2.10    1.60
   5   0   7    2.60    1.60
  -5   0  -7    1.20    1.10
   5   0  -7   -0.30    1.40
  -5   0   7    2.00    1.70
  -5   0   7    4.30    2.10
  -6   0   7    0.60    1.70
  -6   0   7    0.30    1.60
   6   0  -7    1.60    1.80
  -6   0   7    1.70    2.20
   6   0   7    0.50    1.30
  -6   0  -7    1.90    1.50
   6   0  -7    0.40    1.10
   6   0  -7    1.60    1.90
   7   0  -7   20.70    4.30
   7   0  -7   16.60    3.80
  -7   0   7   22.80    4.50
  -7   0   7   13.90    4.00
   7   0  -7   20.20    4.30
  -7   0  -7   15.90    3.50
  -7   0   7   22.60    4.40
   8   0  -7   39.40    6.40
  -8   0   7   47.70    7.20
  -8   0  -7   42.50    5.40
   8   0   7   43.60    6.10
   8   0  -7   33.00    5.70
   8   0  -7   44.90    6.40
   8   0   7   39.30    5.60
  -8   0   7   41.70    6.30
  -8   0   7   36.50    6.20
  -9   0   7  205.18   15.00
   9   0  -7  196.08   14.10
   9   0   7  208.28   13.60
  -9   0   7  209.78   14.40
   9   0  -7  199.98   14.00
   9   0  -7  213.38   14.70
  -9   0  -7  203.98   12.50
  -9   0   7  218.18   14.40
   9   0   7  186.48   12.70
 -10   0   7   32.60    6.10
  10   0  -7   23.10    5.50
  10   0   7   28.90    5.30
  10   0   7   25.90    5.50
 -10   0   7   26.50    5.70
 -10   0   7   31.70    6.60
  10   0  -7   25.50    5.70
  11   0   7    0.50    3.00
  11   0  -7    1.10    2.50
 -11   0   7   -0.50    2.70
 -11   0   7    2.10    2.70
  11   0   7   -0.90    2.00
   0  -1  -7   81.69    6.10
   0  -1   7   87.39    5.90
   0   1  -7   77.79    5.10
   0  -1   7   75.29    5.50
   0   1   7   84.59    6.10
   0  -1  -7   91.49    5.70
   0   1  -7   75.59    5.60
   0   1  -7   67.89    5.50
   0  -1  -7   86.09    6.00
   0   1   7   78.59    5.80
   0  -1   7   80.29    5.50
   0   1   7   84.49    5.70
   1  -1   7   19.80    2.80
   1  -1   7   17.50    2.70
   1   1  -7   24.50    3.40
   1  -1   7   14.30    2.30
  -1  -1  -7   22.70    3.30
  -1   1   7   17.90    2.90
  -1   1   7   23.50    3.40
  -1  -1  -7   19.50    3.30
   1   1  -7   19.60    3.10
   1   1  -7   19.60    2.80
  -1   1   7   17.50    3.10
  -1  -1   7   16.70    2.80
   1   1   7   18.00    2.80
   1  -1  -7   20.80    3.00
   1   1   7   17.70    3.00
  -1  -1   7   16.70    2.90
  -1   1  -7   15.20    2.50
   1  -1  -7   22.30    3.40
   1  -1  -7   17.20    3.10
   1   1   7   18.30    3.10
  -1  -1   7   15.60    2.80
  -1   1  -7   19.10    3.00
  -2  -1  -7   -0.40    0.80
  -2   1   7    2.90    1.40
   2   1  -7    0.60    1.10
   2   1  -7    1.20    1.20
   2  -1   7    1.60    1.00
  -2   1   7   -0.50    0.70
   2  -1   7    1.00    0.90
  -2   1   7   -0.60    0.90
   2   1  -7   -0.90    0.90
   2  -1  -7    0.70    1.20
   2   1   7    0.30    0.90
   2  -1  -7    0.20    1.10
  -2  -1   7    3.10    1.70
  -2  -1   7    2.10    1.40
   2  -1  -7    0.60    1.10
   2   1   7    0.70    1.00
  -2  -1   7    0.10    0.80
  -3   1   7  141.69    9.10
   3  -1   7  151.18    8.40
   3   1  -7  143.99    8.90
  -3  -1  -7  148.49    8.70
   3   1  -7  152.18    9.50
  -3   1   7  142.79    9.20
  -3   1   7  149.79    9.60
   3  -1   7  146.49    8.00
   3   1  -7  145.39    9.30
   3  -1  -7  143.49    8.90
   3  -1  -7  136.39    9.20
  -3  -1   7  142.09    9.20
  -3  -1   7  155.28    9.70
   3  -1  -7  162.48    9.60
  -3   1  -7  147.39    8.10
  -3  -1   7  143.19    9.10
   3   1   7  148.09    8.50
   3   1   7  131.19    8.70
  -4   1   7   22.50    4.00
   4   1  -7   35.60    4.60
   4  -1   7   23.90    3.20
   4   1  -7   30.70    4.50
  -4  -1  -7   28.00    3.90
  -4   1   7   26.70    4.10
   4   1  -7   26.10    4.30
  -4   1   7   29.10    4.30
  -4   1  -7   31.20    3.50
  -4  -1   7   24.20    4.00
  -4  -1   7   26.90    4.30
   4   1   7   26.90    3.90
   4  -1  -7   23.50    3.80
   4  -1  -7   27.70    4.30
  -4  -1   7   29.70    4.70
   4  -1  -7   39.70    5.00
   5   1  -7    0.50    1.60
   5   1  -7    7.60    2.90
  -5   1   7    4.50    2.00
  -5   1   7    5.20    2.40
   5  -1   7    3.70    1.60
   5   1  -7    5.40    2.20
  -5   1   7    5.50    2.20
  -5  -1   7    2.80    1.80
  -5  -1   7    5.90    2.40
  -5   1  -7    5.40    1.70
   5   1   7    5.50    2.10
   5  -1  -7    4.00    2.30
   5  -1  -7    6.20    2.40
  -5  -1   7    4.50    2.50
   5  -1  -7    2.10    1.60
  -6   1   7    3.60    2.30
  -6   1   7    0.90    1.60
   6  -1   7    1.20    1.20
   6   1  -7   -0.40    1.50
   6   1  -7   -1.70    1.20
   6   1  -7    3.40    2.10
  -6   1   7   -0.50    1.60
  -6   1  -7    1.60    1.30
  -6  -1   7    0.90    1.70
  -6  -1   7   -1.00    1.00
  -6  -1   7    2.20    1.90
   6  -1  -7   -1.50    1.30
   6  -1  -7   -1.50    1.00
   6  -1  -7   -0.50    1.20
  -7   1   7    1.20    1.90
   7   1  -7    4.90    2.60
   7   1  -7    4.20    2.50
   7  -1   7    6.60    2.00
  -7   1   7    8.00    3.10
   7  -1   7    7.40    2.20
  -7   1   7   10.40    3.10
  -7   1  -7    3.60    1.60
   7  -1  -7    4.30    2.70
   7  -1  -7    8.80    3.00
   7  -1  -7    8.20    3.00
  -7  -1   7    5.70    2.80
  -7  -1   7    7.60    3.00
  -7   1  -7    4.90    2.00
  -7  -1   7   10.00    3.20
  -8   1   7    7.70    2.90
  -8   1   7    4.70    2.70
   8   1  -7    8.40    3.20
  -8   1   7    6.40    3.10
   8   1  -7    4.70    2.60
   8  -1   7    5.50    2.10
   8  -1   7    7.10    2.30
   8   1  -7    6.60    2.80
   8  -1  -7    9.20    3.30
   8  -1  -7    4.40    2.60
  -8  -1   7    3.40    2.60
   8   1   7    4.90    2.50
  -8  -1   7    5.60    2.70
  -8  -1   7    6.80    2.70
  -8   1  -7    2.40    1.70
   8  -1  -7    5.20    2.80
   8   1   7    5.50    2.50
  -8   1  -7    5.20    1.90
  -9  -1  -7   87.49    7.60
   9  -1   7   92.99    8.90
  -9   1   7   73.29   11.00
  -9   1   7   83.49    9.20
   9  -1   7   84.09    7.10
   9   1  -7   81.99    9.50
   9   1  -7   85.79   10.00
   9   1  -7   72.69    9.10
  -9  -1   7   78.79   10.00
  -9   1  -7   89.59    6.90
  -9  -1   7  106.09   10.80
  -9  -1   7   86.09    9.80
   9  -1  -7   99.49   10.30
   9  -1  -7   83.89    9.40
   9  -1  -7   69.59    9.00
   9   1   7   82.49    9.20
   9   1   7   92.49    9.30
  10   1  -7   15.50    4.80
 -10   1   7   20.00    4.90
  10  -1   7   36.30    5.10
  10   1  -7   24.40    5.50
  10  -1   7   18.60    4.50
 -10   1   7   26.00    6.00
 -10  -1   7   18.40    5.30
  10   1   7   28.80    5.40
  10  -1  -7   19.70    5.30
 -10  -1   7   34.20    6.40
  10  -1  -7   24.00    5.30
  10   1   7   15.30    4.40
 -10  -1   7   17.00    4.70
 -11   1   7    0.80    2.70
  11  -1   7   -2.40    2.50
  11  -1   7   -1.00    1.70
  11   1  -7    0.30    2.80
  11   1  -7   -0.70    2.60
 -11   1   7   -0.50    1.90
  11  -1  -7    2.30    3.10
 -11  -1   7   -1.70    2.30
  11   1   7    0.60    2.50
  11   1   7   -2.10    2.70
 -11  -1   7    2.60    3.20
  11  -1  -7    0.60    3.00
   0  -2   7    0.70    0.90
   0   2  -7   -0.30    0.60
   0  -2  -7    1.30    1.30
   0   2   7    1.60    1.40
   0  -2  -7    1.40    1.10
   0  -2  -7   -0.60    0.80
   0  -2   7   -0.80    0.70
   0   2   7   -0.60    0.80
   0   2   7   -1.10    0.90
   0  -2   7   -0.20    0.60
   0   2  -7   -0.40    0.80
   0   2  -7    0.40    1.00
   1  -2   7    6.10    1.70
   1   2  -7    4.70    1.70
   1   2  -7    4.90    1.70
  -1  -2  -7    4.90    1.80
   1  -2   7    9.90    2.10
  -1   2   7    7.00    1.90
   1  -2   7    5.00    1.40
  -1   2   7    7.00    2.10
   1   2  -7   10.30    2.00
  -1   2   7    6.70    2.10
   1  -2  -7    4.00    1.90
  -1  -2   7   12.00    2.40
   1   2   7    8.40    2.30
  -1  -2   7    5.50    1.80
   1   2   7    5.80    1.90
   1  -2  -7    6.80    1.90
  -1  -2   7    5.40    1.80
  -1   2  -7    3.90    1.50
   1  -2  -7    7.10    2.10
   2  -2   7   -0.70    0.70
   2   2  -7   -0.50    0.80
   2   2  -7    1.20    1.20
  -2  -2  -7   -0.50    0.90
   2   2  -7    0.60    1.00
  -2   2   7    0.30    1.10
   2  -2   7   -0.20    0.70
  -2   2   7   -0.40    0.70
   2  -2   7   -0.50    0.70
  -2   2   7    0.80    0.90
   2   2   7    1.90    1.30
  -2  -2   7    0.40    1.10
   2  -2  -7    0.00    1.20
  -2  -2   7    1.40    1.20
  -2   2  -7   -0.30    0.90
   2  -2  -7    0.30    1.00
   2   2   7   -0.20    0.90
   2  -2  -7   -0.20    1.00
  -2  -2   7   -0.80    0.80
  -2   2  -7   -0.20    0.60
   3  -2   7   29.50    3.40
   3   2  -7   36.70    4.40
   3   2  -7   38.60    4.90
  -3   2   7   39.40    5.00
  -3   2   7   34.10    4.60
   3   2  -7   35.20    4.80
  -3  -2  -7   33.60    4.40
   3  -2   7   34.80    3.40
  -3   2   7   38.10    4.80
  -3  -2   7   41.00    5.00
  -3  -2   7   40.70    5.10
  -3  -2   7   34.20    4.80
   3  -2  -7   29.70    4.00
   3  -2  -7   41.80    5.10
   3   2   7   34.10    4.10
  -3   2  -7   35.10    3.50
   3  -2  -7   31.50    4.50
   3   2   7   37.50    4.70
  -4   2   7   -0.90    1.10
   4  -2   7   -0.20    0.60
   4   2  -7    0.00    1.30
   4  -2   7   -1.20    0.60
  -4  -2  -7    1.40    1.30
  -4   2   7    1.20    1.40
   4   2  -7   -0.30    1.00
  -4   2   7    0.10    1.20
   4   2  -7   -0.90    1.00
  -4   2  -7   -0.50    0.70
  -4  -2   7    0.40    1.20
  -4  -2   7    1.80    1.80
   4  -2  -7   -0.40    1.00
   4  -2  -7   -0.80    0.90
   4   2   7   -0.50    1.20
  -4  -2   7   -0.40    1.00
   4   2   7    0.50    1.00
   5   2  -7    1.40    1.30
   5   2  -7    0.40    1.40
   5  -2   7   -0.40    0.80
  -5   2   7    0.10    1.60
  -5   2   7   -0.30    1.00
  -5   2   7    2.20    1.70
  -5  -2  -7    0.60    1.40
   5   2  -7   -0.10    1.30
  -5  -2   7    4.70    2.40
   5   2   7    2.30    1.60
  -5   2  -7    0.30    0.80
  -5  -2   7    1.10    1.60
   5  -2  -7   -1.30    1.10
   5  -2  -7    1.40    1.50
   5  -2  -7   -0.20    1.50
  -5  -2   7    0.50    1.10
  -6   2   7    4.00    2.20
   6   2  -7    5.10    2.50
  -6   2   7    0.30    1.60
   6   2  -7    9.70    3.00
   6   2  -7    6.10    2.60
  -6   2   7    4.90    2.40
   6  -2   7    4.10    1.50
   6  -2  -7    2.30    1.90
   6  -2  -7    6.60    2.60
   6  -2  -7    2.50    1.90
  -6  -2   7    0.30    1.90
  -6   2  -7    4.80    1.50
  -6  -2   7    5.30    2.20
  -7   2   7    8.00    2.90
  -7   2   7    0.00    1.60
   7   2  -7    2.80    2.60
   7  -2   7    3.50    1.50
   7  -2   7    6.20    1.90
   7   2  -7    0.80    1.90
  -7   2   7    2.30    2.10
   7   2   7    5.90    2.60
   7  -2  -7    3.80    2.10
   7  -2  -7    1.60    1.80
   7  -2  -7    5.30    2.80
  -7   2  -7    3.70    1.60
  -7  -2   7    2.90    2.10
  -7  -2   7    3.90    2.50
  -7   2  -7    3.30    1.40
  -8   2   7    4.30    2.70
  -8   2   7   -0.80    1.50
   8  -2   7   -0.10    1.40
   8   2  -7   -0.70    1.90
   8  -2   7    3.90    1.70
  -8   2   7    4.20    2.40
   8   2  -7    7.60    3.20
   8  -2   7    0.90    1.30
   8   2   7   -0.10    1.60
  -8  -2   7    2.50    2.30
   8  -2  -7    2.40    2.20
  -8  -2   7    4.50    2.90
  -8  -2   7    3.60    2.50
   8  -2  -7    0.60    2.00
  -8   2  -7    3.30    1.50
  -8   2  -7    2.60    1.50
   8  -2  -7    1.60    2.10
   8   2   7    2.00    2.30
  -9   2   7   14.20    3.90
  -9  -2  -7   15.70    3.80
   9   2  -7   20.20    4.90
   9  -2   7   15.30    3.00
   9   2  -7   14.50    4.50
   9  -2   7   14.20    3.00
  -9   2   7   12.60    3.70
   9  -2   7   14.50    3.50
  -9   2   7   21.80    5.10
   9   2  -7   23.00    5.20
   9  -2  -7   17.70    4.50
  -9  -2   7   14.10    4.20
  -9   2  -7   14.80    2.90
  -9  -2   7   18.90    4.80
  -9   2  -7   17.00    2.90
   9  -2  -7   16.40    4.50
   9   2   7   11.10    3.60
  -9  -2   7   13.40    4.40
   9  -2  -7   16.60    4.30
   9   2   7   15.70    4.40
  10  -2   7    7.10    3.00
  10  -2   7   11.10    2.70
  10  -2   7   10.60    2.60
 -10   2   7    6.60    3.80
 -10   2   7   10.90    3.70
  10   2  -7    9.80    4.10
  10   2   7   10.20    3.90
  10   2   7   12.60    4.40
  10  -2  -7   10.70    4.00
 -10  -2   7    7.30    3.80
 -10  -2   7   12.50    4.60
 -10   2  -7    8.30    2.30
 -10  -2   7    6.90    3.50
  10  -2  -7    5.00    3.80
  11  -2   7    7.30    2.30
  11   2  -7    8.50    4.30
 -11   2   7   11.30    4.40
  11  -2   7    5.10    2.30
 -11   2   7    5.20    3.40
  11  -2   7   15.30    4.50
  11   2  -7   11.80    4.80
  11  -2  -7    9.40    4.30
 -11  -2   7    9.40    5.00
 -11  -2   7    7.70    4.20
  11   2   7    8.50    4.20
   0   3  -7  162.88    8.90
   0   3  -7  154.28    7.80
   0  -3  -7  151.18    9.70
   0  -3   7  154.98    8.70
   0  -3   7  160.18    9.10
   0  -3  -7  151.18    8.90
   0  -3   7  148.99    8.60
   0  -3  -7  158.58    9.40
   0   3   7  156.78    9.10
   0   3   7  136.89    9.30
   0   3  -7  157.58    8.90
   0   3   7  161.18    9.70
   1   3  -7  197.68   10.90
   1   3  -7  190.38   10.60
   1  -3   7  190.18   10.20
   1   3  -7  198.18   10.00
  -1   3   7  182.18   10.70
   1  -3   7  200.88   10.00
   1  -3   7  196.18   10.00
  -1   3   7  196.08   11.20
  -1   3   7  193.48   11.30
   1  -3  -7  181.98   11.30
  -1  -3   7  211.88   10.80
  -1   3  -7  192.08   10.20
   1   3   7  174.38   11.00
   1  -3  -7  192.08   11.10
  -1   3  -7  187.38   10.10
  -1  -3   7  195.98   10.70
   1  -3  -7  204.28   10.80
   1   3   7  194.98   10.70
  -1  -3   7  184.18   10.90
   2  -3   7   53.99    4.00
  -2   3   7   63.19    5.40
  -2   3   7   63.89    6.40
  -2  -3  -7   52.49    5.60
   2  -3   7   51.79    4.10
   2   3  -7   60.29    5.10
  -2   3   7   65.29    5.20
   2   3  -7   55.09    4.50
   2  -3   7   61.09    4.10
   2   3  -7   52.79    5.70
  -2  -3   7   55.79    5.80
   2   3   7   64.49    5.00
   2   3   7   68.29    6.60
   2  -3  -7   57.79    5.60
  -2  -3   7   66.59    6.40
  -2   3  -7   50.59    4.00
   2  -3  -7   44.10    5.50
   2  -3  -7   66.89    5.40
  -2   3  -7   57.69    4.20
   3  -3   7   55.39    3.90
  -3  -3  -7   68.79    5.70
   3  -3   7   57.89    4.10
   3   3  -7   73.29    7.00
  -3   3   7   59.59    6.20
  -3   3   7   49.80    5.90
   3   3  -7   61.49    6.50
   3   3  -7   53.19    5.50
  -3   3   7   63.89    6.30
  -3  -3   7   51.69    6.00
   3  -3  -7   66.99    5.40
   3   3   7   51.79    6.00
  -3  -3   7   48.10    6.10
  -3  -3   7   62.29    5.50
   3  -3  -7   66.59    5.70
   3  -3  -7   57.69    6.40
   3   3   7   64.89    5.20
  -4   3   7   34.60    4.80
   4  -3   7   38.80    3.10
  -4  -3  -7   36.90    5.00
  -4   3   7   32.20    4.90
   4  -3   7   39.30    3.10
   4   3  -7   43.60    5.70
  -4   3   7   33.60    4.70
   4   3  -7   39.30    4.90
   4   3  -7   43.00    5.60
   4  -3  -7   33.90    4.50
   4   3   7   39.50    5.20
  -4  -3   7   41.40    5.50
  -4  -3   7   41.40    5.30
  -4  -3   7   49.50    6.30
   4  -3  -7   39.70    5.40
  -4   3  -7   37.30    3.00
   4  -3  -7   36.70    5.10
   4   3   7   37.80    4.70
  -5   3   7    7.80    2.70
   5  -3   7   11.40    1.80
   5   3  -7    7.60    2.80
  -5   3   7    9.90    2.90
  -5   3   7    9.90    2.90
   5   3  -7   15.10    3.20
   5   3  -7   12.90    3.30
  -5  -3   7   10.40    2.90
   5  -3  -7   12.60    3.20
   5  -3  -7    9.50    2.70
   5  -3  -7   11.40    3.10
  -5  -3   7   17.60    3.90
  -5   3  -7   14.20    2.00
  -5  -3   7   11.20    3.40
  -6   3   7   10.10    3.10
   6   3  -7   13.70    3.70
  -6   3   7   21.20    4.00
   6  -3   7   18.60    2.40
   6   3  -7   11.50    3.60
   6   3  -7   17.00    3.90
  -6   3   7   21.10    4.10
  -6   3  -7   16.80    2.30
   6  -3  -7   21.30    4.10
  -6  -3   7   10.30    3.20
   6  -3  -7    6.10    2.50
  -6  -3   7   10.10    3.50
   6  -3  -7   19.00    3.90
  -6   3  -7   14.80    2.00
  -6  -3   7   15.70    3.90
   7   3  -7  172.68   13.10
   7  -3   7  193.78   10.10
   7   3  -7  213.98   13.90
  -7   3   7  189.28   12.70
  -7   3   7  222.68   13.90
   7  -3   7  201.48   10.40
  -7   3   7  206.38   12.80
   7  -3  -7  197.18   12.60
   7   3   7  189.48   13.10
  -7   3  -7  202.08    9.80
  -7   3  -7  199.88   10.10
  -7  -3   7  204.68   14.40
   7  -3  -7  223.28   13.50
  -7  -3   7  172.98   13.10
   7  -3  -7  194.68   13.20
  -7  -3   7  212.78   13.70
   8   3  -7    1.30    2.20
  -8  -3  -7    1.60    1.80
   8  -3   7    5.10    1.60
   8  -3   7    6.80    1.70
   8   3  -7    2.10    2.30
  -8   3   7    4.30    2.70
  -8   3   7    1.20    2.10
   8  -3   7    5.10    2.10
  -8   3   7    6.00    2.70
   8   3  -7   -2.40    1.40
  -8  -3   7   11.70    4.00
   8  -3  -7    3.60    2.50
  -8   3  -7    1.80    1.10
   8   3   7    1.90    2.10
   8   3   7    6.00    3.20
   8  -3  -7    7.50    2.90
  -8  -3   7    1.60    2.40
   8  -3  -7    9.30    3.30
  -8  -3   7    4.80    2.60
   9   3  -7    3.30    3.00
  -9   3   7    3.50    2.50
   9  -3   7    3.50    1.50
  -9  -3  -7    2.90    2.10
   9  -3   7    2.60    1.90
  -9   3   7    3.60    2.60
  -9   3   7    4.90    2.90
   9   3  -7    2.10    2.50
   9   3  -7    2.40    2.50
   9  -3   7    2.70    1.30
   9  -3  -7    3.10    2.70
  -9   3  -7    3.00    1.50
   9  -3  -7    4.70    2.80
   9   3   7    4.80    2.90
   9  -3  -7    3.50    2.60
  -9  -3   7   -1.70    2.10
   9   3   7    1.20    2.40
  -9  -3   7    4.70    3.00
  -9  -3   7   -0.20    2.10
  -9   3  -7    0.30    1.00
 -10   3   7    0.50    2.30
  10  -3   7    0.30    2.00
  10  -3   7    2.00    1.30
  10   3  -7    3.20    3.10
  10  -3   7    2.70    1.60
  10   3  -7   -1.50    2.10
 -10   3  -7    0.30    1.20
 -10  -3   7    6.20    3.80
 -10  -3   7    2.40    2.90
  10   3   7    1.80    2.60
  10  -3  -7    0.30    2.40
  10   3   7    3.80    3.30
 -10   3  -7    0.30    1.10
 -10  -3   7    2.50    3.00
  10  -3  -7    4.70    3.20
  11  -3   7    4.70    3.30
  11  -3   7    0.80    1.30
  11  -3   7    0.70    1.30
  11   3  -7    1.50    3.40
 -11   3   7    6.60    3.50
 -11   3   7    4.00    3.00
  11   3   7    1.30    3.20
 -11  -3   7    7.60    4.40
 -11   3  -7    3.20    1.60
  11  -3  -7   -0.60    3.00
 -11  -3   7    3.00    3.80
   0  -4   7   -0.60    0.70
   0   4  -7    0.50    0.60
   0  -4   7    0.40    1.00
   0  -4   7   -0.30    0.70
   0   4  -7    1.30    1.10
   0  -4  -7   -0.20    1.20
   0  -4  -7   -0.40    0.90
   0   4   7    0.40    1.10
   0   4   7    1.90    1.50
   1  -4   7   90.99    5.90
   1   4  -7  106.59    6.00
   1  -4   7   96.29    5.90
   1   4  -7   92.69    6.70
  -1  -4  -7  102.09    7.20
   1   4  -7  101.99    6.70
  -1   4   7   96.39    6.80
  -1   4   7   93.09    7.10
   1  -4   7   91.79    6.20
  -1   4   7  100.49    7.40
  -1  -4   7   96.79    6.70
  -1   4  -7  102.59    6.10
   1   4   7   88.49    6.50
  -1  -4   7   98.99    6.60
  -1  -4   7   98.39    7.00
   1  -4  -7   95.39    7.40
  -1   4  -7   98.19    6.10
   1  -4  -7   97.69    6.80
   1  -4  -7   95.09    7.00
   1   4   7  109.49    7.70
  -2   4   7    7.30    2.20
  -2   4   7    6.30    2.20
   2  -4   7    7.00    1.60
   2   4  -7    6.60    2.10
   2  -4   7    9.50    1.70
   2  -4   7    5.40    1.30
   2   4  -7    7.10    2.30
  -2  -4  -7    5.00    2.10
   2   4  -7    3.50    1.50
  -2   4   7    6.70    2.20
   2   4   7    3.70    1.90
   2  -4  -7    4.90    1.70
  -2  -4   7    6.20    2.10
  -2  -4   7    5.90    2.00
   2   4   7    7.40    2.10
   2  -4  -7    8.50    2.40
  -2  -4   7    5.80    2.10
  -2   4  -7    6.30    1.50
   2  -4  -7    8.50    2.60
  -2   4  -7    4.00    1.30
  -3  -4  -7    4.70    1.90
   3   4  -7    5.80    2.00
   3  -4   7    3.70    1.20
   3   4  -7    1.70    1.50
  -3   4   7    5.70    2.10
  -3   4   7    6.70    2.40
  -3   4   7    7.80    2.50
   3  -4   7    4.40    1.20
   3  -4  -7    3.20    2.00
  -3  -4   7    2.90    1.70
  -3  -4   7    3.30    1.90
   3   4   7    3.80    1.60
   3   4   7    4.90    2.30
   3  -4  -7    7.60    2.40
  -3   4  -7    4.90    1.20
  -3  -4   7    3.60    2.00
  -4  -4  -7    5.10    2.30
  -4   4   7    8.80    2.40
  -4   4   7    4.20    2.20
   4   4  -7    7.60    2.60
   4   4  -7   12.00    3.30
   4  -4   7    6.70    1.30
   4  -4   7    6.90    1.40
  -4   4   7    5.20    2.10
  -4  -4   7    6.40    2.50
   4  -4  -7    4.50    1.90
  -4  -4   7   10.00    3.00
  -4  -4   7    5.80    2.30
  -4   4  -7    6.50    1.30
   4  -4  -7   10.10    2.60
   4   4   7    7.70    2.40
   4   4   7    8.40    2.70
   4  -4  -7    5.30    2.40
  -5   4   7   57.59    6.40
  -5   4   7   57.19    6.50
   5   4  -7   69.69    7.10
   5  -4   7   53.69    3.40
   5   4  -7   49.20    6.60
  -5   4   7   55.59    6.70
   5   4  -7   59.99    7.30
  -5  -4   7   52.59    6.70
   5  -4  -7   54.39    6.40
  -5   4  -7   54.19    3.30
   5  -4  -7   50.69    6.50
  -5  -4   7   49.90    7.00
   5  -4  -7   60.19    6.60
  -6   4   7   33.20    5.00
  -6   4   7   25.40    4.70
   6   4  -7   31.20    5.40
   6   4  -7   20.80    4.50
   6  -4   7   26.80    2.10
   6  -4   7   28.60    2.30
   6   4  -7   27.30    4.90
  -6   4   7   25.40    4.70
  -6   4  -7   28.70    2.10
   6  -4  -7   26.80    4.60
   6  -4  -7   25.10    4.70
   6  -4  -7   30.00    4.90
  -6   4  -7   27.80    2.00
   6   4   7   29.00    5.10
  -6  -4   7   30.40    5.40
  -6  -4   7   29.30    5.10
  -6  -4   7   30.80    5.70
  -7   4   7   19.70    4.00
   7   4  -7   13.40    4.30
   7  -4   7   21.50    2.10
  -7   4   7   17.60    4.00
   7   4  -7   23.60    4.90
  -7   4   7   26.50    4.90
   7   4  -7   18.30    4.50
   7  -4   7   18.20    2.00
   7  -4  -7   26.80    4.70
  -7  -4   7   15.60    4.50
   7  -4  -7   26.10    4.90
   7  -4  -7   15.60    3.70
  -7  -4   7   21.30    4.60
   7   4   7   20.20    4.60
  -7   4  -7   21.50    1.60
  -7   4  -7   22.40    1.70
  -7  -4   7   20.30    4.80
   8  -4   7   -2.10    0.90
   8   4  -7    3.80    2.90
  -8   4   7    0.30    1.80
   8  -4   7    1.10    0.70
  -8   4   7    0.60    2.00
   8   4  -7    1.60    1.90
  -8   4   7    0.90    1.90
   8   4  -7    1.30    2.20
  -8  -4   7    2.20    2.60
  -8  -4   7    1.00    2.50
  -8  -4   7    2.40    2.10
  -8   4  -7   -0.10    0.50
   8  -4  -7    0.10    1.70
   8   4   7   -1.50    1.80
   8   4   7    2.20    2.30
   8  -4  -7    0.10    1.60
   8  -4  -7    0.30    1.80
  -8   4  -7    0.20    0.50
   9  -4   7   -0.40    0.60
   9  -4   7   -0.80    1.30
   9  -4   7    0.50    0.70
  -9  -4  -7    0.30    2.10
   9   4  -7   -2.10    2.00
   9   4  -7    0.40    2.20
  -9   4   7    0.40    2.20
  -9   4   7   -1.30    1.60
  -9   4   7    0.50    2.10
   9   4  -7    1.70    2.90
   9  -4  -7   -1.40    2.00
   9   4   7    0.10    2.10
  -9  -4   7    0.50    2.50
   9   4   7   -0.20    2.10
  -9  -4   7   -1.00    2.10
   9  -4  -7    1.10    2.20
   9  -4  -7   -1.60    1.70
  -9  -4   7    4.20    3.00
  -9   4  -7    0.20    0.40
 -10   4   7   15.50    4.60
  10   4  -7    4.70    3.60
  10  -4   7    8.80    1.40
  10  -4   7    9.80    3.20
 -10   4   7   13.60    4.30
  10   4  -7    9.60    4.30
 -10  -4   7   12.10    4.90
  10   4   7    9.70    4.10
  10  -4  -7    6.50    3.50
 -10  -4   7    9.40    4.20
  10  -4  -7    0.80    2.60
 -10  -4   7   10.20    5.10
   0   5  -7   16.20    2.80
   0   5  -7   21.00    2.00
   0  -5   7   16.90    2.70
   0  -5   7   22.40    3.20
   0  -5  -7   26.20    3.80
   0   5  -7   22.30    3.00
   0  -5   7   21.80    3.30
   0  -5  -7   23.00    3.90
   0   5   7   21.90    3.50
   0   5   7   23.00    3.90
  -1   5   7    8.80    2.40
  -1   5   7   10.10    2.70
   1  -5   7    9.60    1.90
   1   5  -7   10.70    1.90
   1   5  -7    8.10    2.20
   1  -5   7    9.50    2.10
   1  -5   7   14.80    2.40
   1   5  -7    9.80    2.30
  -1  -5  -7    9.30    2.60
   1   5   7    6.00    2.40
  -1   5  -7   13.20    2.20
  -1  -5   7   11.80    2.50
   1   5   7    9.70    2.50
  -1   5  -7   11.30    2.10
   1  -5  -7   13.90    2.80
  -1  -5   7   13.90    3.00
  -1  -5   7   12.50    2.60
   1  -5  -7   10.50    2.70
  -2   5   7   91.69    7.20
   2   5  -7   97.29    6.10
  -2   5   7   82.99    6.90
   2   5  -7   88.49    6.90
   2  -5   7   85.69    5.30
  -2  -5  -7   94.29    7.30
  -2   5   7   80.09    6.40
   2  -5   7   93.19    5.60
   2  -5   7   90.19    5.20
   2  -5  -7   82.19    8.10
  -2   5  -7   74.69    5.10
   2   5   7   90.39    7.50
  -2   5  -7   87.89    5.30
  -2  -5   7   96.99    7.30
   2   5   7   92.99    6.70
  -2  -5   7   93.09    6.70
   2  -5  -7   83.99    6.70
  -2  -5   7   91.59    7.00
   3   5  -7   35.10    5.00
  -3   5   7   33.70    4.90
  -3  -5  -7   36.40    5.30
   3  -5   7   30.70    2.70
  -3   5   7   36.70    5.00
   3  -5   7   37.70    3.60
   3   5  -7   39.90    5.40
  -3   5   7   34.30    4.70
   3   5  -7   38.20    4.50
   3   5   7   41.30    5.80
  -3   5  -7   32.40    2.60
   3  -5  -7   35.70    4.60
   3  -5  -7   22.10    4.00
   3   5   7   36.90    4.70
  -3  -5   7   23.60    4.40
  -3  -5   7   37.20    5.20
  -3  -5   7   33.40    4.70
   3  -5  -7   43.60    5.80
   4  -5   7   35.20    2.40
   4   5  -7   44.70    5.90
  -4   5   7   36.40    5.20
  -4   5   7   29.10    4.40
   4  -5   7   35.30    2.70
   4   5  -7   49.80    6.20
   4   5  -7   47.90    5.50
  -4   5   7   39.10    5.30
  -4  -5   7   30.80    4.80
   4  -5  -7   28.60    4.70
  -4   5  -7   33.70    2.20
   4  -5  -7   29.50    4.80
   4  -5  -7   31.70    4.50
   4   5   7   29.20    4.50
   4   5   7   37.70    5.70
  -4  -5   7   37.80    5.50
  -4  -5   7   39.70    5.80
   5   5  -7   11.70    3.10
   5   5  -7   17.30    4.00
  -5   5   7   10.90    3.10
  -5   5   7   12.70    3.30
  -5   5   7   10.30    2.80
   5   5  -7    9.80    3.20
  -5  -5   7   15.90    3.90
  -5  -5   7   14.30    3.60
   5  -5  -7   10.10    2.70
   5  -5  -7   10.50    3.10
  -5  -5   7    4.30    2.50
  -6   5   7   37.70    5.60
   6   5  -7   30.90    5.60
  -6   5   7   34.90    5.20
   6   5  -7   48.70    7.00
   6   5  -7   44.20    6.10
  -6   5   7   41.20    5.30
  -6  -5   7   25.10    5.30
   6  -5  -7   33.10    5.10
  -6  -5   7   25.30    5.30
   6   5   7   43.00    6.50
  -6  -5   7   32.20    5.40
   6  -5  -7   31.50    5.30
   6  -5  -7   30.90    5.00
   7   5  -7   10.00    3.40
   7   5  -7    0.30    1.70
  -7   5   7    5.20    2.50
  -7   5   7    5.10    2.30
   7   5  -7    5.60    2.60
  -7   5   7    7.40    2.90
   7  -5  -7    6.90    2.70
   7  -5  -7    3.90    2.30
  -7  -5   7    2.80    2.60
   7  -5  -7    5.00    2.60
   7   5   7    8.60    3.30
  -7  -5   7   11.60    3.90
  -7  -5   7    4.00    2.70
  -8   5   7   25.40    5.10
  -8   5   7    9.70    3.10
  -8   5   7   14.40    3.60
   8  -5   7   18.10    3.10
   8   5  -7   11.50    3.70
   8   5  -7   16.80    4.70
  -8  -5  -7   17.50    4.60
   8   5  -7   21.90    5.10
  -8  -5   7   24.60    5.50
   8  -5  -7   14.50    3.80
   8  -5  -7   14.90    3.90
   8   5   7   29.80    5.80
  -8  -5   7   17.20    4.70
  -8  -5   7   19.50    4.90
   9   5  -7    1.40    2.60
  -9   5   7    4.50    2.90
  -9   5   7    1.00    2.10
   9   5  -7    0.30    3.10
   9  -5   7    1.40    1.60
  -9  -5   7    0.70    2.80
   9  -5  -7    4.20    3.00
  -9  -5   7    0.20    2.30
   9   5   7   -0.10    2.30
   9  -5  -7   -2.50    1.50
   9   5   7    4.20    3.30
  -9  -5   7   -1.70    2.00
  10  -5   7   -1.10    1.70
 -10   5   7    0.80    2.00
 -10   5   7   -2.00    2.00
  10   5  -7    2.40    3.00
  10  -5  -7   -0.60    2.30
  10   5   7    1.60    3.10
 -10  -5   7   -1.20    2.50
  10  -5  -7   -0.70    1.90
 -10  -5   7    0.10    2.60
   0   6   7    1.70    1.60
   0   6   7   -0.80    1.00
   0  -6   7    1.80    1.30
   0  -6   7    0.20    1.10
   0  -6   7    0.40    1.00
   0  -6  -7   -1.10    1.20
   0   6  -7    0.90    1.10
   0   6  -7    1.00    1.00
   0   6  -7    0.00    0.30
  -1  -6  -7  152.78   10.10
   1  -6   7  140.99    8.10
  -1   6   7  138.79    9.90
   1  -6   7  161.48    8.90
   1   6  -7  160.18    8.00
   1  -6   7  162.08    8.70
  -1   6   7  157.88    9.60
  -1   6  -7  163.38    8.50
   1   6   7  137.79    9.30
   1  -6  -7  159.58   10.10
   1  -6  -7  145.79    9.50
  -1   6  -7  148.39    8.50
   1   6   7  149.99   10.40
  -1  -6   7  156.38    9.90
  -1  -6   7  157.68    9.30
  -1  -6   7  149.49    9.50
   2  -6   7   15.90    2.40
  -2  -6  -7   18.80    3.90
   2  -6   7   20.20    2.60
  -2   6   7   18.10    3.30
   2   6  -7   25.30    4.20
  -2   6   7   17.50    3.60
   2   6  -7   13.80    2.50
   2   6  -7   14.60    3.20
   2   6   7   19.30    4.30
   2  -6  -7   18.80    3.40
  -2  -6   7   17.10    3.60
   2  -6  -7   11.00    3.20
  -2  -6   7   15.80    3.10
   2   6   7   26.30    3.90
   2  -6  -7   16.40    3.50
  -2  -6   7   17.40    3.50
  -2   6  -7   18.90    2.30
  -2   6  -7   16.70    2.30
  -3   6   7   27.50    4.10
   3   6  -7   22.20    4.10
  -3   6   7   16.90    3.60
   3  -6   7   18.80    2.20
  -3  -6  -7   27.20    4.70
  -3   6   7   23.70    4.30
   3   6  -7   28.40    4.00
   3   6  -7   17.40    3.50
  -3  -6   7   12.60    3.30
   3  -6  -7   20.40    3.70
   3  -6  -7   23.60    4.20
  -3  -6   7   20.90    4.20
   3   6   7   21.20    3.80
  -3  -6   7   14.50    3.40
   3   6   7   24.60    4.80
   3  -6  -7   15.90    3.50
  -3   6  -7   20.80    1.80
  -4   6   7   21.10    4.00
   4   6  -7   21.40    4.30
   4   6  -7   18.50    3.50
  -4   6   7    9.50    2.90
  -4   6   7   18.90    3.50
   4  -6   7   13.60    1.70
   4  -6  -7   25.90    4.70
  -4  -6   7   12.20    3.50
   4  -6  -7   12.90    3.30
   4   6   7   18.20    3.60
   4  -6  -7   16.80    3.50
  -4  -6   7   15.90    3.60
  -5   6   7   55.69    6.70
   5   6  -7   71.79    7.20
   5   6  -7   55.39    7.40
   5  -6   7   55.29    3.40
   5   6  -7   68.19    7.90
  -5   6   7   60.39    7.10
  -5   6   7   72.19    6.90
   5   6   7   52.99    6.60
   5  -6  -7   52.79    6.60
   5  -6  -7   53.99    7.00
  -5  -6   7   54.89    7.70
   5  -6  -7   61.79    6.70
  -5  -6   7   53.09    6.80
  -5  -6   7   57.79    7.70
   5   6   7   49.50    7.10
   6   6  -7    3.80    2.40
  -6   6   7    7.00    2.80
[truncated: 270,711 more chars]
