# Supplementary material for: Stabilizing the Hexacyanotrimethylenecyclopropane Electron Acceptor—Structural and Photophysical Characterization
Source: Angew Chem Int Ed Engl. 2026 May 25;65(30):e5081033. doi: 10.1002/anie.5081033 (PMC13383071; doi:10.1002/anie.5081033)
Supplement: Supplementary file 1 — Supporting File 1: Additional information and findings of this study are available in the Supporting Information of this article. The authors have cited additional references within the Supporting Information [54, 55, 56, 57, 58, 59, 60, 61, 62, 63, 64, 65, 66, 67, 68, 69, 70, 71, 72, 73, 74, 75, 76, 77]. [file ANIE-65-e5081033-s001.zip › KCN6CP_a_2.cif]

data_JS0302_a
_audit_creation_date               2025-10-22
_audit_creation_method
;
Olex2 1.5
(compiled 2025.07.13 svn.rb7424aed for OlexSys, GUI svn.r7314)
;
loop_
  _audit_author_name
  _audit_author_email
  _audit_author_address
 'Eigler,  Siegfried' ? ?
 'Weber, Manuela' ? ?
 Soyka,Jan ? ?

_audit_contact_author
;
     ?
;
_audit_contact_author_address      ?
_audit_contact_author_email        ?
_audit_contact_author_fax          +49/(0)3083864601
_audit_contact_author_name         ''
_audit_contact_author_phone        ?
_audit_contact_letter
;
     ?
;
_publ_contact_author_id_orcid      ?
_publ_requested_journal            ???????????
_publ_section_abstract
;
... and following paragraphs: see the published paper.
;
_publ_section_experimental
;
 
;
_publ_section_references
;
Bourhis, L.J., Dolomanov, O.V., Gildea, R.J., Howard, J.A.K., Puschmann, H.
 (2015). Acta Cryst. A71, 59-75.

Dolomanov, O.V., Bourhis, L.J., Gildea, R.J, Howard, J.A.K. & Puschmann, H.
 (2009), J. Appl. Cryst. 42, 339-341.
;
_publ_section_title
;
 ... see the published paper.
;
_chemical_formula_moiety           'C12 K N6'
_chemical_formula_sum              'C12 K N6'
_chemical_formula_weight           267.272
loop_
  _atom_type_symbol
  _atom_type_scat_dispersion_real
  _atom_type_scat_dispersion_imag
  _atom_type_scat_Cromer_Mann_a1
  _atom_type_scat_Cromer_Mann_a2
  _atom_type_scat_Cromer_Mann_a3
  _atom_type_scat_Cromer_Mann_a4
  _atom_type_scat_Cromer_Mann_b1
  _atom_type_scat_Cromer_Mann_b2
  _atom_type_scat_Cromer_Mann_b3
  _atom_type_scat_Cromer_Mann_b4
  _atom_type_scat_Cromer_Mann_c
  _atom_type_scat_source
  _atom_type_scat_dispersion_source
 C 0.00313 0.00162 2.31000 1.02000 1.58860 0.86500 20.84390 10.20750 0.56870
 51.65120 0.21560 'International Tables Volume C Table 6.1.1.4 (pp. 500-502)'
 'Brennan, Cowan, Rev. Sci. Instrum., 1992, 63, 850'
 K 0.20133 0.25084 8.21860 7.43980 1.05190 0.86590 12.79490 0.77480 213.18700
 41.68410 1.42280 'International Tables Volume C Table 6.1.1.4 (pp. 500-502)'
 'Brennan, Cowan, Rev. Sci. Instrum., 1992, 63, 850'
 N 0.00612 0.00332 12.21260 3.13220 2.01250 1.16630 0.00570 9.89330 28.99750
 0.58260 -11.52900 'International Tables Volume C Table 6.1.1.4 (pp. 500-502)'
 'Brennan, Cowan, Rev. Sci. Instrum., 1992, 63, 850'

_space_group_crystal_system        'triclinic'
_space_group_IT_number             2
_space_group_name_H-M_alt          'P -1'
_space_group_name_Hall             '-P 1'
loop_
  _space_group_symop_id
  _space_group_symop_operation_xyz
 1 x,y,z
 2 -x,-y,-z

_symmetry_Int_Tables_number        2
_cell_length_a                     6.5731(2)
_cell_length_b                     8.7746(2)
_cell_length_c                     11.1018(4)
_cell_angle_alpha                  104.486(1)
_cell_angle_beta                   94.177(1)
_cell_angle_gamma                  107.178(1)
_cell_volume                       584.80(3)
_cell_formula_units_Z              2
_cell_measurement_reflns_used      4262
_cell_measurement_temperature      150(2)
_cell_measurement_theta_max        26.35
_cell_measurement_theta_min        3.29
_exptl_absorpt_coefficient_mu      0.447
_exptl_absorpt_correction_type     multi-scan
_exptl_crystal_colour              brown
_exptl_crystal_colour_primary      brown
_exptl_crystal_density_diffrn      1.518
_exptl_crystal_description         plate
_exptl_crystal_F_000               266.589
_exptl_crystal_size_max            0.37
_exptl_crystal_size_mid            0.28
_exptl_crystal_size_min            0.09
_diffrn_reflns_av_R_equivalents    0.0597
_diffrn_reflns_av_unetI/netI       0.0387
_diffrn_reflns_Laue_measured_fraction_full  0.9839
_diffrn_reflns_Laue_measured_fraction_max  0.9834
_diffrn_reflns_limit_h_max         8
_diffrn_reflns_limit_h_min         -8
_diffrn_reflns_limit_k_max         10
_diffrn_reflns_limit_k_min         -10
_diffrn_reflns_limit_l_max         13
_diffrn_reflns_limit_l_min         -13
_diffrn_reflns_number              12039
_diffrn_reflns_point_group_measured_fraction_full  0.9839
_diffrn_reflns_point_group_measured_fraction_max  0.9834
_diffrn_reflns_theta_full          25.2417
_diffrn_reflns_theta_max           26.42
_diffrn_reflns_theta_min           2.53
_diffrn_ambient_temperature        150.15
_diffrn_measured_fraction_theta_full  0.9839
_diffrn_measured_fraction_theta_max  0.9834
_diffrn_measurement_device_type    'Bruker Photon CMOS Detector, D8 Venture'
_diffrn_measurement_method         '\f and \w scans'
_diffrn_radiation_type             'Mo K\a'
_diffrn_radiation_wavelength       0.71073
_reflns_Friedel_coverage           0.0
_reflns_limit_h_max                8
_reflns_limit_h_min                -8
_reflns_limit_k_max                10
_reflns_limit_k_min                -10
_reflns_limit_l_max                13
_reflns_limit_l_min                0
_reflns_number_gt                  2129
_reflns_number_total               2371
_reflns_threshold_expression       I>=2u(I)
_computing_cell_refinement         'Bruker SAINT'
_computing_data_collection         'Bruker APEX4'
_computing_data_reduction          'Bruker SAINT'
_computing_molecular_graphics      'Olex2 1.5 (Dolomanov et al., 2009)'
_computing_publication_material    'Olex2 1.5 (Dolomanov et al., 2009)'
_computing_structure_refinement    'olex2.refine 1.5 (Bourhis et al., 2015)'
_computing_structure_solution      'SHELXT 2018/2 (Sheldrick, 2018)'
_refine_diff_density_max           0.2464
_refine_diff_density_min           -0.2154
_refine_diff_density_rms           0.0543
_refine_ls_d_res_high              0.7987
_refine_ls_d_res_low               8.0353
_refine_ls_goodness_of_fit_ref     1.0393
_refine_ls_hydrogen_treatment      undef
_refine_ls_matrix_type             full
_refine_ls_number_constraints      0
_refine_ls_number_parameters       172
_refine_ls_number_reflns           2371
_refine_ls_number_restraints       0
_refine_ls_R_factor_all            0.0353
_refine_ls_R_factor_gt             0.0318
_refine_ls_restrained_S_all        1.0393
_refine_ls_shift/su_max            -0.0001
_refine_ls_shift/su_mean           0.0000
_refine_ls_structure_factor_coef   Fsqd
_refine_ls_weighting_details      
 'w=1/[\s^2^(Fo^2^)+(0.0328P)^2^+0.1912P] where P=(Fo^2^+2Fc^2^)/3'
_refine_ls_weighting_scheme        calc
_refine_ls_wR_factor_gt            0.0749
_refine_ls_wR_factor_ref           0.0783
_olex2_refinement_description
;
;
loop_
  _atom_site_label
  _atom_site_type_symbol
  _atom_site_fract_x
  _atom_site_fract_y
  _atom_site_fract_z
  _atom_site_U_iso_or_equiv
  _atom_site_adp_type
  _atom_site_occupancy
  _atom_site_refinement_flags_posn
 K1 K 0.03340(5) 0.18977(4) 0.69172(3) 0.02231(12) Uani 1.000000 .
 N1 N 0.7932(3) 0.06970(19) 0.43941(13) 0.0311(3) Uani 1.000000 .
 N2 N 0.3486(2) 0.34233(18) 0.56449(13) 0.0291(3) Uani 1.000000 .
 N3 N 0.2211(2) 0.41789(18) -0.06924(13) 0.0274(3) Uani 1.000000 .
 N4 N 0.0847(2) 0.52086(19) 0.32171(14) 0.0303(3) Uani 1.000000 .
 N5 N 0.9291(2) 0.01187(19) 0.14384(14) 0.0311(3) Uani 1.000000 .
 N6 N 0.6699(2) 0.17788(18) -0.16361(13) 0.0286(3) Uani 1.000000 .
 C1 C 0.5311(2) 0.26348(18) 0.27406(14) 0.0188(3) Uani 1.000000 .
 C2 C 0.4375(2) 0.32407(18) 0.18693(13) 0.0183(3) Uani 1.000000 .
 C3 C 0.5834(2) 0.23883(18) 0.15224(14) 0.0185(3) Uani 1.000000 .
 C4 C 0.5524(2) 0.23787(19) 0.39051(14) 0.0199(3) Uani 1.000000 .
 C5 C 0.6873(3) 0.1458(2) 0.41831(14) 0.0230(3) Uani 1.000000 .
 C6 C 0.4392(2) 0.29732(18) 0.48655(14) 0.0206(3) Uani 1.000000 .
 C7 C 0.2965(2) 0.40254(19) 0.15733(14) 0.0193(3) Uani 1.000000 .
 C8 C 0.2558(2) 0.41297(18) 0.03246(14) 0.0201(3) Uani 1.000000 .
 C9 C 0.1801(2) 0.46820(19) 0.24895(14) 0.0215(3) Uani 1.000000 .
 C10 C 0.6966(2) 0.17007(18) 0.06729(14) 0.0194(3) Uani 1.000000 .
 C11 C 0.8274(3) 0.08220(19) 0.10724(14) 0.0217(3) Uani 1.000000 .
 C12 C 0.6821(2) 0.17699(19) -0.06025(15) 0.0214(3) Uani 1.000000 .

loop_
  _atom_site_aniso_label
  _atom_site_aniso_U_11
  _atom_site_aniso_U_22
  _atom_site_aniso_U_33
  _atom_site_aniso_U_12
  _atom_site_aniso_U_13
  _atom_site_aniso_U_23
 K1 0.0289(2) 0.0244(2) 0.01764(18) 0.01322(15) 0.00680(13) 0.00664(13)
 N1 0.0434(9) 0.0326(8) 0.0232(7) 0.0243(7) 0.0008(6) 0.0051(6)
 N2 0.0350(8) 0.0302(8) 0.0269(7) 0.0138(7) 0.0139(6) 0.0104(6)
 N3 0.0305(7) 0.0277(8) 0.0229(7) 0.0095(6) 0.0005(6) 0.0066(6)
 N4 0.0331(8) 0.0368(9) 0.0291(8) 0.0212(7) 0.0099(6) 0.0104(6)
 N5 0.0381(8) 0.0344(8) 0.0332(8) 0.0224(7) 0.0145(6) 0.0160(7)
 N6 0.0338(8) 0.0302(8) 0.0233(8) 0.0112(6) 0.0095(6) 0.0077(6)
 C1 0.0208(7) 0.0166(7) 0.0203(7) 0.0085(6) 0.0047(6) 0.0042(6)
 C2 0.0215(7) 0.0162(7) 0.0169(7) 0.0059(6) 0.0041(6) 0.0039(5)
 C3 0.0220(7) 0.0157(7) 0.0187(7) 0.0069(6) 0.0028(6) 0.0054(5)
 C4 0.0250(8) 0.0204(8) 0.0177(7) 0.0123(6) 0.0045(6) 0.0051(6)
 C5 0.0317(8) 0.0227(8) 0.0159(7) 0.0120(7) 0.0041(6) 0.0039(6)
 C6 0.0252(8) 0.0178(8) 0.0207(8) 0.0072(6) 0.0046(6) 0.0086(6)
 C7 0.0216(7) 0.0185(8) 0.0192(7) 0.0081(6) 0.0040(6) 0.0056(6)
 C8 0.0209(7) 0.0175(8) 0.0230(8) 0.0082(6) 0.0036(6) 0.0053(6)
 C9 0.0232(7) 0.0222(8) 0.0220(8) 0.0104(6) 0.0015(6) 0.0085(6)
 C10 0.0238(7) 0.0171(8) 0.0185(7) 0.0082(6) 0.0054(6) 0.0047(6)
 C11 0.0255(8) 0.0200(8) 0.0226(8) 0.0092(7) 0.0116(6) 0.0068(6)
 C12 0.0235(8) 0.0172(8) 0.0246(8) 0.0081(6) 0.0085(6) 0.0051(6)

loop_
  _geom_bond_atom_site_label_1
  _geom_bond_atom_site_label_2
  _geom_bond_distance
  _geom_bond_site_symmetry_2
  _geom_bond_publ_flag
 K1 K1 4.6019(6) 2_556 ?
 K1 N1 2.9526(14) 2_656 ?
 K1 N1 2.8889(14) 1_455 ?
 K1 N2 2.7953(14) . ?
 K1 N3 2.8246(14) 1_556 ?
 K1 N4 2.8996(14) 2_566 ?
 K1 N5 2.8865(14) 2_656 ?
 K1 N6 2.9657(14) 1_456 ?
 K1 C5 3.5254(15) 1_455 ?
 N1 C5 1.147(2) . ?
 N2 C6 1.141(2) . ?
 N3 C8 1.149(2) . ?
 N4 C9 1.148(2) . ?
 N5 C11 1.150(2) . ?
 N6 C12 1.147(2) . ?
 C1 C2 1.400(2) . ?
 C1 C3 1.400(2) . ?
 C1 C4 1.371(2) . ?
 C2 C3 1.400(2) . ?
 C2 C7 1.374(2) . ?
 C3 C10 1.375(2) . ?
 C4 C5 1.429(2) . ?
 C4 C6 1.425(2) . ?
 C7 C8 1.423(2) . ?
 C7 C9 1.426(2) . ?
 C10 C11 1.427(2) . ?
 C10 C12 1.430(2) . ?

loop_
  _geom_angle_atom_site_label_1
  _geom_angle_atom_site_label_2
  _geom_angle_atom_site_label_3
  _geom_angle
  _geom_angle_site_symmetry_1
  _geom_angle_site_symmetry_3
  _geom_angle_publ_flag
 N2 K1 N1 80.23(5) . 1_455 ?
 N2 K1 N1 73.59(4) . 2_656 ?
 N3 K1 N1 157.06(4) 1_556 1_455 ?
 N3 K1 N1 124.36(4) 1_556 2_656 ?
 N3 K1 N2 94.94(4) 1_556 . ?
 N4 K1 N1 145.49(4) 2_566 2_656 ?
 N4 K1 N1 79.86(4) 2_566 1_455 ?
 N4 K1 N2 78.29(4) 2_566 . ?
 N4 K1 N3 77.20(4) 2_566 1_556 ?
 N5 K1 N1 71.65(4) 2_656 2_656 ?
 N5 K1 N1 125.86(5) 2_656 1_455 ?
 N5 K1 N2 127.73(4) 2_656 . ?
 N5 K1 N3 74.67(4) 2_656 1_556 ?
 N5 K1 N4 142.79(4) 2_656 2_566 ?
 N6 K1 N1 132.41(4) 1_456 2_656 ?
 N6 K1 N1 99.14(4) 1_456 1_455 ?
 N6 K1 N2 153.41(4) 1_456 . ?
 N6 K1 N3 75.21(4) 1_456 1_556 ?
 N6 K1 N4 75.46(4) 1_456 2_566 ?
 N6 K1 N5 74.18(4) 1_456 2_656 ?
 C5 K1 N1 93.05(4) 1_455 2_656 ?
 C5 K1 N1 17.19(4) 1_455 1_455 ?
 C5 K1 N2 82.44(4) 1_455 . ?
 C5 K1 N3 140.29(4) 1_455 1_556 ?
 C5 K1 N4 63.42(4) 1_455 2_566 ?
 C5 K1 N5 136.58(4) 1_455 2_656 ?
 C5 K1 N6 89.60(4) 1_455 1_456 ?
 C5 N1 K1 140.45(12) . 2_656 ?
 C5 N1 K1 114.69(11) . 1_655 ?
 C6 N2 K1 135.51(12) . . ?
 C8 N3 K1 137.40(12) . 1_554 ?
 C9 N4 K1 119.89(12) . 2_566 ?
 C11 N5 K1 146.20(12) . 2_656 ?
 C12 N6 K1 123.42(12) . 1_654 ?
 C3 C1 C2 60.01(10) . . ?
 C4 C1 C2 150.91(14) . . ?
 C4 C1 C3 149.01(14) . . ?
 C3 C2 C1 59.97(10) . . ?
 C7 C2 C1 149.38(14) . . ?
 C7 C2 C3 150.57(14) . . ?
 C2 C3 C1 60.02(10) . . ?
 C10 C3 C1 146.91(14) . . ?
 C10 C3 C2 153.02(14) . . ?
 C5 C4 C1 120.32(13) . . ?
 C6 C4 C1 122.06(13) . . ?
 C6 C4 C5 117.60(13) . . ?
 N1 C5 K1 48.12(9) . 1_655 ?
 C4 C5 K1 132.77(10) . 1_655 ?
 C4 C5 N1 178.93(17) . . ?
 C4 C6 N2 178.59(16) . . ?
 C8 C7 C2 120.50(13) . . ?
 C9 C7 C2 120.96(13) . . ?
 C9 C7 C8 118.46(13) . . ?
 C7 C8 N3 178.59(16) . . ?
 C7 C9 N4 179.27(16) . . ?
 C11 C10 C3 118.27(13) . . ?
 C12 C10 C3 122.92(13) . . ?
 C12 C10 C11 118.76(13) . . ?
 C10 C11 N5 177.21(16) . . ?
 C10 C12 N6 178.07(16) . . ?

loop_
  _geom_torsion_atom_site_label_1
  _geom_torsion_atom_site_label_2
  _geom_torsion_atom_site_label_3
  _geom_torsion_atom_site_label_4
  _geom_torsion
  _geom_torsion_site_symmetry_1
  _geom_torsion_site_symmetry_2
  _geom_torsion_site_symmetry_3
  _geom_torsion_site_symmetry_4
  _geom_torsion_publ_flag
 K1 N1 C5 K1 -166.8(3) 2_656 . . 1_655 ?
 K1 C5 C4 C1 142.67(14) 1_655 . . . ?
 K1 C5 C4 C6 -38.77(15) 1_655 . . . ?
 C1 C2 C3 C10 177.11(18) . . . . ?
 C1 C2 C7 C8 -172.9(3) . . . . ?
 C1 C2 C7 C9 4.1(3) . . . . ?
 C1 C3 C2 C7 -176.58(17) . . . . ?
 C1 C3 C10 C11 -0.8(3) . . . . ?
 C1 C3 C10 C12 176.6(2) . . . . ?
 C2 C1 C3 C10 -177.60(15) . . . . ?
 C2 C1 C4 C5 175.6(3) . . . . ?
 C2 C1 C4 C6 -2.9(3) . . . . ?
 C2 C3 C1 C4 177.03(16) . . . . ?
 C2 C3 C10 C11 -176.2(3) . . . . ?
 C2 C3 C10 C12 1.2(3) . . . . ?
 C3 C1 C2 C7 176.70(16) . . . . ?
 C3 C1 C4 C5 0.9(3) . . . . ?
 C3 C1 C4 C6 -177.6(3) . . . . ?
 C3 C2 C1 C4 -176.86(17) . . . . ?
 C3 C2 C7 C8 1.3(3) . . . . ?
 C3 C2 C7 C9 178.3(3) . . . . ?
 C4 C1 C2 C7 -0.2(4) . . . . ?
 C4 C1 C3 C10 -0.6(4) . . . . ?
 C7 C2 C3 C10 0.5(4) . . . . ?

loop_
  _diffrn_refln_index_h
  _diffrn_refln_index_k
  _diffrn_refln_index_l
  _diffrn_refln_intensity_net
  _diffrn_refln_intensity_u
 -1 0 0 55.49 3
 -1 0 0 59.49 3.5
 -1 0 0 60.39 3.5
 1 0 0 62.19 3.3
 1 0 0 52.59 3.3
 1 0 0 57.79 3.6
 -2 0 0 1.2 0.8
 -2 0 0 4.6 1.4
 -2 0 0 2.6 1.3
 2 0 0 4.3 1.6
 2 0 0 2.8 1.3
 2 0 0 3.2 1.3
 -3 0 0 578.04 21.7
 -3 0 0 583.44 19.4
 -3 0 0 551.54 22.4
 3 0 0 587.64 24
 3 0 0 572.14 22.2
 3 0 0 566.74 21
 -4 0 0 240.28 11.1
 -4 0 0 283.07 15.9
 4 0 0 241.18 14.7
 4 0 0 247.08 13.2
 4 0 0 225.88 15.6
 -5 0 0 3.5 2.5
 -5 0 0 2.3 1.7
 -5 0 0 3.4 1.6
 5 0 0 2.8 2.4
 5 0 0 3.2 2
 -6 0 0 9.4 4.4
 -6 0 0 14.6 6.1
 -6 0 0 7.9 3.6
 6 0 0 11.4 5.6
 -7 0 0 18.2 8.3
 -7 0 0 8.5 4.3
 -7 0 0 26.3 7.9
 7 0 0 13.2 6.5
 7 -1 0 0.5 1.8
 7 -1 0 -0.6 1.2
 -7 1 0 4.5 3.1
 -7 1 0 -0.1 1.1
 -7 1 0 -0.3 1.1
 6 -1 0 599.24 34.1
 6 -1 0 608.34 31.9
 6 -1 0 553.44 27.4
 -6 1 0 570.54 28.8
 -6 1 0 597.54 39.8
 -6 1 0 615.24 23.6
 5 -1 0 285.77 20.1
 5 -1 0 287.47 17.5
 5 -1 0 310.27 19
 -5 1 0 290.27 14.3
 -5 1 0 288.47 18.4
 -5 1 0 291.17 17.3
 4 -1 0 41.5 6.9
 4 -1 0 29.7 6
 -4 1 0 61.39 8.9
 -4 1 0 51.99 7.3
 -4 1 0 46.9 6.2
 3 -1 0 572.44 24.4
 3 -1 0 639.64 23.8
 3 -1 0 620.04 23.8
 -3 1 0 647.54 24.5
 -3 1 0 606.94 23
 2 -1 0 1609.14 152.78
 2 -1 0 1682.93 67.69
 -2 1 0 1716.23 157.98
 -2 1 0 1719.03 69.49
 1 -1 0 14.9 1.9
 1 -1 0 29 3.5
 -1 1 0 23.9 2.7
 -1 1 0 25.1 2.3
 -1 1 0 19.2 2.5
 0 -1 0 16.6 1.6
 -1 -1 0 1213.68 87.19
 1 1 0 1224.68 41.7
 -2 -1 0 106.79 5.8
 -2 -1 0 113.19 6.5
 -2 -1 0 115.39 6.9
 2 1 0 116.09 8.9
 2 1 0 124.99 7
 -3 -1 0 18.4 3.7
 -3 -1 0 19.1 3.9
 -3 -1 0 17.9 3
 3 1 0 26.1 4.8
 3 1 0 16.8 4
 -4 -1 0 28.3 5.5
 -4 -1 0 26.4 4.9
 4 1 0 38.4 6.7
 4 1 0 42.2 7.8
 -5 -1 0 178.48 17.5
 -5 -1 0 182.58 13.2
 5 1 0 157.58 13.8
 5 1 0 181.98 15.5
 -6 -1 0 43.8 11.6
 -6 -1 0 66.09 11.6
 -6 -1 0 32.6 7.3
 6 1 0 47.1 10.6
 -7 -1 0 3.3 3
 -7 -1 0 1 2.4
 -7 -1 0 -0.1 1.3
 7 1 0 1.5 2.5
 7 1 0 -0.7 1.2
 8 -2 0 82.39 17.4
 8 -2 0 67.79 14.8
 8 -2 0 95.39 14.4
 -8 2 0 79.79 13.1
 -8 2 0 62.89 13.9
 7 -2 0 179.78 22.3
 7 -2 0 208.38 17.3
 7 -2 0 134.29 18.2
 -7 2 0 197.18 17.2
 -7 2 0 200.58 19.3
 -7 2 0 201.98 23
 6 -2 0 59.09 10.5
 6 -2 0 34 8.2
 6 -2 0 35.4 8.6
 -6 2 0 51.89 8.1
 -6 2 0 35.8 9
 -6 2 0 48.9 9.4
 5 -2 0 48.9 8.2
 5 -2 0 74.59 10.9
 5 -2 0 41.5 8.5
 -5 2 0 77.19 11
 -5 2 0 70.89 8.5
 -5 2 0 53.39 8
 4 -2 0 5.4 2.7
 4 -2 0 1.5 1.4
 4 -2 0 3.2 2.3
 -4 2 0 4.8 2.4
 -4 2 0 3.3 1.8
 -4 2 0 11.4 4.1
 3 -2 0 2.6 2.1
 3 -2 0 1.7 1.3
 3 -2 0 1.2 1.3
 -3 2 0 1.4 1.4
 -3 2 0 2.5 1.6
 -3 2 0 2.3 1.4
 2 -2 0 51.19 4.6
 2 -2 0 59.39 5.6
 2 -2 0 55.29 6.1
 -2 2 0 59.09 5.2
 -2 2 0 48.7 4.4
 -2 2 0 62.69 5.3
 1 -2 0 1266.47 104.69
 1 -2 0 1234.28 45.7
 -1 2 0 1221.38 107.39
 -1 2 0 1113.29 45.2
 0 -2 0 1469.65 40.1
 0 -2 0 1506.45 41.5
 0 2 0 1478.95 66.69
 0 2 0 1448.76 60.99
 -4 -2 0 104.99 15.7
 -4 -2 0 101.49 8.4
 4 2 0 110.19 9.9
 -5 -2 0 78.09 11.4
 -5 -2 0 83.29 10.8
 5 2 0 95.19 13.9
 5 2 0 73.59 11.2
 -6 -2 0 189.68 25.5
 -6 -2 0 169.18 15.5
 -6 -2 0 144.59 13.1
 6 2 0 169.18 20.8
 6 2 0 156.28 19.2
 -7 -2 0 21.6 8.8
 -7 -2 0 23.1 7.8
 -7 -2 0 33.5 8.2
 7 2 0 17.6 7.4
 7 2 0 32.2 9.6
 8 -3 0 -0.8 1.3
 8 -3 0 -0.5 1.2
 8 -3 0 1.5 2.9
 -8 3 0 -0.3 1.2
 -8 3 0 0.2 1.6
 -8 3 0 1.8 3
 7 -3 0 34.6 8.8
 7 -3 0 59.19 12.8
 7 -3 0 50.79 11.7
 -7 3 0 39.7 9.5
 -7 3 0 50.49 11.9
 -7 3 0 48.3 11.4
 6 -3 0 608.94 35.2
 6 -3 0 583.04 31.9
 6 -3 0 622.44 33.1
 -6 3 0 657.53 31.2
 -6 3 0 643.44 32.4
 -6 3 0 671.83 28.7
 5 -3 0 34.9 6.8
 5 -3 0 57.09 10
 5 -3 0 54.09 9.4
 -5 3 0 46.6 7.3
 -5 3 0 45.8 8.2
 -5 3 0 57.59 8.9
 4 -3 0 337.27 18.2
 4 -3 0 345.57 20
 4 -3 0 327.97 19.8
 -4 3 0 324.27 17.3
 -4 3 0 361.06 18
 -4 3 0 348.97 19
 2 -3 0 809.02 27.1
 2 -3 0 781.92 29
 2 -3 0 766.22 25.8
 -2 3 0 760.32 26.2
 -2 3 0 750.92 27.5
 1 -3 0 324.97 11.8
 1 -3 0 336.07 16.8
 -1 3 0 321.37 11.5
 -1 3 0 315.47 12.1
 -2 -3 0 542.15 17.7
 2 3 0 527.05 18.8
 2 3 0 544.15 19.1
 -3 -3 0 192.58 10.5
 -3 -3 0 214.78 16.7
 -3 -3 0 199.98 10.5
 3 3 0 204.58 12.2
 3 3 0 187.98 11.6
 -4 -3 0 1.7 1.6
 -4 -3 0 -0.4 0.6
 -4 -3 0 2.5 1.8
 4 3 0 -0.5 0.7
 4 3 0 1.6 1.9
 -5 -3 0 1.7 2.5
 -5 -3 0 1.7 1.8
 5 3 0 3.1 2.8
 -6 -3 0 2.6 3.8
 -6 -3 0 0.8 1.8
 -6 -3 0 4.3 2.8
 6 3 0 3 3.1
 6 3 0 3.9 3.3
 8 -4 0 102.79 20.9
 8 -4 0 167.58 22.4
 8 -4 0 120.69 21
 -8 4 0 179.48 17.7
 -8 4 0 140.19 18.2
 -8 4 0 137.69 20.4
 7 -4 0 58.69 14.5
 7 -4 0 55.79 12.7
 7 -4 0 56.69 12.7
 -7 4 0 60.29 11.3
 -7 4 0 70.39 13.2
 -7 4 0 37.4 9.1
 6 -4 0 1372.26 57.49
 6 -4 0 1190.58 51.09
 6 -4 0 1372.66 55.79
 -6 4 0 1275.27 48.9
 -6 4 0 1255.17 48.1
 -6 4 0 1314.47 50.19
 -6 4 0 1298.57 54.29
 5 -4 0 208.48 15.6
 5 -4 0 210.88 17.5
 5 -4 0 199.08 16.8
 -5 4 0 199.28 14.4
 -5 4 0 202.18 13.6
 -5 4 0 188.68 14
 4 -4 0 -0.5 0.7
 4 -4 0 2 2.1
 4 -4 0 0.3 1
 -4 4 0 1.9 1.8
 -4 4 0 2.3 1.6
 -4 4 0 1 1.3
 3 -4 0 56.79 7.9
 3 -4 0 65.09 7.9
 3 -4 0 60.19 8.5
 -3 4 0 80.89 10.1
 -3 4 0 77.89 9
 -3 4 0 72.79 8.3
 2 -4 0 71.99 6.4
 2 -4 0 78.49 6.1
 2 -4 0 83.59 10.8
 -2 4 0 75.79 5.8
 -2 4 0 58.69 7.8
 1 -4 0 1.5 1.5
 1 -4 0 2 1.2
 1 -4 0 0.9 0.7
 -1 4 0 2.5 1.1
 -1 4 0 2.4 1.1
 0 -4 0 21.7 4.8
 -1 -4 0 54.59 8.2
 -1 -4 0 61.49 5.8
 -3 -4 0 385.46 24.4
 -3 -4 0 378.26 16.6
 -3 -4 0 387.56 15.7
 -3 -4 0 366.36 15.1
 -4 -4 0 10.4 3.5
 -4 -4 0 10.5 3.3
 -4 -4 0 11.5 5.4
 4 4 0 11.3 3.8
 4 4 0 11.4 3.8
 -5 -4 0 193.38 25.6
 -5 -4 0 185.08 14.3
 -5 -4 0 161.18 12.2
 5 4 0 140.19 19.5
 5 4 0 165.28 14.2
 -6 -4 0 69.49 10.7
 -6 -4 0 73.39 12.4
 -6 -4 0 42.1 12.6
 6 4 0 73.49 12.9
 6 4 0 55.59 10.7
 8 -5 0 5.6 5.7
 8 -5 0 0.7 1.9
 8 -5 0 3 3.7
 -8 5 0 5.2 3.5
 -8 5 0 5.4 4.2
 -8 5 0 2.2 3.1
 7 -5 0 -0.3 1
 7 -5 0 0.4 1.7
 7 -5 0 -0.4 1
 -7 5 0 -0.8 0.9
 -7 5 0 1.4 2
 -7 5 0 5.8 3.7
 6 -5 0 16.6 6.2
 6 -5 0 10.6 5.2
 6 -5 0 6.7 3.5
 -6 5 0 14 4.7
 -6 5 0 3.9 3
 -6 5 0 4.7 2.9
 5 -5 0 350.86 21.6
 5 -5 0 340.47 23.6
 5 -5 0 377.66 25.4
 -5 5 0 368.66 17.3
 -5 5 0 354.46 22.9
 -5 5 0 415.96 26.7
 4 -5 0 1041.8 43.7
 4 -5 0 1074.69 38.8
 4 -5 0 1006.6 41.1
 -4 5 0 935.51 45.4
 -4 5 0 1018.4 40.2
 -4 5 0 907.01 36
 3 -5 0 87.09 10.7
 3 -5 0 86.59 9.8
 3 -5 0 72.69 11.3
 -3 5 0 60.39 7.2
 -3 5 0 56.99 8.1
 2 -5 0 8.3 4
 2 -5 0 8.5 2.8
 2 -5 0 8.9 2.5
 -2 5 0 8.2 2.8
 -2 5 0 9.7 2.6
 1 -5 0 472.95 17.1
 1 -5 0 489.65 23.3
 1 -5 0 494.35 18.1
 -1 5 0 492.55 15.9
 -1 5 0 495.45 16.9
 0 -5 0 665.13 25.2
 0 -5 0 684.33 27.7
 -1 -5 0 173.48 13
 -1 -5 0 189.58 12.1
 -2 -5 0 4.4 2.2
 -2 -5 0 3 3.1
 -3 -5 0 1706.43 49.5
 -3 -5 0 1631.64 47.8
 -3 -5 0 1665.93 50.29
 -4 -5 0 5.2 2.6
 -4 -5 0 4.7 4
 -5 -5 0 24.2 6.1
 -5 -5 0 25.2 5.7
 -5 -5 0 48.3 13.4
 7 -6 0 -0.4 1.1
 7 -6 0 2.2 2.7
 7 -6 0 1.6 2.7
 -7 6 0 0.4 1
 -7 6 0 2.3 2.7
 -7 6 0 5.5 4.1
 6 -6 0 221.88 18.7
 6 -6 0 155.48 20.7
 6 -6 0 232.88 21.6
 -6 6 0 187.38 16.1
 -6 6 0 225.58 19.4
 5 -6 0 23.8 7.3
 5 -6 0 13.2 4.7
 -5 6 0 11.7 4.3
 -5 6 0 13 5.1
 4 -6 0 193.18 17.4
 4 -6 0 187.18 15.5
 4 -6 0 171.68 13.5
 -4 6 0 191.48 14.6
 -4 6 0 212.38 15.3
 3 -6 0 1375.86 55.39
 3 -6 0 1493.25 51.29
 3 -6 0 1477.05 48.6
 -3 6 0 1448.85 46.7
 -3 6 0 1547.05 49.9
 2 -6 0 479.45 21.5
 2 -6 0 520.25 20.7
 2 -6 0 481.45 26.3
 -2 6 0 496.35 20.6
 -2 6 0 509.75 19.3
 1 -6 0 114.49 7.3
 1 -6 0 114.89 11.1
 1 -6 0 99.59 7.1
 0 -6 0 134.99 10.1
 0 -6 0 137.29 11.7
 -1 -6 0 153.78 12
 -1 -6 0 151.98 12.5
 -2 -6 0 12.6 4.9
 -2 -6 0 16.9 4.5
 -3 -6 0 335.77 17.5
 -3 -6 0 360.56 25.3
 -4 -6 0 208.88 20.6
 7 -7 0 170.88 25.3
 7 -7 0 206.98 26.3
 7 -7 0 203.98 29.2
 -7 7 0 232.48 27
 -7 7 0 205.08 18.3
 6 -7 0 24.1 7.9
 6 -7 0 16 5.9
 6 -7 0 16.9 7.7
 -6 7 0 22.7 6.8
 -6 7 0 27.9 8.2
 5 -7 0 3 3.2
 5 -7 0 1.6 2.4
 5 -7 0 -0.2 1.4
 -5 7 0 -0.2 0.8
 4 -7 0 258.17 19
 4 -7 0 278.77 22.3
 4 -7 0 225.08 16.3
 -4 7 0 241.68 15.4
 -4 7 0 215.28 16.3
 3 -7 0 584.34 27.8
 3 -7 0 563.84 25.6
 3 -7 0 574.74 35.4
 -3 7 0 576.64 25.9
 -3 7 0 574.74 23.9
 2 -7 0 35.4 9.3
 2 -7 0 29.8 5.6
 2 -7 0 26.5 5.6
 -2 7 0 24.1 4.7
 -2 7 0 25.9 4.3
 1 -7 0 204.38 11.3
 1 -7 0 222.88 11.8
 1 -7 0 232.18 17.6
 0 -7 0 2.9 2.4
 0 -7 0 8.4 3.5
 -1 -7 0 12.4 4.8
 -1 -7 0 16.8 4.8
 -2 -7 0 89.39 11.8
 -2 -7 0 65.29 11.9
 -3 -7 0 216.68 19.6
 -3 -7 0 189.98 13.7
 -4 -7 0 121.39 21.1
 7 -8 0 88.19 17.3
 7 -8 0 123.79 19.3
 -7 8 0 117.49 19.6
 -7 8 0 119.79 21.4
 6 -8 0 100.99 16.9
 6 -8 0 117.29 22.7
 6 -8 0 151.58 22.2
 -6 8 0 108.49 16.4
 -6 8 0 101.09 21.8
 5 -8 0 1.2 2
 5 -8 0 4.7 3.5
 5 -8 0 7 4.4
 -5 8 0 1.6 1.9
 -5 8 0 5.9 3.8
 4 -8 0 369.16 24.4
 4 -8 0 409.16 23.8
 4 -8 0 454.05 31
 -4 8 0 385.56 23.4
 3 -8 0 223.88 15.5
 3 -8 0 225.08 20.5
 3 -8 0 212.18 16
 -3 8 0 216.08 14.3
 -3 8 0 208.88 12.8
 2 -8 0 75.39 9.7
 2 -8 0 54.69 12.5
 2 -8 0 37 7.3
 1 -8 0 89.69 12.9
 0 -8 0 270.87 22.7
 0 -8 0 283.27 17.1
 -1 -8 0 97.89 14
 -1 -8 0 102.39 14.9
 -2 -8 0 3.7 3.3
 -2 -8 0 12.2 5.4
 -3 -8 0 34.8 8
 -3 -8 0 29 9.4
 6 -9 0 30.3 10.7
 6 -9 0 41.1 11.2
 6 -9 0 54.99 12.2
 -6 9 0 48.2 11.6
 -6 9 0 41.7 8.9
 5 -9 0 320.17 29.3
 5 -9 0 329.87 25.9
 5 -9 0 362.06 25.5
 -5 9 0 357.86 24.2
 4 -9 0 212.48 17.4
 4 -9 0 192.28 17.6
 4 -9 0 227.88 29.2
 -4 9 0 212.18 16.2
 -4 9 0 206.18 14.5
 3 -9 0 485.05 25.7
 3 -9 0 485.85 26.6
 3 -9 0 461.55 32.5
 -3 9 0 479.35 22.4
 2 -9 0 86.89 11
 2 -9 0 60.69 11.8
 2 -9 0 73.69 10.2
 1 -9 0 39.7 9
 0 -9 0 50.49 9
 0 -9 0 50.79 11.1
 -1 -9 0 8.5 4.6
 -1 -9 0 12.8 5.5
 5 -10 0 13.7 8.5
 5 -10 0 8.6 5.2
 5 -10 0 8.9 5.6
 -5 10 0 9.2 4.6
 -5 10 0 5.6 3.2
 4 -10 0 49.7 11.6
 4 -10 0 30.5 13.2
 4 -10 0 40 9.6
 -4 10 0 33.8 7.4
 -4 10 0 47.5 9.7
 3 -10 0 3.3 2.5
 3 -10 0 4.4 3.9
 2 -10 0 -0.4 1.6
 2 -10 0 -0.2 1
 1 -10 0 429.36 31.2
 0 -10 0 39.5 11.2
 0 -10 0 39.8 8.4
 0 -10 1 91.89 16.2
 0 -10 1 114.59 11.1
 1 -10 1 31.1 9.9
 2 -10 1 67.69 9.3
 2 -10 1 54.49 11.9
 2 -10 1 69.29 10.2
 -3 10 -1 120.09 9.2
 -3 10 -1 115.29 8.1
 3 -10 1 113.39 13.7
 3 -10 1 141.69 25
 3 -10 1 132.89 17.2
 -4 10 -1 76.49 10.6
 4 -10 1 36.5 12.4
 4 -10 1 73.89 14.1
 4 -10 1 70.59 11.7
 -5 10 -1 0.6 1.4
 5 -10 1 0.4 1.4
 5 -10 1 -0.7 1.4
 5 -10 1 4.1 3.4
 -2 -9 1 208.68 18
 -2 -9 1 190.18 18.1
 -1 -9 1 41 9.8
 0 -9 1 113.29 10.6
 0 -9 1 73.69 13.2
 1 -9 1 100.79 16.5
 2 -9 1 226.68 21.6
 2 -9 1 218.38 14.7
 2 -9 1 225.68 15.9
 -3 9 -1 79.49 10.5
 3 -9 1 70.29 12.2
 3 -9 1 79.89 17.6
 3 -9 1 78.99 10.6
 -4 9 -1 292.57 20.2
 -4 9 -1 305.47 18
 4 -9 1 304.67 19.9
 4 -9 1 325.47 24.1
 4 -9 1 291.77 27.1
 -5 9 -1 79.39 15.2
 -5 9 -1 66.39 12.2
 5 -9 1 74.89 18
 5 -9 1 84.79 13
 5 -9 1 77.99 14.7
 -6 9 -1 27.9 9.3
 -6 9 -1 34.1 8.4
 6 -9 1 22.5 7.5
 6 -9 1 14.7 8.3
 6 -9 1 27.1 9.7
 -3 -8 1 50.49 12.2
 -3 -8 1 62.89 10.1
 -2 -8 1 283.37 21.6
 -2 -8 1 329.57 21.1
 -1 -8 1 8.1 4
 -1 -8 1 4.9 3.3
 0 -8 1 0 1
 0 -8 1 0.5 1.2
 1 -8 1 233.58 22
 1 -8 1 232.08 13
 -2 8 -1 3.6 1.5
 -2 8 -1 1.3 1.1
 2 -8 1 1.5 1.4
 2 -8 1 3.4 3.7
 -3 8 -1 4.2 2.6
 -3 8 -1 6.2 2.7
 3 -8 1 4.9 4.1
 3 -8 1 4.1 2.4
 3 -8 1 2.1 2
 -4 8 -1 26.8 7
 4 -8 1 32.4 7.2
 4 -8 1 19.8 7.2
 4 -8 1 34.7 9
 -5 8 -1 100.49 15.4
 5 -8 1 72.89 15.5
 5 -8 1 101.29 16.7
 5 -8 1 107.49 14.8
 -6 8 -1 272.07 23.1
 6 -8 1 271.07 21.4
 6 -8 1 286.87 27.6
 6 -8 1 211.28 26.2
 -7 8 -1 93.79 18.4
 -7 8 -1 103.89 16
 7 -8 1 108.69 20.9
 7 -8 1 111.39 18.4
 7 -8 1 98.39 22.5
 -4 -7 1 36.1 10.9
 -3 -7 1 44.9 7.8
 -3 -7 1 36.9 9.7
 -2 -7 1 292.87 22.1
 -2 -7 1 341.97 19.7
 -1 -7 1 228.28 16.3
 -1 -7 1 184.48 14.9
 0 -7 1 99.29 8.8
 0 -7 1 88.89 13.2
 1 -7 1 212.68 12.5
 1 -7 1 211.48 10
 1 -7 1 200.98 16.8
 -2 7 -1 108.19 7.3
 -2 7 -1 117.99 8.9
 2 -7 1 104.09 7.9
 2 -7 1 103.79 15
 2 -7 1 105.69 12
 -3 7 -1 122.09 13.6
 3 -7 1 88.29 12
 3 -7 1 109.29 9.2
 3 -7 1 137.49 18.8
 -4 7 -1 113.89 13.9
 4 -7 1 121.39 16.5
 4 -7 1 88.79 15
 4 -7 1 131.49 12
 -5 7 -1 16.2 6.1
 5 -7 1 4.9 3.5
 5 -7 1 17 7.6
 5 -7 1 5.6 3.3
 -6 7 -1 83.29 14.1
 -6 7 -1 70.69 11.4
 6 -7 1 54.99 12.5
 6 -7 1 92.59 14.2
 6 -7 1 104.99 19
 -7 7 -1 445.96 28.2
 -7 7 -1 413.56 31
 7 -7 1 404.06 33.4
 7 -7 1 361.26 31.9
 7 -7 1 416.76 29.1
 -5 -6 1 101.69 11.9
 -5 -6 1 85.09 16.9
 -5 -6 1 93.09 10.8
 -4 -6 1 172.98 11
 -4 -6 1 154.88 10.2
 -4 -6 1 199.08 25.8
 -3 -6 1 0.6 1.9
 -3 -6 1 2.4 2
 -2 -6 1 73.89 9.8
 -2 -6 1 43.1 9.2
 -1 -6 1 18.6 5.7
 -1 -6 1 16.9 4.6
 0 -6 1 564.84 26.5
 0 -6 1 479.25 21.8
 1 -6 1 551.14 22.5
 1 -6 1 574.74 28.4
 1 -6 1 587.14 19.5
 -2 6 -1 0.9 0.9
 -2 6 -1 2.4 1.7
 2 -6 1 1.8 1.6
 2 -6 1 1.5 1.9
 2 -6 1 2.2 1.3
 -3 6 -1 293.97 14.9
 -3 6 -1 315.27 19.2
 -3 6 -1 272.47 16.8
 3 -6 1 274.97 20.6
 3 -6 1 259.47 14.9
 3 -6 1 320.37 19.2
 -4 6 -1 1.5 2
 -4 6 -1 0.2 0.8
 4 -6 1 0.5 1.4
 4 -6 1 0.2 1.3
 4 -6 1 1.3 1.7
 -5 6 -1 87.09 14.1
 -5 6 -1 57.39 10.2
 -5 6 -1 81.69 11.4
 5 -6 1 68.49 13
 5 -6 1 71.79 11.4
 -6 6 -1 20.6 6.2
 -6 6 -1 15.2 5.7
 -6 6 -1 7.5 4.4
 6 -6 1 10.8 6.3
 6 -6 1 10.7 4.4
 6 -6 1 18.2 7.2
 -7 6 -1 7 3.7
 -7 6 -1 10.7 4.2
 -7 6 -1 6.9 4.8
 7 -6 1 8.9 6.3
 7 -6 1 2.1 3.2
 7 -6 1 12.8 5.8
 5 5 -1 170.88 12.3
 -5 -5 1 159.58 12.3
 -5 -5 1 157.68 12.9
 -4 -5 1 15.2 4
 -4 -5 1 13 6.1
 -4 -5 1 16.2 3.9
 -3 -5 1 77.19 9.5
 -3 -5 1 64.49 12.2
 -3 -5 1 71.89 6.1
 -2 -5 1 321.17 15.8
 -1 -5 1 739.73 28.8
 -1 5 -1 33.8 4.6
 -1 5 -1 27.9 3.3
 -1 5 -1 36.9 7
 1 -5 1 30.8 5.1
 1 -5 1 32.1 4
 1 -5 1 43.4 8.6
 -2 5 -1 0.2 0.6
 -2 5 -1 1.6 1.6
 2 -5 1 1 1.3
 2 -5 1 1.6 1.2
 2 -5 1 -0.1 0.8
 -3 5 -1 471.65 20.3
 -3 5 -1 523.95 23.6
 -3 5 -1 460.35 23.4
 3 -5 1 454.85 23.7
 3 -5 1 479.75 21
 3 -5 1 524.75 27.3
 -4 5 -1 277.17 18.2
 -4 5 -1 273.17 17.8
 -4 5 -1 315.57 16.8
 4 -5 1 297.87 20.1
 4 -5 1 271.17 16.4
 4 -5 1 247.08 19.6
 -5 5 -1 408.66 23
 -5 5 -1 380.76 24.1
 5 -5 1 332.77 24.4
 5 -5 1 398.96 22.4
 5 -5 1 447.36 28.4
 -6 5 -1 206.68 16.2
 -6 5 -1 250.17 20.6
 -6 5 -1 204.88 14.1
 -6 5 -1 212.38 16.5
 6 -5 1 210.28 26.9
 6 -5 1 198.38 16.8
 6 -5 1 180.98 22.5
 -7 5 -1 60.29 10.9
 -7 5 -1 43.6 9.2
 -7 5 -1 48.6 12.2
 -7 5 -1 44.7 10.2
 7 -5 1 35.2 10.3
 7 -5 1 32.9 9.9
 7 -5 1 60.49 12.4
 -8 5 -1 12.1 6.7
 -8 5 -1 17.2 7
 -8 5 -1 9.2 4.8
 8 -5 1 15.1 8.1
 8 -5 1 37.5 12.4
 6 4 -1 23.7 7.4
 6 4 -1 9.9 7.5
 -6 -4 1 20 8
 -6 -4 1 24.4 6.5
 5 4 -1 0.4 1.6
 -5 -4 1 -0.3 0.6
 -5 -4 1 0.7 1.3
 -5 -4 1 0.7 1.5
 4 4 -1 34.9 7.1
 4 4 -1 23 7.1
 -4 -4 1 26.3 5.2
 3 4 -1 22.4 4.7
 3 4 -1 24.8 5.3
 -3 -4 1 17.1 3.7
 -3 -4 1 17.2 3.6
 -1 -4 1 807.82 30.2
 0 -4 1 763.52 28.4
 -1 4 -1 531.35 21.4
 -1 4 -1 492.85 18.2
 -1 4 -1 499.35 16.5
 1 -4 1 490.45 22.3
 1 -4 1 502.05 19.2
 1 -4 1 501.05 17.4
 -2 4 -1 195.48 12.5
 -2 4 -1 211.98 12
 -2 4 -1 197.88 10.3
 2 -4 1 223.98 11.4
 2 -4 1 216.68 12.8
 2 -4 1 201.18 14
 -3 4 -1 1193.48 39.5
 -3 4 -1 1165.38 41.9
 -3 4 -1 1269.97 42.8
 3 -4 1 1254.37 46.4
 3 -4 1 1181.38 43.7
 -4 4 -1 132.89 14.7
 -4 4 -1 99.29 9.6
 -4 4 -1 116.39 9.6
 -4 4 -1 106.79 7.8
 4 -4 1 99.39 13
 4 -4 1 106.89 14.2
 4 -4 1 110.39 9.7
 -5 4 -1 422.16 21.8
 -5 4 -1 365.86 23.3
 -5 4 -1 401.76 20
 -5 4 -1 397.26 21.7
 5 -4 1 419.26 26.5
 5 -4 1 412.66 22.3
 5 -4 1 342.27 24.1
 -6 4 -1 7.6 4
 -6 4 -1 3.6 3.2
 -6 4 -1 5.8 3.2
 -6 4 -1 3.2 2.6
 6 -4 1 1.9 3
 6 -4 1 6.2 3.9
 -7 4 -1 6.1 4
 -7 4 -1 10.7 5.7
 -7 4 -1 2.3 2.7
 -7 4 -1 6.9 3.7
 7 -4 1 4.1 3.7
 7 -4 1 14 7.3
 7 -4 1 11.4 6.8
 -8 4 -1 2.7 3.4
 -8 4 -1 3.7 4.6
 -8 4 -1 5.8 3.8
 8 -4 1 2 3.2
 8 -4 1 1.9 2.9
 8 -4 1 3.3 3.4
 6 3 -1 8.1 4.3
 6 3 -1 6.1 4.2
 -6 -3 1 13.7 5.2
 -6 -3 1 5.7 3.3
 -6 -3 1 15.2 7.7
 5 3 -1 80.49 11.8
 5 3 -1 74.29 17.4
 -5 -3 1 77.49 10.6
 4 3 -1 45.6 8.3
 4 3 -1 45.6 7.6
 -4 -3 1 45.4 7
 -4 -3 1 37.8 6.4
 3 3 -1 448.86 19
 3 3 -1 445.56 20.8
 -3 -3 1 425.86 18
 -3 -3 1 456.85 18.4
 2 3 -1 13 3.2
 2 3 -1 13 2.6
 -2 -3 1 18.6 2.9
 -2 -3 1 11.7 2.5
 -2 -3 1 14.4 2.5
 -1 -3 1 396.46 15
 -1 -3 1 382.16 12.7
 -1 -3 1 395.46 13.2
 0 3 -1 1.7 1.4
 0 -3 1 3.8 1.3
 0 -3 1 3.2 1
 0 -3 1 3 1.5
 -2 3 -1 104.69 7.2
 -2 3 -1 114.79 8.5
 -2 3 -1 110.59 8
 2 -3 1 109.89 9.3
 2 -3 1 101.99 8.2
 2 -3 1 105.99 7.3
 -3 3 -1 146.99 10.8
 -3 3 -1 125.09 9.8
 -3 3 -1 150.78 9.9
 -3 3 -1 145.69 8.4
 3 -3 1 152.68 12
 3 -3 1 122.19 10.7
 3 -3 1 143.89 9.9
 -4 3 -1 128.99 10.5
 -4 3 -1 132.89 11.8
 -4 3 -1 153.08 11.1
 -4 3 -1 172.28 11.3
 4 -3 1 155.38 13.4
 4 -3 1 134.69 12.7
 4 -3 1 136.99 10.8
 -5 3 -1 7.9 3.6
 -5 3 -1 7 3.4
 -5 3 -1 12 4.5
 -5 3 -1 14.9 5.1
 5 -3 1 5.6 3.6
 5 -3 1 5 3.3
 5 -3 1 7 3.4
 -6 3 -1 9.1 4.2
 -6 3 -1 9.3 4.6
 -6 3 -1 9.9 4
 -6 3 -1 4 3
 6 -3 1 9.6 4.4
 -7 3 -1 66.39 11.5
 -7 3 -1 82.29 14.3
 -7 3 -1 77.29 10.7
 -7 3 -1 93.39 16
 7 -3 1 83.89 16.6
 7 -3 1 77.19 13.4
 7 -3 1 93.39 15.5
 -8 3 -1 135.79 19
 -8 3 -1 119.99 20.6
 -8 3 -1 76.39 14.2
 8 -3 1 108.69 18.8
 8 -3 1 111.79 17.9
 8 -3 1 96.29 20.5
 7 2 -1 29.5 9.9
 7 2 -1 12.4 6.2
 -7 -2 1 24.8 9.7
 -7 -2 1 29.2 8.6
 -7 -2 1 27.7 7.5
 6 2 -1 0 1.1
 6 2 -1 2.7 2.6
 -6 -2 1 0.1 0.9
 -6 -2 1 -0.2 0.9
 5 2 -1 286.77 19.4
 5 2 -1 304.77 20.9
 -5 -2 1 319.77 18.9
 -5 -2 1 285.07 17.4
 4 2 -1 47.9 8.4
 4 2 -1 36.7 6.7
 -4 -2 1 52.49 7.8
 -4 -2 1 37.9 6.1
 3 2 -1 105.29 9.1
 -3 -2 1 103.59 7.6
 -3 -2 1 107.49 7.7
 2 2 -1 29 3.9
 2 2 -1 21.4 4.2
 -2 -2 1 27.9 4
 -2 -2 1 31.5 4.1
 1 2 -1 1170.58 93.89
 1 2 -1 1120.19 44
 -1 -2 1 1153.78 40.9
 -1 -2 1 1110.49 100.39
 0 2 -1 4.7 1.1
 0 2 -1 4.4 1.2
 0 2 -1 5.9 1.4
 0 -2 1 6.4 1.4
 0 -2 1 4.6 1.4
 0 -2 1 6.1 1.7
 -1 2 -1 1831.32 160.78
 1 -2 1 1869.01 157.58
 1 -2 1 1871.11 71.79
 -2 2 -1 302.37 13.7
 -2 2 -1 325.07 14.4
 -2 2 -1 292.27 14.1
 -2 2 -1 310.17 11.9
 2 -2 1 298.97 14.9
 2 -2 1 276.07 14.8
 2 -2 1 321.77 13.7
 -3 2 -1 1032 34.7
 -3 2 -1 969.6 34.4
 -3 2 -1 1081.59 36.7
 3 -2 1 1049.49 37.9
 3 -2 1 971.2 34.1
 3 -2 1 970.3 36.8
 -4 2 -1 175.48 13.4
 -4 2 -1 171.38 11.7
 -4 2 -1 168.98 12.6
 -4 2 -1 162.38 11.6
 4 -2 1 173.48 12
 4 -2 1 175.88 14.4
 4 -2 1 199.08 14.4
 -5 2 -1 331.07 17.5
 -5 2 -1 345.97 21.6
 -5 2 -1 342.67 21
 -5 2 -1 332.07 18.8
 5 -2 1 308.57 20.5
 5 -2 1 320.77 19.1
 5 -2 1 309.07 22.1
 -6 2 -1 30.1 8.1
 -6 2 -1 37.4 8.2
 -6 2 -1 40.1 9.2
 -6 2 -1 41.3 7.1
 6 -2 1 40.7 9.1
 6 -2 1 60.49 11.2
 6 -2 1 37.3 10.3
 -7 2 -1 207.48 24.7
 -7 2 -1 190.48 16.6
 -7 2 -1 200.58 13.8
 -7 2 -1 211.98 19.9
 7 -2 1 179.38 21.2
 7 -2 1 235.28 28.4
 7 -2 1 199.58 17.7
 -8 2 -1 45.9 12.2
 -8 2 -1 61.99 13.5
 -8 2 -1 44 10
 8 -2 1 34.3 11.2
 8 -2 1 91.09 19.7
 7 1 -1 18.3 7.4
 -7 -1 1 18.3 7.4
 -7 -1 1 28.4 7.5
 -7 -1 1 15.7 6.1
 6 1 -1 4 3.3
 -6 -1 1 3.8 2.7
 -6 -1 1 6.1 3.2
 5 1 -1 492.95 26.5
 5 1 -1 479.15 27
 -5 -1 1 470.45 24.8
 -5 -1 1 536.45 26
 4 1 -1 175.58 12.8
 4 1 -1 189.38 14
 -4 -1 1 189.88 12.3
 -4 -1 1 182.08 12.4
 3 1 -1 584.74 23.2
 3 1 -1 630.14 25.6
 -3 -1 1 591.64 22.8
 -3 -1 1 629.14 23.2
 2 1 -1 794.42 27.6
 1 1 -1 6669.53 267.47
 1 1 -1 6221.18 177.18
 -1 -1 1 6487.45 277.17
 0 1 -1 3.8 1.1
 0 1 -1 6.2 1.5
 0 -1 1 6.3 1.5
 0 -1 1 7 1.7
 0 -1 1 6.4 1.3
 -1 1 -1 1498.55 58.69
 -1 1 -1 1419.96 136.39
 1 -1 1 1401.06 57.89
 1 -1 1 1450.25 131.29
 -2 1 -1 4298.47 305.47
 2 -1 1 4440.66 151.88
 -3 1 -1 873.01 32.3
 -3 1 -1 937.21 35.7
 3 -1 1 862.51 33.6
 3 -1 1 865.41 30.5
 3 -1 1 890.31 32.7
 -4 1 -1 867.51 32.4
 -4 1 -1 937.61 35.8
 -4 1 -1 869.31 31.2
 -4 1 -1 900.11 36.4
 4 -1 1 874.31 34.6
 4 -1 1 825.72 32.2
 4 -1 1 812.82 38.1
 -5 1 -1 4.9 2.5
 -5 1 -1 4 2.5
 -5 1 -1 2.9 2.5
 -5 1 -1 2.3 1.6
 5 -1 1 7.7 4.4
 5 -1 1 6.5 3.4
 5 -1 1 2.8 2.1
 -6 1 -1 33.5 8.8
 -6 1 -1 9.8 5
 -6 1 -1 19.4 4.7
 -6 1 -1 21.9 6.2
 6 -1 1 31.7 9.8
 6 -1 1 13.6 4.9
 6 -1 1 16.9 5.5
 -7 1 -1 18.3 7.1
 -7 1 -1 28.2 5.4
 -7 1 -1 17.6 7
 -7 1 -1 16.2 5.4
 7 -1 1 33.5 10.4
 7 -1 1 23.3 7.3
 7 0 -1 50.59 12.2
 7 0 -1 28 9.3
 -7 0 1 34.1 10.3
 -7 0 1 36.4 8.9
 6 0 -1 189.58 17.3
 6 0 -1 191.68 22
 -6 0 1 165.48 15
 -6 0 1 179.88 14.9
 5 0 -1 568.94 22.4
 5 0 -1 604.84 30.7
 5 0 -1 582.74 35
 -5 0 1 595.34 27.2
 -5 0 1 585.04 27.9
 4 0 -1 -0.6 0.3
 4 0 -1 2.6 1.9
 4 0 -1 1.3 1.7
 -4 0 1 0.4 0.9
 -4 0 1 0 0.8
 3 0 -1 347.77 13.5
 3 0 -1 338.27 17.1
 3 0 -1 334.07 15.8
 -3 0 1 361.36 16
 -3 0 1 311.87 15.3
 2 0 -1 2863.31 207.08
 2 0 -1 2907.21 98.49
 -2 0 1 2763.42 97.09
 -2 0 1 2587.94 240.28
 1 0 -1 28.5 2.5
 1 0 -1 20.7 3.1
 -1 0 1 29.7 2.6
 -1 0 -1 34.7 4
 -1 0 -1 37.1 3.4
 -1 0 -1 37.9 3.3
 -1 0 -1 33.5 4.1
 1 0 1 25.9 3.5
 1 0 1 39.3 3.2
 1 0 1 39.4 3.7
 2 0 1 802.92 28.3
 -3 0 -1 408.26 20.7
 -3 0 -1 399.06 17.2
 -3 0 -1 417.86 18.9
 -3 0 -1 386.36 17.5
 3 0 1 384.16 17
 3 0 1 393.26 18
 3 0 1 407.86 20.1
 -4 0 -1 14.3 4.7
 -4 0 -1 31 6.6
 -4 0 -1 16.9 5.4
 -4 0 -1 30.6 5.4
 4 0 1 26.1 6.3
 4 0 1 22.4 4.7
 4 0 1 16 4.6
 -5 0 -1 80.59 10.1
 -5 0 -1 108.39 8.2
 -5 0 -1 102.49 13.5
 -5 0 -1 72.39 11.9
 5 0 1 102.89 12.8
 5 0 1 93.79 14.5
 -6 0 -1 51.39 11
 -6 0 -1 88.99 7.1
 -6 0 -1 88.39 11.3
 -6 0 -1 58.19 11
 6 0 1 65.79 13.3
 -7 0 -1 93.99 16.2
 -7 0 -1 67.69 11.2
 -7 0 -1 87.39 15.7
 7 0 1 92.99 16.9
 7 0 1 96.19 15.4
 8 -1 -1 37.3 11.3
 -8 1 1 56.89 12.5
 -8 1 1 63.79 16.3
 -8 1 1 58.19 13.4
 7 -1 -1 386.56 20.3
 7 -1 -1 344.97 27.2
 7 -1 -1 359.56 27.6
 -7 1 1 393.96 29
 -7 1 1 359.36 24
 6 -1 -1 34.8 9.2
 6 -1 -1 25.1 7.5
 6 -1 -1 41.2 8
 -6 1 1 34.5 8.3
 -6 1 1 20.6 5.8
 5 -1 -1 27.6 6.7
 5 -1 -1 42.8 7.7
 5 -1 -1 20.1 5.5
 -5 1 1 31.2 6.5
 -5 1 1 21.5 5
 4 -1 -1 1144.89 38.9
 4 -1 -1 1217.78 42.2
 4 -1 -1 1151.38 42.5
 -4 1 1 1166.98 40.4
 -4 1 1 1104.79 40.7
 3 -1 -1 127.79 9.6
 3 -1 -1 120.99 8.7
 3 -1 -1 133.99 8.4
 -3 1 1 122.79 8.7
 -3 1 1 129.79 9
 2 -1 -1 297.87 12.8
 2 -1 -1 311.77 12.3
 -2 1 1 301.57 13.1
 -2 1 1 323.87 13.3
 1 -1 -1 128.39 7.2
 1 -1 -1 149.49 6.5
 -1 1 1 131.39 6.7
 -1 1 1 126.59 6.3
 0 -1 -1 138.99 5.6
 0 -1 -1 127.19 6.3
 0 -1 -1 133.79 6.2
 0 1 1 134.89 5.6
 0 1 1 132.69 6.2
 -1 -1 -1 9306.37 380.76
 1 1 1 9999 371.96
 1 1 1 8838.42 251.17
 -4 -1 -1 29.9 6.1
 -4 -1 -1 24.2 6.6
 -4 -1 -1 25.6 4.8
 4 1 1 36.8 6.3
 4 1 1 25.7 6.7
 -5 -1 -1 2.3 1.9
 -5 -1 -1 1.8 1.5
 -5 -1 -1 1.6 2.2
 -5 -1 -1 3.6 2.8
 5 1 1 4.5 3.3
 5 1 1 1.7 1.8
 -6 -1 -1 181.88 14.5
 -6 -1 -1 207.68 20.5
 -6 -1 -1 192.78 17.2
 6 1 1 212.48 19.8
 6 1 1 117.59 21.9
 -7 -1 -1 11.9 5.2
 -7 -1 -1 24.5 9.2
 7 1 1 12.6 5.3
 7 1 1 15.1 6.9
 8 -2 -1 0.9 1.6
 8 -2 -1 2.6 4.4
 8 -2 -1 0.5 1.7
 -8 2 1 6.4 4.6
 -8 2 1 1.1 2.8
 -8 2 1 3.6 3.8
 7 -2 -1 138.59 20
 7 -2 -1 114.69 15.1
 7 -2 -1 92.59 15.4
 -7 2 1 145.39 21.5
 -7 2 1 126.29 16.9
 6 -2 -1 31.1 7.3
 6 -2 -1 25.7 7.9
 6 -2 -1 31.8 9.1
 -6 2 1 25.3 6.7
 -6 2 1 16.7 5.3
 5 -2 -1 122.49 11.2
 5 -2 -1 89.09 11.7
 5 -2 -1 139.79 15.8
 -5 2 1 125.09 11.2
 -5 2 1 139.29 12.4
 4 -2 -1 179.58 13.1
 4 -2 -1 152.78 11.4
 4 -2 -1 134.89 11.3
 -4 2 1 143.79 11
 -4 2 1 170.28 12.3
 1 -2 -1 3.1 1.3
 1 -2 -1 4.7 1.2
 -1 2 1 3.5 1.1
 -1 2 1 4.3 1.4
 -1 2 1 3.7 1.4
 0 -2 -1 1960.3 113.19
 0 2 1 1913.41 117.09
 0 2 1 1992.4 60.89
 -1 -2 -1 425.46 20.4
 -1 -2 -1 425.16 14.7
 -1 -2 -1 419.06 14.2
 1 2 1 405.26 14.8
 2 2 1 935.91 31.7
 -3 -2 -1 101.19 7.4
 -3 -2 -1 101.49 8.2
 -3 -2 -1 68.99 10.8
 -3 -2 -1 101.59 8.2
 3 2 1 115.19 7.8
 3 2 1 126.59 10.1
 -4 -2 -1 290.17 21.3
 -4 -2 -1 310.97 16.8
 -4 -2 -1 336.67 16.4
 -4 -2 -1 297.97 17.6
 4 2 1 334.77 17.2
 -5 -2 -1 1.1 1.5
 -5 -2 -1 -0.1 1.1
 -5 -2 -1 2.2 2.3
 5 2 1 -0.4 0.5
 5 2 1 1.9 2.1
 -6 -2 -1 6.3 3.2
 -6 -2 -1 8.7 4.4
 -6 -2 -1 9.8 5.1
 6 2 1 6.5 4.6
 6 2 1 5.1 3.1
 8 -3 -1 218.38 19.7
 8 -3 -1 153.68 22.2
 8 -3 -1 214.68 27.9
 -8 3 1 201.88 20.4
 -8 3 1 217.08 20
 -8 3 1 183.88 24.2
 7 -3 -1 17.9 6.6
 7 -3 -1 13.1 6.4
 7 -3 -1 8.9 4.9
 -7 3 1 20.3 7.1
 -7 3 1 11.7 5.3
 6 -3 -1 66.89 12.7
 6 -3 -1 57.19 10.5
 6 -3 -1 34.7 8.9
 -6 3 1 42.1 8.3
 -6 3 1 55.19 10.9
 5 -3 -1 757.12 34.8
 5 -3 -1 735.13 33.6
 5 -3 -1 793.42 35.3
 -5 3 1 731.13 33.3
 -5 3 1 727.63 32
 4 -3 -1 51.39 8.6
 4 -3 -1 42.7 7
 4 -3 -1 62.39 9.5
 -4 3 1 53.99 8.1
 -4 3 1 61.29 8.4
 3 -3 -1 915.71 33.8
 3 -3 -1 848.62 32.1
 3 -3 -1 970.9 34.6
 -3 3 1 985.5 33.6
 -3 3 1 926.11 32.4
 1 -3 -1 443.06 15
 1 -3 -1 442.46 16.7
 1 -3 -1 410.26 18.3
 -1 3 1 460.15 15
 -1 3 1 420.76 14.7
 -1 3 1 447.26 15.3
 0 -3 -1 219.68 8
 0 -3 -1 229.58 11.2
 -1 -3 -1 329.77 11.7
 -1 -3 -1 329.97 11.7
 -1 -3 -1 351.16 17
 -2 -3 -1 1093.89 41.6
 2 3 1 1085.29 34.4
 -3 -3 -1 121.09 16.8
 -3 -3 -1 75.19 7.6
 -3 -3 -1 99.89 8
 -3 -3 -1 77.49 6.2
 3 3 1 77.79 6.6
 3 3 1 90.89 8.4
 -4 -3 -1 3.5 2.8
 4 3 1 8.5 3.8
 4 3 1 8.9 3.3
 -5 -3 -1 269.27 18.5
 -5 -3 -1 293.17 16.7
 -5 -3 -1 193.98 20
 5 3 1 262.87 19.7
 -6 -3 -1 135.49 20.5
 -6 -3 -1 140.69 12.8
 -6 -3 -1 160.48 18.9
 6 3 1 168.08 20.8
 8 -4 -1 49 13.6
 8 -4 -1 53.39 12.1
 -8 4 1 34.8 9.8
 -8 4 1 30.8 10.2
 -8 4 1 36.7 10.4
 7 -4 -1 15.2 6.8
 7 -4 -1 18.8 7.3
 7 -4 -1 10.9 5.6
 -7 4 1 20.2 6.8
 -7 4 1 16.7 6.4
 6 -4 -1 115.29 17.2
 6 -4 -1 87.39 14.5
 6 -4 -1 100.89 14.3
 -6 4 1 58.39 10.6
 -6 4 1 65.39 10.1
 5 -4 -1 348.77 22.3
 5 -4 -1 380.36 23.2
 5 -4 -1 374.76 23.2
 -5 4 1 358.36 20.7
 -5 4 1 363.26 22
 4 -4 -1 43.3 8.1
 4 -4 -1 27.7 6
 4 -4 -1 26.6 6.4
 -4 4 1 41 7.2
 -4 4 1 40 7.3
 3 -4 -1 187.68 12
 3 -4 -1 196.38 12.9
 3 -4 -1 207.58 14.2
 -3 4 1 175.58 11.7
 -3 4 1 198.18 11.9
 2 -4 -1 99.89 7
 2 -4 -1 76.99 9.5
 2 -4 -1 97.59 7.7
 -2 4 1 89.79 6.8
 -2 4 1 81.29 6.5
 1 -4 -1 547.15 17.8
 1 -4 -1 516.45 19.8
 1 -4 -1 527.15 22.9
 -1 4 1 542.75 18.9
 -1 4 1 531.55 17.9
 -1 4 1 529.75 17.5
 -1 -4 -1 162.18 11.6
 -2 -4 -1 639.54 30.1
 -2 -4 -1 647.64 20.1
 -2 -4 -1 649.54 22
 -3 -4 -1 4.2 1.8
 -3 -4 -1 4.2 2.9
 -3 -4 -1 2.7 1.7
 -4 -4 -1 388.36 27.1
 -4 -4 -1 405.36 18.6
 -4 -4 -1 437.26 20.4
 -4 -4 -1 411.76 21
 4 4 1 423.26 21.4
 4 4 1 420.66 19.8
 -5 -4 -1 16.3 4.7
 -5 -4 -1 15 5.2
 -5 -4 -1 16.4 6.5
 5 4 1 13.6 5.1
 5 4 1 10.5 4
 -6 -4 -1 27.2 10.4
 8 -5 -1 131.89 20.8
 8 -5 -1 115.99 20.6
 8 -5 -1 142.19 22.6
 -8 5 1 126.49 21.1
 -8 5 1 104.09 16
 7 -5 -1 8.2 4.8
 7 -5 -1 13.3 6.2
 7 -5 -1 13 6.6
 -7 5 1 16.9 6
 -7 5 1 21.6 6.7
 6 -5 -1 548.05 32.6
 6 -5 -1 559.34 33.5
 6 -5 -1 597.14 34.4
 -6 5 1 590.24 31.3
 -6 5 1 588.04 30.1
 5 -5 -1 1134.69 46.9
 5 -5 -1 1222.88 47.8
 5 -5 -1 1055.79 47.2
 -5 5 1 1112.99 44.7
 -5 5 1 1086.89 42.7
 4 -5 -1 20.3 5.7
 4 -5 -1 12.5 4.1
 4 -5 -1 21.4 6.2
 -4 5 1 17.4 5.2
 -4 5 1 17.4 4.5
 3 -5 -1 601.54 26.4
 3 -5 -1 624.84 25.8
 3 -5 -1 576.44 28.5
 -3 5 1 599.04 25
 -3 5 1 617.44 24.7
 1 -5 -1 29.5 4.9
 1 -5 -1 33.5 5
 1 -5 -1 24.7 5.3
 1 -5 -1 32.1 4
 -1 5 1 32.9 3.9
 -1 5 1 33.5 3.8
 0 -5 -1 4.1 2.2
 -1 -5 -1 348.77 19.2
 -1 -5 -1 330.67 17.6
 -2 -5 -1 19.7 6.1
 -2 -5 -1 22.5 5.3
 -3 -5 -1 391.06 15.2
 -3 -5 -1 385.06 17.1
 -3 -5 -1 412.26 26.1
 -3 -5 -1 396.06 18.4
 -4 -5 -1 0.2 0.8
 -4 -5 -1 10.7 3.1
 -4 -5 -1 0.3 1
 -4 -5 -1 0.3 0.9
 -4 -5 -1 3.1 2.8
 -5 -5 -1 0 1.1
 -5 -5 -1 0.1 1.1
 7 -6 -1 11.2 5.5
 7 -6 -1 10.3 6.5
 7 -6 -1 5.7 4.4
 -7 6 1 6.9 5
 -7 6 1 11.8 4.9
 -7 6 1 20.3 5.8
 6 -6 -1 0.1 0.9
 6 -6 -1 2.4 3
 6 -6 -1 -0.3 1
 -6 6 1 2.7 2.7
 5 -6 -1 1.8 2.3
 5 -6 -1 0.8 1.8
 5 -6 -1 1.6 2.1
 -5 6 1 1.3 1.9
 4 -6 -1 1057.59 43.2
 4 -6 -1 1090.69 42.7
 4 -6 -1 1007.5 45.9
 -4 6 1 1092.89 40
 3 -6 -1 26.3 5.7
 3 -6 -1 21.7 6.1
 3 -6 -1 37.1 7.1
 -3 6 1 26.9 5.5
 2 -6 -1 21.4 4.9
 2 -6 -1 14.9 4.3
 2 -6 -1 21.2 4.4
 -2 6 1 18.3 3.8
 -2 6 1 21.8 4.2
 1 -6 -1 8.3 2.8
 1 -6 -1 13.3 2.8
 1 -6 -1 6.6 2.5
 1 -6 -1 11.4 4.5
 0 -6 -1 32.2 6.3
 0 -6 -1 50.89 8.3
 -1 -6 -1 0.6 1.5
 -1 -6 -1 -0.7 0.7
 -2 -6 -1 181.48 13.2
 -2 -6 -1 207.38 16.9
 -3 -6 -1 7.1 3
 -3 -6 -1 3.7 2.8
 -4 -6 -1 421.96 19.1
 -4 -6 -1 413.56 29.9
 -4 -6 -1 405.06 22
 7 -7 -1 70.39 14.8
 7 -7 -1 79.19 15.9
 7 -7 -1 72.09 14.2
 -7 7 1 121.49 16.9
 -7 7 1 70.69 14.2
 6 -7 -1 58.09 13.1
 6 -7 -1 36.1 9.4
 6 -7 -1 64.29 15.2
 -6 7 1 61.59 11.4
 -6 7 1 52.49 11
 5 -7 -1 9.7 4.5
 5 -7 -1 2.7 2.7
 5 -7 -1 11.9 5.4
 4 -7 -1 1.3 1.6
 4 -7 -1 1.3 1.9
 4 -7 -1 5.1 3.5
 -4 7 1 -0.4 0.5
 -4 7 1 -0.2 0.9
 3 -7 -1 486.65 28.8
 3 -7 -1 442.96 23.9
 -3 7 1 440.46 20.6
 -3 7 1 451.85 21.6
 2 -7 -1 182.08 16.3
 2 -7 -1 196.08 12.3
 2 -7 -1 205.18 13.9
 -2 7 1 195.88 13.1
 -2 7 1 190.08 10.5
 1 -7 -1 1.3 1.4
 1 -7 -1 0.8 0.9
 1 -7 -1 3.6 2.1
 1 -7 -1 1.8 2.2
 0 -7 -1 698.63 33
 0 -7 -1 726.83 30.3
 -1 -7 -1 308.37 19.8
 -1 -7 -1 352.16 21.7
 -2 -7 -1 3.2 2.4
 -3 -7 -1 50.79 12.1
 -3 -7 -1 62.99 9.7
 6 -8 -1 249.08 23
 6 -8 -1 263.77 23.3
 6 -8 -1 265.07 25.8
 -6 8 1 240.18 20.9
 -6 8 1 243.08 19.3
 5 -8 -1 393.56 30.2
 5 -8 -1 419.66 27.8
 5 -8 -1 413.16 27.7
 -5 8 1 440.56 24.4
 -5 8 1 406.66 25.4
 4 -8 -1 99.49 13.9
 4 -8 -1 57.89 11.9
 4 -8 -1 125.69 16.5
 -4 8 1 102.39 12.5
 3 -8 -1 322.77 25.1
 3 -8 -1 348.47 20.4
 3 -8 -1 354.16 21.8
 -3 8 1 327.27 17.1
 -3 8 1 339.97 18.2
 2 -8 -1 359.96 20.2
 2 -8 -1 374.36 18.7
 2 -8 -1 342.37 24.7
 1 -8 -1 70.09 7.1
 1 -8 -1 126.19 17.8
 0 -8 -1 4.9 3
 0 -8 -1 5.2 3.2
 -1 -8 -1 0.6 1.4
 -1 -8 -1 -0.1 1.2
 -2 -8 -1 14.8 6
 -2 -8 -1 12.5 5.2
 6 -9 -1 156.48 22.3
 6 -9 -1 176.68 24.3
 6 -9 -1 107.39 19.4
 -6 9 1 128.59 25.2
 -6 9 1 118.79 23.8
 5 -9 -1 14.3 7.5
 5 -9 -1 11 5.3
 5 -9 -1 12.3 6.8
 -5 9 1 11.2 4.7
 -5 9 1 7.6 4.2
 4 -9 -1 59.99 11.7
 4 -9 -1 44.7 11.4
 4 -9 -1 46 10
 -4 9 1 59.49 10
 -4 9 1 42.9 8
 3 -9 -1 25.8 9.3
 3 -9 -1 32.5 7.9
 3 -9 -1 24 6.4
 -3 9 1 28.7 5.8
 2 -9 -1 9.6 3.8
 2 -9 -1 10.6 4.7
 2 -9 -1 18.1 4.9
 1 -9 -1 30.3 10
 0 -9 -1 163.88 21.3
 0 -9 -1 157.48 13.5
 -1 -9 -1 -0.2 0.9
 -1 -9 -1 -0.2 0.9
 4 -10 -1 2.3 2.8
 4 -10 -1 7.4 4.9
 -4 10 1 9.7 4.7
 -4 10 1 5.6 3.3
 3 -10 -1 230.58 18.7
 3 -10 -1 237.48 17.6
 2 -10 -1 922.71 50.09
 1 -10 -1 18.6 7.5
 0 -10 2 12 6
 0 -10 2 12.8 4.7
 1 -10 2 60.39 15.1
 2 -10 2 2.2 2.4
 2 -10 2 3.2 2
 2 -10 2 -0.2 1.1
 -3 10 -2 257.67 13.5
 -3 10 -2 259.97 15.6
 3 -10 2 262.87 21
 3 -10 2 243.28 31.9
 3 -10 2 261.07 16.7
 -4 10 -2 30.1 7.4
 -4 10 -2 34.3 8.1
 4 -10 2 35 8
 4 -10 2 44.2 11.8
 4 -10 2 33.9 12.3
 -5 10 -2 13.3 4.9
 -5 10 -2 14.8 6.2
 5 -10 2 8.1 5.3
 5 -10 2 20.5 9
 -2 -9 2 5.2 3.3
 -2 -9 2 4.5 3.7
 -1 -9 2 8.2 4.3
 0 -9 2 57.19 11.9
 0 -9 2 73.19 10.6
 1 -9 2 6.7 4.7
 2 -9 2 17.3 5.6
 2 -9 2 11.4 3.4
 2 -9 2 15 7.4
 -3 9 -2 54.29 9.1
 3 -9 2 49.9 8
 3 -9 2 57.39 11.7
 3 -9 2 58.99 15
 -4 9 -2 56.79 8.9
 4 -9 2 52.19 11.7
 4 -9 2 48.6 8.9
 4 -9 2 50.49 14.7
 -5 9 -2 33.4 8.9
 -5 9 -2 25 7.9
 5 -9 2 27.8 7.5
 5 -9 2 13.5 5.7
 5 -9 2 26.1 9.4
 -6 9 -2 17.5 5.8
 -6 9 -2 37.4 10.6
 6 -9 2 11.1 6.7
 6 -9 2 18.3 11.1
 6 -9 2 22.5 7.5
 -3 -8 2 1 1.5
 -3 -8 2 0.5 1.9
 -2 -8 2 5.2 3
 -2 -8 2 10.1 5.4
 -1 -8 2 18.1 6.5
 -1 -8 2 16.1 5.5
 0 -8 2 71.99 10.2
 0 -8 2 52.49 11.1
 1 -8 2 391.96 15.2
 1 -8 2 377.86 26.3
 1 -8 2 365.66 19.1
 -2 8 -2 361.46 20.2
 -2 8 -2 370.06 17.7
 2 -8 2 311.07 25
 2 -8 2 371.46 26.8
 2 -8 2 345.47 16.5
 -3 8 -2 413.66 22.9
 -3 8 -2 434.96 20
 3 -8 2 454.65 21.5
 3 -8 2 432.76 30.7
 3 -8 2 512.05 28.3
 -4 8 -2 20.9 6.3
 4 -8 2 20.2 5.5
 4 -8 2 22.3 7.2
 4 -8 2 20 8.4
 -5 8 -2 298.87 22.7
 5 -8 2 295.27 19.9
 5 -8 2 260.87 23.9
 -6 8 -2 178.78 22.8
 -6 8 -2 208.58 19.5
 6 -8 2 169.48 26
 6 -8 2 189.18 17.1
 6 -8 2 146.69 23.7
 -7 8 -2 109.69 20.1
 -7 8 -2 93.69 14
 7 -8 2 66.99 17.2
 7 -8 2 103.69 16.5
 -4 -7 2 33 10.5
 -3 -7 2 4.5 2.5
 -3 -7 2 5.6 3.8
 -2 -7 2 195.18 17.2
 -2 -7 2 199.08 14.7
 -1 -7 2 398.96 23.1
 -1 -7 2 377.76 22.3
 0 -7 2 359.56 18.9
 0 -7 2 385.96 23.5
 1 -7 2 42.5 9.1
 1 -7 2 50.39 8
 1 -7 2 53.19 6
 -2 7 -2 486.85 22.2
 -2 7 -2 492.55 26.1
 -2 7 -2 488.35 19
 2 -7 2 544.15 21.4
 2 -7 2 482.35 29.5
 2 -7 2 492.85 25.4
 -3 7 -2 95.49 8.5
 -3 7 -2 58.09 9.9
 -3 7 -2 83.69 11.4
 3 -7 2 82.99 14.5
 3 -7 2 95.29 8.6
 3 -7 2 66.69 11.7
 -4 7 -2 183.68 15.9
 -4 7 -2 125.59 15.3
 4 -7 2 206.98 18.3
 4 -7 2 171.78 13.2
 4 -7 2 178.78 22.5
 -5 7 -2 1 1.7
 -5 7 -2 0.5 1.3
 -5 7 -2 0.8 1.3
 5 -7 2 1.8 1.6
 5 -7 2 0.8 2
 5 -7 2 0 1.1
 -6 7 -2 6.9 4
 -6 7 -2 17.2 7.5
 -6 7 -2 9.8 4.6
 6 -7 2 6.2 3.5
 6 -7 2 12 7.1
 6 -7 2 9.6 5.9
 -7 7 -2 45.8 10.8
 -7 7 -2 39.7 9.8
 -7 7 -2 40.3 12.1
 7 -7 2 24.7 8.3
 7 -7 2 37.7 12.6
 7 -7 2 47.2 14.5
 -5 -6 2 1.7 2
 -5 -6 2 -0.5 1.7
 -5 -6 2 0.1 1.1
 -4 -6 2 0.5 1
 -4 -6 2 0.7 1.7
 -4 -6 2 2.3 1.6
 -3 -6 2 346.67 16.5
 -2 -6 2 3.2 2.2
 -1 -6 2 5.4 2.7
 0 -6 2 0.9 0.9
 0 -6 2 -0.4 0.6
 0 -6 2 2.3 1
 -1 6 -2 446.46 15.5
 -1 6 -2 457.55 22.5
 -1 6 -2 470.15 18.1
 1 -6 2 410.96 24.2
 1 -6 2 455.35 21.2
 1 -6 2 451.85 17.4
 -2 6 -2 121.69 14.5
 -2 6 -2 94.49 7
 -2 6 -2 93.09 10.6
 2 -6 2 87.59 7.4
 2 -6 2 107.69 12.9
 -3 6 -2 16.4 5.2
 -3 6 -2 9.6 3
 -3 6 -2 4.8 2.6
 3 -6 2 7.5 2.9
 3 -6 2 14.4 5.2
 3 -6 2 6.4 4.5
 -4 6 -2 82.99 12.7
 4 -6 2 75.69 13
 4 -6 2 57.19 8.3
 4 -6 2 53.49 10.7
 -5 6 -2 269.17 17.7
 -5 6 -2 280.07 21.4
 -5 6 -2 293.67 20.4
 5 -6 2 294.07 24.1
 5 -6 2 319.37 19.7
 5 -6 2 255.67 23.9
 -6 6 -2 14 5.4
 -6 6 -2 11.6 6.1
 -6 6 -2 10.4 3.6
 -6 6 -2 8.4 4.2
 6 -6 2 8.1 4.8
 6 -6 2 14.4 7.8
 6 -6 2 5.3 3.3
 -7 6 -2 18.7 5.8
 -7 6 -2 30.8 7
 -7 6 -2 33.5 10.8
 -7 6 -2 31.7 8.3
 7 -6 2 33.3 9.5
 7 -6 2 69.59 16.6
 7 -6 2 52.19 14.3
 5 5 -2 150.78 12.9
 5 5 -2 140.69 11.7
 -5 -5 2 108.09 18.4
 -5 -5 2 143.39 12.1
 4 5 -2 4.5 2.2
 4 5 -2 3.4 2.1
 -4 -5 2 6.2 2.7
 -4 -5 2 5.5 2.7
 -3 -5 2 64.49 7.7
 -3 -5 2 64.29 5.6
 -2 -5 2 188.68 8.7
 -2 -5 2 191.18 10
 -1 -5 2 26 3.6
 -1 -5 2 15.4 4.2
 0 5 -2 102.89 8.5
 0 -5 2 113.99 10.2
 0 -5 2 107.89 6.5
 0 -5 2 129.79 8.5
 -1 5 -2 187.48 10.5
 -1 5 -2 170.28 12
 -1 5 -2 178.58 8.9
 1 -5 2 192.18 14.3
 1 -5 2 185.18 9.9
 1 -5 2 180.58 11.9
 -2 5 -2 1105.79 40.3
 -2 5 -2 1081.09 38.5
 -2 5 -2 1133.19 36
 2 -5 2 1138.79 41.3
 2 -5 2 1082.09 36.3
 2 -5 2 1083.49 43.9
 -3 5 -2 48.3 8.4
 -3 5 -2 40.2 6.6
 -3 5 -2 35.7 7.1
 3 -5 2 33.4 9
 3 -5 2 26 5.2
 3 -5 2 31.9 7.5
 -4 5 -2 361.06 19.1
 -4 5 -2 350.56 21.8
 -4 5 -2 341.07 20.6
 4 -5 2 372.26 24.1
 4 -5 2 390.96 20.3
 4 -5 2 382.76 25.4
 -5 5 -2 18 4.4
 -5 5 -2 11.8 4.2
 -5 5 -2 12.8 5.2
 5 -5 2 13.2 4.5
 5 -5 2 16.8 6.3
 5 -5 2 16.1 6
 -6 5 -2 154.58 12.5
 -6 5 -2 169.18 14.9
 -6 5 -2 132.39 18.1
 -6 5 -2 143.59 13.5
 6 -5 2 144.39 24.6
 6 -5 2 166.48 19.1
 6 -5 2 179.48 31
 -7 5 -2 55.99 11.4
 -7 5 -2 64.79 11.6
 -7 5 -2 47.7 11.6
 -7 5 -2 66.49 11.5
 7 -5 2 59.39 11.3
 7 -5 2 66.69 15.3
 7 -5 2 34.8 10.8
 6 4 -2 0.1 1.2
 -6 -4 2 1.4 1.9
 -6 -4 2 -0.7 1.7
 5 4 -2 9.1 3.8
 -5 -4 2 8 3.5
 -5 -4 2 8.3 3.7
 4 4 -2 978.8 35.6
 4 4 -2 998.5 40
 -4 -4 2 946.01 35.4
 -4 -4 2 966.9 35
 3 4 -2 450.45 21.3
 3 4 -2 438.56 18
 -3 -4 2 433.66 19
 -3 -4 2 441.36 17.9
 2 4 -2 1.1 0.8
 2 4 -2 0.5 0.9
 -2 -4 2 1.7 1.2
 -2 -4 2 0.4 0.8
 -2 -4 2 -0.3 0.8
 0 -4 2 984.8 34.9
 0 -4 2 951.2 29.8
 -1 4 -2 54.39 4.9
 -1 4 -2 40.9 5.9
 1 -4 2 58.59 6.5
 1 -4 2 54.59 7.3
 1 -4 2 72.59 10.3
 -2 4 -2 452.75 21.3
 -2 4 -2 449.56 20.2
 -2 4 -2 419.76 18.4
 2 -4 2 429.56 21.4
 -3 4 -2 317.77 18.2
 -3 4 -2 317.77 16.6
 -3 4 -2 301.47 17.8
 3 -4 2 308.97 19.2
 3 -4 2 317.57 16.5
 -4 4 -2 322.27 20.2
 -4 4 -2 312.87 15.3
 -4 4 -2 317.37 17.8
 -4 4 -2 347.97 19.6
 4 -4 2 317.57 21.6
 4 -4 2 294.27 17.5
 4 -4 2 332.27 22.4
 -5 4 -2 2.5 2.1
 -5 4 -2 2.8 2.8
 -5 4 -2 1.8 2.1
 -5 4 -2 2.3 1.8
 5 -4 2 2 2.7
 5 -4 2 1.4 1.9
 5 -4 2 5 4.1
 -6 4 -2 28.7 7.5
 -6 4 -2 42.8 10.6
 -6 4 -2 22.2 6.4
 -6 4 -2 20.1 5.6
 6 -4 2 17.9 5.9
 6 -4 2 31.7 9.7
 6 -4 2 18.2 7.7
 -7 4 -2 168.78 19.2
 -7 4 -2 167.28 14.8
 -7 4 -2 159.78 22.9
 7 -4 2 182.88 29.3
 7 -4 2 217.68 31.2
 7 -4 2 131.99 17.4
 -8 4 -2 34.6 8.5
 -8 4 -2 34 8.2
 -8 4 -2 48.9 11.6
 -8 4 -2 26.6 10.2
 8 -4 2 47.3 12.4
 8 -4 2 66.09 17.4
 8 -4 2 33.7 9.4
 6 3 -2 36.3 9.8
 -6 -3 2 38.7 8.7
 -6 -3 2 45.4 9
 5 3 -2 66.39 15.3
 -5 -3 2 47.2 8.2
 -5 -3 2 57.69 8.9
 4 3 -2 546.35 24.5
 4 3 -2 589.04 29
 -4 -3 2 552.74 23.8
 -4 -3 2 555.24 24.3
 3 3 -2 -0.2 0.9
 3 3 -2 0.2 0.6
 -3 -3 2 0.4 1
 -3 -3 2 0.7 1
 2 3 -2 0.4 0.7
 2 3 -2 -0.4 0.8
 -2 -3 2 0.9 1
 -2 -3 2 0.8 0.8
 -2 -3 2 0.4 0.6
 1 3 -2 169.68 9.4
 1 3 -2 163.38 8
 1 3 -2 163.58 7.2
 -1 -3 2 166.78 9.6
 -1 -3 2 172.98 8.6
 -1 -3 2 153.68 8.9
 -1 3 -2 452.35 18.9
 -1 3 -2 426.16 17.4
 -1 3 -2 402.46 16.9
 1 -3 2 406.86 19.6
 1 -3 2 441.86 17.1
 1 -3 2 410.66 18.6
 -2 3 -2 957.6 35.1
 2 -3 2 1024.4 36.9
 -3 3 -2 30.5 6.5
 -3 3 -2 18.6 5
 -3 3 -2 32.1 6
 -3 3 -2 24.9 4.5
 3 -3 2 21.2 4.3
 3 -3 2 18.3 5.3
 3 -3 2 24.9 6.3
 -4 3 -2 885.41 34.8
 -4 3 -2 902.11 33.2
 -4 3 -2 938.71 38.1
 -4 3 -2 923.91 36
 4 -3 2 872.81 39
 4 -3 2 909.31 40.1
 4 -3 2 878.31 34.6
 -5 3 -2 132.59 11.8
 -5 3 -2 135.79 12
 -5 3 -2 133.49 11.7
 -5 3 -2 149.88 18.1
 5 -3 2 133.19 18.4
 5 -3 2 175.48 20.9
 -6 3 -2 288.67 20.5
 -6 3 -2 337.57 30.4
 -6 3 -2 308.07 20.1
 -6 3 -2 332.57 19.9
 6 -3 2 350.86 27.3
 6 -3 2 321.17 24.3
 6 -3 2 312.77 20.8
 -7 3 -2 20 7.4
 -7 3 -2 23.8 7.6
 -7 3 -2 26.5 7.7
 -7 3 -2 15.6 6
 7 -3 2 18.9 7.7
 7 -3 2 22.6 6.6
 7 -3 2 18.4 8.5
 8 -3 2 31.1 9.9
 7 2 -2 8.2 4.5
 7 2 -2 8.6 4.8
 -7 -2 2 25.9 7.7
 -7 -2 2 48.5 15.3
 6 2 -2 0.5 1.3
 6 2 -2 1.7 2.4
 -6 -2 2 0.7 1.2
 -6 -2 2 1.8 2
 5 2 -2 259.07 20.1
 5 2 -2 261.17 17.8
 -5 -2 2 276.97 17.5
 -5 -2 2 259.47 17.2
 4 2 -2 302.47 19.9
 4 2 -2 320.27 17.1
 -4 -2 2 303.77 16.4
 -4 -2 2 304.27 16.9
 3 2 -2 923.81 29.6
 3 2 -2 860.41 34.5
 -3 -2 2 815.52 29.7
 -3 -2 2 834.02 30.2
 2 2 -2 437.76 20.2
 -2 -2 2 421.96 16.9
 -2 -2 2 440.66 18.1
 0 2 -2 32.4 4.7
 0 2 -2 26.2 4.1
 0 -2 2 24.8 4
 0 -2 2 27.8 3.9
 0 -2 2 29.8 4.7
 -1 2 -2 709.73 28.8
 1 -2 2 777.82 27.8
 1 -2 2 736.13 27.1
 -3 2 -2 331.87 17.5
 -3 2 -2 353.66 16.6
 -3 2 -2 347.97 18.4
 -3 2 -2 337.27 18
 3 -2 2 359.16 17.2
 3 -2 2 351.46 19.8
 3 -2 2 338.67 19.8
 -4 2 -2 797.32 31.7
 -4 2 -2 821.42 31.9
 -4 2 -2 782.22 31.4
 -4 2 -2 716.63 32.6
 4 -2 2 731.83 34.1
 4 -2 2 720.23 30.2
 4 -2 2 776.92 35.8
 -5 2 -2 394.26 21.1
 -5 2 -2 433.46 25.4
 -5 2 -2 405.86 21.7
 -5 2 -2 402.76 23.3
 5 -2 2 413.36 22
 5 -2 2 415.16 25.1
 5 -2 2 364.06 25.7
 -6 2 -2 6.4 3.8
 -6 2 -2 3 2.5
 -6 2 -2 7.2 4.1
 -6 2 -2 6.6 3.4
 6 -2 2 4.3 2.9
 6 -2 2 15.1 6.7
 6 -2 2 11.6 5.3
 -7 2 -2 14 5.8
 -7 2 -2 8.2 4.7
 -7 2 -2 15.6 5.9
 -7 2 -2 10.8 4
 7 -2 2 4.7 4.5
 7 -2 2 12.6 5.2
 7 -2 2 11.7 5.3
 7 1 -2 167.38 23
 7 1 -2 199.28 24
 -7 -1 2 219.98 18.8
 -7 -1 2 191.08 17.5
 6 1 -2 138.39 17.7
 -6 -1 2 162.08 14.5
 -6 -1 2 162.28 14.6
 5 1 -2 113.89 15.2
 5 1 -2 133.89 15
 -5 -1 2 110.49 12.9
 -5 -1 2 105.39 13
 4 1 -2 164.18 11.6
 4 1 -2 142.99 13.2
 -4 -1 2 176.38 12.2
 -4 -1 2 167.18 11.7
 3 1 -2 0.1 0.8
 3 1 -2 -0.1 0.9
 -3 -1 2 -0.1 0.7
 -3 -1 2 1.1 1.2
 2 1 -2 837.72 31.4
 -2 -1 2 866.11 29.6
 -2 -1 2 832.82 27.8
 1 1 -2 987.4 118.29
 -1 -1 2 975.6 60.59
 -1 -1 2 918.51 117.39
 -1 -1 2 939.31 45
 0 1 -2 847.82 42.1
 0 1 -2 843.92 101.99
 0 -1 2 941.21 109.39
 0 -1 2 888.71 57.69
 0 -1 2 864.71 42.6
 -1 1 -2 288.97 13.9
 -1 1 -2 288.57 13
 -1 1 -2 292.37 14.1
 -1 1 -2 325.57 12.1
 1 -1 2 316.87 14.7
 1 -1 2 279.47 11.6
 1 -1 2 278.47 14.2
 1 -1 2 276.47 12.6
 -2 1 -2 150.08 12
 -2 1 -2 145.69 10.1
 -2 1 -2 143.89 9.8
 -2 1 -2 133.79 8.8
 2 -1 2 145.59 9.3
 2 -1 2 136.69 10.2
 2 -1 2 136.79 8.9
 2 -1 2 146.69 10.7
 -3 1 -2 10.5 3.7
 -3 1 -2 4.9 2.3
 -3 1 -2 4.4 2.2
 -3 1 -2 8.3 3.1
 3 -1 2 10.7 4.1
 3 -1 2 2.3 1.4
 3 -1 2 6.7 3
 -4 1 -2 501.95 25.2
 -4 1 -2 475.15 22.8
 -4 1 -2 510.85 23.7
 -4 1 -2 512.05 25.3
 4 -1 2 516.65 25.7
 4 -1 2 472.55 22.3
 4 -1 2 492.45 28.9
 -5 1 -2 2.3 2.2
 -5 1 -2 2.9 2.6
 -5 1 -2 6.2 2.8
 -5 1 -2 1.6 2.1
 5 -1 2 0.5 1.4
 5 -1 2 2.6 2.4
 -6 1 -2 106.49 16.4
 -6 1 -2 101.69 9.7
 -6 1 -2 86.99 13.8
 -6 1 -2 115.19 14.7
 6 -1 2 95.09 16.3
 6 -1 2 93.69 13.1
 -7 1 -2 13.8 6.2
 -7 1 -2 18.8 7.8
 -7 1 -2 14.5 4.1
 -7 1 -2 18.4 6.1
 7 -1 2 15.9 7.3
 7 0 -2 109.79 18.7
 7 0 -2 135.59 19.7
 -7 0 2 147.89 18.3
 -7 0 2 124.39 16.6
 6 0 -2 22.8 7.5
 6 0 -2 10 5
 -6 0 2 11.3 4.6
 -6 0 2 5.9 3.5
 5 0 -2 -0.4 0.7
 5 0 -2 0.5 1.3
 5 0 -2 -0.2 1.1
 -5 0 2 0.8 1.3
 -5 0 2 1.2 1.9
 4 0 -2 145.99 8.4
 4 0 -2 155.28 11.2
 4 0 -2 150.28 13.3
 -4 0 2 148.39 11.2
 -4 0 2 150.38 11.1
 3 0 -2 33.1 5.4
 3 0 -2 33.3 3.3
 3 0 -2 33.5 6.9
 -3 0 2 41.5 6.3
 -3 0 2 44 6.5
 1 0 -2 121.09 6.7
 1 0 -2 131.19 8.9
 -1 0 2 131.69 7.2
 -1 0 2 124.89 8.3
 0 0 -2 71.79 5
 0 0 2 83.79 5.2
 0 0 2 73.99 5.1
 0 0 2 64.29 5.7
 -1 0 -2 3200.08 107.19
 -1 0 -2 3054.29 231.28
 1 0 2 2427.66 210.58
 1 0 2 3097.99 106.89
 -2 0 -2 277.17 14.4
 -2 0 -2 290.57 14.5
 -2 0 -2 275.57 13.9
 2 0 2 254.67 14.4
 2 0 2 283.37 15.6
 -3 0 -2 1.2 1.6
 -3 0 -2 1.3 1.5
 -3 0 -2 0.1 0.8
 -3 0 -2 0.4 1
 3 0 2 -0.3 0.7
 3 0 2 3.7 1.9
 -4 0 -2 254.17 15.4
 -4 0 -2 270.07 18.4
 -4 0 -2 272.37 17.3
 4 0 2 244.68 14.5
 4 0 2 280.77 19.4
 -5 0 -2 82.09 14.4
 -5 0 -2 69.79 16.8
 -5 0 -2 79.29 10.8
 -5 0 -2 72.59 9.8
 5 0 2 86.79 14.7
 5 0 2 51.39 8.1
 -6 0 -2 3.4 2.5
 -6 0 -2 3.7 3.5
 -6 0 -2 0.4 1.3
 -6 0 -2 8.7 5.1
 -7 0 -2 164.28 15
 -7 0 -2 87.49 16.5
 -7 0 -2 138.59 20.3
 -7 0 -2 134.99 9.7
 7 0 2 124.49 21.1
 7 0 2 117.59 16.8
 8 -1 -2 315.87 27.5
 -8 1 2 249.68 22.1
 -8 1 2 198.48 26
 7 -1 -2 115.89 18.1
 7 -1 -2 135.69 11
 7 -1 -2 131.89 21.2
 -7 1 2 150.38 19.1
 -7 1 2 132.89 18.1
 6 -1 -2 30.9 6.5
 6 -1 -2 15.3 5.4
 6 -1 -2 27.4 8.9
 -6 1 2 32.2 7.8
 -6 1 2 16.8 5.4
 5 -1 -2 173.88 15.9
 5 -1 -2 171.48 11.8
 5 -1 -2 162.08 13.6
 -5 1 2 175.98 13.7
 -5 1 2 187.38 14.3
 4 -1 -2 820.22 30.9
 4 -1 -2 775.52 31.9
 4 -1 -2 766.82 34.4
 -4 1 2 793.52 31.1
 -4 1 2 744.13 30.5
 3 -1 -2 1005.9 37.3
 -3 1 2 918.01 33.1
 -1 1 2 912.41 28.4
 0 -1 -2 188.28 8.8
 0 -1 -2 179.68 10.1
 0 -1 -2 189.28 9.2
 0 1 2 194.68 9.3
 0 1 2 181.78 8.7
 0 1 2 180.68 12
 -1 -1 -2 474.55 18.6
 -1 -1 -2 408.56 17.2
 -1 -1 -2 427.46 20.1
 1 1 2 437.06 16.1
 1 1 2 458.55 18.6
 -2 -1 -2 309.67 16.4
 -2 -1 -2 329.47 15.2
 -2 -1 -2 336.07 15.6
 -2 -1 -2 324.67 16.9
 2 1 2 287.37 13.1
 2 1 2 311.27 16.7
 -3 -1 -2 377.76 20.9
 -3 -1 -2 337.87 17.9
 -3 -1 -2 377.86 18
 -3 -1 -2 345.37 18.4
 3 1 2 337.17 19.8
 3 1 2 361.96 16.3
 -4 -1 -2 12.7 4.3
 -4 -1 -2 15.7 5.5
 -4 -1 -2 13.9 4.5
 -4 -1 -2 15.2 4.4
 4 1 2 17.6 6
 4 1 2 20.4 4.8
 -5 -1 -2 80.29 10.1
 -5 -1 -2 71.89 13.5
 -5 -1 -2 74.09 12.2
 -5 -1 -2 75.99 10.5
 5 1 2 84.99 14.3
 -6 -1 -2 38.8 8.3
 -6 -1 -2 39 6.4
 -6 -1 -2 29.3 8.3
 -6 -1 -2 29.8 8.1
 6 1 2 27.4 7
 6 1 2 34.5 9.9
 -7 -1 -2 8.1 4
 -7 -1 -2 5.5 4.7
 -7 -1 -2 10.2 5.7
 7 1 2 2.1 4.1
 7 1 2 7.7 4.6
 8 -2 -2 6.4 4.6
 8 -2 -2 25.4 9.7
 8 -2 -2 8.1 3.8
 -8 2 2 4.4 3.6
 7 -2 -2 267.47 23
 7 -2 -2 262.07 24.2
 7 -2 -2 263.07 18.5
 -7 2 2 210.98 19.3
 6 -2 -2 83.99 12.6
 6 -2 -2 101.69 12.9
 6 -2 -2 122.69 18.4
 -6 2 2 77.89 11.4
 -6 2 2 107.89 14.6
 5 -2 -2 533.15 25.1
 5 -2 -2 549.54 27.2
 5 -2 -2 560.24 30.4
 -5 2 2 519.35 26.5
 -5 2 2 511.85 25.8
 4 -2 -2 370.06 18.7
 4 -2 -2 327.47 17.3
 -4 2 2 326.67 18.1
 -4 2 2 348.87 18.5
 3 -2 -2 28.8 6.1
 3 -2 -2 43.1 6.5
 3 -2 -2 44.2 6.8
 -3 2 2 17.5 3.9
 -3 2 2 22.7 4.4
 2 -2 -2 463.65 18.3
 2 -2 -2 444.96 21
 -2 2 2 482.15 19
 -2 2 2 493.35 17.7
 -2 2 2 486.05 19.3
 0 -2 -2 561.54 21.2
 0 2 2 571.34 20.4
 -1 -2 -2 480.35 20.6
 -1 -2 -2 482.45 17.6
 -1 -2 -2 477.95 18.9
 1 2 2 490.15 19.2
 1 2 2 457.65 20.7
 1 2 2 444.76 15.9
 -2 -2 -2 34.8 5.6
 -2 -2 -2 40.1 7.6
 -2 -2 -2 38.8 5.8
 2 2 2 26.8 5.5
 2 2 2 30.1 4.2
 -3 -2 -2 547.05 27.6
 -3 -2 -2 537.05 23.5
 -3 -2 -2 506.35 24.2
 -3 -2 -2 533.65 22.2
 3 2 2 509.65 25.2
 3 2 2 571.04 20.9
 -4 -2 -2 472.85 28
 -4 -2 -2 510.15 22.2
 -4 -2 -2 449.06 22.7
 -4 -2 -2 474.95 24.1
 -5 -2 -2 78.09 9.8
 -5 -2 -2 65.79 11.2
 -5 -2 -2 85.19 10.8
 -5 -2 -2 64.29 13.2
 -6 -2 -2 43.5 8.5
 -6 -2 -2 34.7 10.6
 -6 -2 -2 41.1 10.2
 6 2 2 30.9 9.9
 6 2 2 45.4 9.4
 8 -3 -2 0.1 1.4
 8 -3 -2 4.7 4.1
 8 -3 -2 0.8 1.8
 -8 3 2 1.9 2.6
 7 -3 -2 437.06 26.8
 7 -3 -2 342.97 27.1
 7 -3 -2 435.86 31.7
 -7 3 2 404.16 27.4
 -7 3 2 443.26 27.5
 6 -3 -2 5 3.4
 -6 3 2 6.8 3.7
 -6 3 2 3.9 2.9
 5 -3 -2 649.24 30.9
 5 -3 -2 709.03 31.1
 5 -3 -2 664.23 34.1
 -5 3 2 670.13 30.5
 -5 3 2 612.44 30.2
 4 -3 -2 12.5 4.4
 4 -3 -2 12.7 3.7
 4 -3 -2 20.1 5.1
 -4 3 2 8.4 3
 -4 3 2 19.4 5
 3 -3 -2 0.4 0.9
 3 -3 -2 -1 0.6
 3 -3 -2 -0.2 0.6
 -3 3 2 2.7 1.8
 -3 3 2 1.2 1.4
 -3 3 2 1.2 1.1
 2 -3 -2 372.26 15.8
 2 -3 -2 363.66 18.6
 2 -3 -2 375.76 18.1
 -2 3 2 382.76 16.1
 -2 3 2 358.36 16.1
 -2 3 2 352.56 14.3
 1 -3 -2 769.02 28.1
 -1 3 2 740.13 24.8
 0 -3 -2 406.26 14.5
 0 -3 -2 411.86 17.1
 0 -3 -2 399.86 17.3
 0 3 2 398.86 17.7
 0 3 2 389.96 14.1
 0 3 2 415.16 14.6
 -1 -3 -2 1045 32.4
 -1 -3 -2 1042.7 33.7
 1 3 2 1108.39 32.6
 -2 -3 -2 165.08 10.3
 -2 -3 -2 199.58 10.7
 2 3 2 202.78 8.7
 2 3 2 203.78 11.8
 -3 -3 -2 176.68 15.1
 -3 -3 -2 157.18 11.2
 -3 -3 -2 133.19 11.9
 -3 -3 -2 158.28 10
 3 3 2 159.88 12.2
 3 3 2 147.19 8.8
 -4 -3 -2 37.2 6.2
 -4 -3 -2 24.4 7.2
 -4 -3 -2 30.2 6.7
 -4 -3 -2 32 6.7
 4 3 2 28.1 6.8
 4 3 2 29.7 5.6
 -5 -3 -2 169.98 15.1
 -5 -3 -2 195.68 12.9
 -5 -3 -2 172.88 12.7
 -5 -3 -2 192.98 24.8
 5 3 2 211.68 17.9
 5 3 2 189.78 14.2
 -6 -3 -2 -0.5 0.7
 -6 -3 -2 -0.4 1
 -6 -3 -2 0.4 3.4
 6 3 2 3 2.4
 6 3 2 0.1 1.7
 8 -4 -2 147.99 28.9
 8 -4 -2 132.89 19.5
 8 -4 -2 136.29 22.7
 -8 4 2 124.59 19.3
 -8 4 2 151.48 21.5
 7 -4 -2 602.44 36.7
 7 -4 -2 600.74 34.4
 7 -4 -2 586.44 38
 -7 4 2 571.84 32.7
 -7 4 2 582.94 34.1
 6 -4 -2 10.9 5.9
 6 -4 -2 7.3 4.3
 6 -4 -2 9.8 4.6
 -6 4 2 10.4 4.5
 -6 4 2 6.5 3.5
 5 -4 -2 89.49 12.7
 5 -4 -2 93.39 13.3
 5 -4 -2 107.89 15.6
 -5 4 2 109.59 14.1
 -5 4 2 98.39 11.9
 4 -4 -2 168.98 12.5
 4 -4 -2 143.69 13.5
 4 -4 -2 164.98 13.4
 -4 4 2 156.38 9.9
 -4 4 2 164.68 12.5
 -4 4 2 150.88 12.1
 3 -4 -2 274.17 14.6
 3 -4 -2 247.38 16.1
 3 -4 -2 293.77 17.9
 -3 4 2 254.87 12.1
 -3 4 2 274.27 15.1
 -3 4 2 297.87 15.3
 2 -4 -2 442.66 16.2
 2 -4 -2 454.25 21.7
 2 -4 -2 436.56 17.9
 2 -4 -2 492.45 22.4
 -2 4 2 448.76 18
 -2 4 2 436.36 18.6
 -2 4 2 423.46 16.4
 1 -4 -2 69.69 5.2
 1 -4 -2 68.09 5.9
 1 -4 -2 75.29 8.8
 -1 4 2 78.69 5.1
 -1 4 2 76.39 6.1
 -1 4 2 66.09 5.4
 0 -4 -2 444.26 18.7
 0 -4 -2 495.95 16.1
 0 -4 -2 482.65 20.7
 0 4 2 469.35 21.3
 -1 -4 -2 574.44 26.1
 -1 -4 -2 572.64 20.1
 -1 -4 -2 572.84 19.3
 -2 -4 -2 138.29 12.8
 -2 -4 -2 140.29 8.1
 -2 -4 -2 152.78 9.2
 -3 -4 -2 4.4 2.8
 -3 -4 -2 2.8 1.9
 -3 -4 -2 3.8 1.8
 -4 -4 -2 33.6 5.6
 -4 -4 -2 18.1 7.1
 -4 -4 -2 20.7 5.7
 -4 -4 -2 26.5 6.3
 4 4 2 28 5.2
 4 4 2 33.9 7
 -5 -4 -2 2.4 2
 -5 -4 -2 1.5 1.5
 -5 -4 -2 0.1 1.2
 -5 -4 -2 1.8 1.6
 5 4 2 0.9 1.7
 5 4 2 1.1 1.7
 8 -5 -2 122.49 22
 8 -5 -2 148.09 21
 8 -5 -2 126.69 22.2
 -8 5 2 100.89 16.2
 -8 5 2 120.59 17.2
 7 -5 -2 119.29 20
 7 -5 -2 88.19 14.5
 7 -5 -2 82.19 14.7
 -7 5 2 95.99 15.9
 -7 5 2 80.29 20.3
 6 -5 -2 73.79 14.3
 6 -5 -2 74.09 13.5
 -6 5 2 75.19 13
 -6 5 2 60.59 11.8
 5 -5 -2 151.08 14.1
 5 -5 -2 138.19 17.2
 5 -5 -2 176.08 16
 -5 5 2 149.49 13.6
 -5 5 2 180.08 11.2
 -5 5 2 148.29 13.4
 4 -5 -2 714.83 34
 4 -5 -2 639.74 32.1
 4 -5 -2 688.33 30
 -4 5 2 741.93 30.7
 -4 5 2 672.53 29.9
 3 -5 -2 49.6 8.8
 3 -5 -2 42.8 8.1
 3 -5 -2 66.89 8.8
 -3 5 2 45 7.2
 -3 5 2 44.2 6.8
 2 -5 -2 224.78 11.8
 2 -5 -2 218.78 15.4
 2 -5 -2 236.98 15.1
 -2 5 2 224.88 11.7
 -2 5 2 193.68 11.6
 1 -5 -2 14.8 4.9
 1 -5 -2 16 4.3
 1 -5 -2 15.4 2.9
 1 -5 -2 10.5 3.1
 -1 5 2 13.2 2.5
 -1 5 2 12.2 3.4
 -1 5 2 13.4 2.9
 0 -5 -2 19.5 4.9
 -1 -5 -2 398.26 22
 -2 -5 -2 39.5 9.4
 -3 -5 -2 231.48 10.8
 -3 -5 -2 210.08 18.7
 -4 -5 -2 63.99 7.6
 -4 -5 -2 66.79 9.1
 -4 -5 -2 56.09 10
 -4 -5 -2 47.6 11.6
 -4 -5 -2 59.39 8.9
 -5 -5 -2 70.99 9.2
 -5 -5 -2 78.39 9.7
 -5 -5 -2 57.49 14
 -5 -5 -2 79.99 11.7
 7 -6 -2 0.7 2.7
 7 -6 -2 5.2 4.1
 7 -6 -2 1.1 2.5
 -7 6 2 3.2 3.3
 -7 6 2 3.9 2.6
 -7 6 2 -0.2 0.8
 6 -6 -2 97.59 16.6
 6 -6 -2 91.39 14.7
 6 -6 -2 93.39 16.8
 -6 6 2 106.19 15.4
 -6 6 2 109.49 15.3
 5 -6 -2 1058.39 48.7
 5 -6 -2 1121.09 46.3
 5 -6 -2 1067.99 48.8
 -5 6 2 1123.29 45
 -5 6 2 1096.49 44
 4 -6 -2 372.66 29.6
 4 -6 -2 459.75 27.9
 -4 6 2 385.96 21.2
 -4 6 2 400.86 21.7
 3 -6 -2 168.28 14.4
 3 -6 -2 167.38 14.9
 3 -6 -2 165.48 11.8
 -3 6 2 209.78 13.1
 -3 6 2 146.49 11.6
 2 -6 -2 318.07 19
 2 -6 -2 332.57 15.4
 2 -6 -2 328.77 21
 -2 6 2 318.07 14.6
 -2 6 2 334.57 15.8
 1 -6 -2 343.67 16.8
 1 -6 -2 329.87 17.8
 1 -6 -2 374.86 14.2
 1 -6 -2 347.57 21.1
 0 -6 -2 319.47 19.6
 0 -6 -2 336.47 18.6
 -1 -6 -2 570.24 28.2
 -1 -6 -2 549.05 26.9
 -2 -6 -2 11.5 4.4
 -3 -6 -2 3.5 2.5
 -3 -6 -2 0.9 1.7
 -4 -6 -2 10 3.5
 -4 -6 -2 14.8 5.4
 -4 -6 -2 5.3 4.4
 7 -7 -2 19.5 7.4
 7 -7 -2 19.4 8.2
 7 -7 -2 28.1 9.2
 -7 7 2 23.4 7.5
 -7 7 2 41 10.7
 6 -7 -2 169.38 21.8
 6 -7 -2 166.18 21.2
 6 -7 -2 199.98 25.3
 -6 7 2 189.58 16.7
 5 -7 -2 366.86 27.3
 5 -7 -2 386.26 27.1
 5 -7 -2 369.46 24.3
 4 -7 -2 12 4.4
 4 -7 -2 9.3 4.3
 4 -7 -2 9.7 5
 -4 7 2 16.3 5.8
 3 -7 -2 0.5 1.1
 3 -7 -2 0.6 1.3
 3 -7 -2 1.7 2.6
 -3 7 2 -0.6 0.5
 2 -7 -2 367.16 17.2
 2 -7 -2 345.27 23.2
 2 -7 -2 323.27 20.2
 -2 7 2 369.66 16
 -2 7 2 377.06 16.7
 1 -7 -2 187.18 9.6
 1 -7 -2 176.28 12.3
 1 -7 -2 188.18 18.2
 1 -7 -2 196.68 12.6
 0 -7 -2 0.8 2.1
 0 -7 -2 -0.5 0.7
 -1 -7 -2 9 4.2
 -1 -7 -2 11.3 4.9
 -2 -7 -2 45.9 10.5
 -2 -7 -2 37.4 8.2
 -3 -7 -2 24.8 8.7
 -3 -7 -2 43.1 8
 6 -8 -2 0.1 1.7
 6 -8 -2 -0.4 1.8
 6 -8 -2 3.5 3.6
 -6 8 2 4 3.2
 -6 8 2 6.7 4.2
 5 -8 -2 52.59 10.9
 5 -8 -2 55.49 13.4
 5 -8 -2 79.39 15.3
 -5 8 2 70.29 11.5
 -5 8 2 66.09 11.3
 4 -8 -2 541.55 34.6
 4 -8 -2 592.24 30
 4 -8 -2 595.94 33.4
 -4 8 2 543.25 27
 3 -8 -2 0.2 1.3
 3 -8 -2 -0.5 0.8
 3 -8 -2 0 0.9
 -3 8 2 -0.1 0.8
 -3 8 2 0.4 1.5
 2 -8 -2 160.98 20.4
 2 -8 -2 158.08 11.1
 2 -8 -2 136.19 12.8
 1 -8 -2 51.99 11.3
 1 -8 -2 53.29 8.3
 0 -8 -2 49.5 10.5
 0 -8 -2 26.3 6.8
 -1 -8 -2 56.19 11.1
 -1 -8 -2 62.19 12
 -2 -8 -2 26 7.9
 -2 -8 -2 27.9 8.4
 5 -9 -2 29.2 9.3
 5 -9 -2 18.8 9.2
 -5 9 2 22 6.6
 -5 9 2 21.2 6.9
 4 -9 -2 99.49 14.3
 4 -9 -2 111.59 17.3
 4 -9 -2 153.88 23.6
 -4 9 2 130.49 11.8
 -4 9 2 140.69 15.7
 3 -9 -2 255.07 22.9
 3 -9 -2 213.98 15.8
 3 -9 -2 212.38 18.4
 -3 9 2 221.28 13.9
 -3 9 2 215.48 13.1
 2 -9 -2 63.69 12
 2 -9 -2 101.29 8.9
 2 -9 -2 104.49 13.5
 1 -9 -2 6.2 2.9
 1 -9 -2 4.5 3.9
 0 -9 -2 9.6 4.6
 0 -9 -2 18.1 5.9
 3 -10 -2 220.98 16.3
 3 -10 -2 207.48 18.5
 3 -10 -2 167.58 23.2
 2 -10 -2 3.2 4.2
 0 -10 3 3.7 3.2
 1 -10 3 11.5 5.6
 2 -10 3 105.19 8.7
 2 -10 3 123.19 16.2
 2 -10 3 103.89 21.5
 -3 10 -3 8.8 2.9
 -3 10 -3 3 2.4
 3 -10 3 7.6 4.5
 3 -10 3 3.9 2.5
 3 -10 3 0.7 1.6
 -4 10 -3 6.5 4.1
 4 -10 3 5.1 3.1
 4 -10 3 4.9 4.1
 4 -10 3 1.6 2.2
 -5 10 -3 0.5 1.5
 -5 10 -3 -0.5 1.1
 5 -10 3 1.6 2
 5 -10 3 1.1 1.9
 5 -10 3 0.3 2.1
 -2 -9 3 9.4 4.9
 -2 -9 3 9.9 5.3
 -1 -9 3 54.09 12.1
 -1 -9 3 48.7 10.4
 0 -9 3 151.58 12.4
 0 -9 3 127.09 18.1
 1 -9 3 125.09 11.3
 1 -9 3 217.38 27.2
 1 -9 3 124.99 8
 -2 9 -3 473.15 20.7
 -2 9 -3 452.15 17.9
 2 -9 3 484.95 27.7
 2 -9 3 508.25 21.4
 2 -9 3 505.05 34.2
 -3 9 -3 55.59 11.5
 -3 9 -3 60.89 9.9
 3 -9 3 55.29 14.1
 3 -9 3 39.7 7
 3 -9 3 75.49 14.1
 -4 9 -3 178.08 20
 -4 9 -3 191.08 18.1
 -4 9 -3 147.99 12
 4 -9 3 202.88 25.2
 4 -9 3 170.78 13.8
 4 -9 3 135.29 23.2
 -5 9 -3 109.89 17
 5 -9 3 91.59 12.5
 5 -9 3 122.69 20.8
 5 -9 3 81.89 19.6
 -6 9 -3 209.88 25.5
 -6 9 -3 135.79 18.6
 -6 9 -3 200.48 16.6
 6 -9 3 169.78 26.8
 6 -9 3 147.59 17.6
 6 -9 3 138.79 23.8
 -3 -8 3 49.9 11.8
 -3 -8 3 75.89 10.6
 -2 -8 3 127.09 16.6
 -2 -8 3 104.39 16.6
 -1 -8 3 199.48 17.3
 -1 -8 3 194.08 16
 0 -8 3 22.9 7.2
 0 -8 3 27.8 6.6
 1 -8 3 330.27 19.6
 1 -8 3 328.37 14.9
 1 -8 3 312.17 24
 -2 8 -3 123.69 8.3
 -2 8 -3 151.78 11.4
 -2 8 -3 154.48 14.2
 2 -8 3 139.39 16.7
 2 -8 3 124.69 9.7
 2 -8 3 133.49 18.6
 -3 8 -3 17.9 4.6
 -3 8 -3 15 5.6
 3 -8 3 16.4 4.5
 3 -8 3 11.9 5.3
 3 -8 3 17.1 7.9
 -4 8 -3 20.2 6.9
 4 -8 3 23.4 6.9
 4 -8 3 8 5.1
 4 -8 3 19.1 6.9
 -5 8 -3 13.5 6.2
 -5 8 -3 2.2 2.1
 -5 8 -3 2.7 2.8
 5 -8 3 12.5 7.1
 5 -8 3 1.7 2.6
 5 -8 3 3.8 3
 -6 8 -3 10.8 5.5
 -6 8 -3 20.6 7.7
 6 -8 3 35.4 12.2
 6 -8 3 23.6 7.1
 6 -8 3 15.4 7.9
 -7 8 -3 0.2 1.9
 -7 8 -3 -0.1 1.4
 -7 8 -3 2.3 2.7
 7 -8 3 0.4 1.6
 7 -8 3 -0.4 1.5
 7 -8 3 -0.7 1.7
 -4 -7 3 109.39 18.2
 -3 -7 3 -0.1 0.8
 -2 -7 3 81.49 11.6
 -1 -7 3 6.5 3.6
 0 -7 3 55.39 11
 0 -7 3 62.89 8.5
 0 -7 3 57.89 5.1
 -1 7 -3 17.5 5.7
 -1 7 -3 18.1 3
 1 -7 3 14.2 5.6
 1 -7 3 21.8 6
 -2 7 -3 5.3 3.1
 -2 7 -3 2.2 1.5
 -2 7 -3 2.9 2
 2 -7 3 0.4 1.2
 2 -7 3 3.1 1.9
 2 -7 3 2.6 2.4
 -3 7 -3 1.6 2.4
 -3 7 -3 0.1 1.4
 -3 7 -3 3.5 2.2
 3 -7 3 2.3 3.5
 3 -7 3 0.9 1.4
 3 -7 3 10.8 5.1
 -4 7 -3 1108.89 47.4
 4 -7 3 1212.88 55.99
 4 -7 3 1127.89 51.69
 4 -7 3 1091.49 42.9
 -5 7 -3 57.39 12.4
 -5 7 -3 59.79 11.9
 -5 7 -3 57.19 9.6
 5 -7 3 63.09 10.1
 5 -7 3 53.19 12.2
 5 -7 3 61.49 15.5
 -6 7 -3 92.19 15.4
 -6 7 -3 90.69 13.1
 -6 7 -3 102.09 15.5
 6 -7 3 92.59 18.6
 6 -7 3 86.59 13.2
 6 -7 3 99.29 19.3
 -7 7 -3 74.49 13.2
 -7 7 -3 88.69 24.3
 7 -7 3 34.6 11.4
 7 -7 3 58.39 16.4
 7 -7 3 48.8 11.1
 -5 -6 3 2 2.6
 -5 -6 3 1.3 2.9
 -4 -6 3 2 1.6
 -3 -6 3 63.59 5.6
 -3 -6 3 78.99 11.2
 -2 -6 3 169.88 12.5
 -2 -6 3 170.88 9.2
 -1 -6 3 170.68 10.7
 -1 -6 3 193.98 14.4
 -1 -6 3 200.18 10.5
 0 6 -3 247.08 15
 0 -6 3 263.97 15.2
 0 -6 3 263.77 12.8
 0 -6 3 237.98 17.3
 -1 6 -3 948.51 30.9
 -1 6 -3 968.4 33.3
 -1 6 -3 995.7 37.5
 1 -6 3 987 41.8
 1 -6 3 936.61 32.7
 1 -6 3 903.41 37.1
 -2 6 -3 19.5 5.4
 -2 6 -3 32 5.6
 2 -6 3 27.6 7
 2 -6 3 35.3 9
 -3 6 -3 474.85 21.8
 -3 6 -3 434.86 24.1
 -3 6 -3 451.65 24.8
 3 -6 3 429.56 21.6
 3 -6 3 478.65 29.5
 3 -6 3 464.05 27.2
 -4 6 -3 605.64 31.4
 -4 6 -3 534.45 29.3
 -4 6 -3 534.85 26.6
 4 -6 3 519.25 31.9
 4 -6 3 540.55 33.8
 4 -6 3 562.64 26.9
 -5 6 -3 464.35 24.9
 -5 6 -3 488.75 27.7
 -5 6 -3 498.65 30.2
 5 -6 3 461.85 32.7
 5 -6 3 474.35 25.8
 5 -6 3 499.45 33.3
 -6 6 -3 18.3 6.1
 -6 6 -3 14.1 6.3
 -6 6 -3 6.7 3.5
 -6 6 -3 15.7 4.6
 6 -6 3 4.3 2.9
 6 -6 3 3 3.1
 6 -6 3 8.2 5.5
 -7 6 -3 53.59 11.3
 -7 6 -3 32.3 8.7
 -7 6 -3 44.9 8.6
 -7 6 -3 41.7 11.7
 7 -6 3 42.3 12.2
 7 -6 3 54.89 14.3
 7 -6 3 35.4 9.5
 5 5 -3 115.19 10.5
 5 5 -3 88.09 12.8
 -5 -5 3 96.69 12.8
 -5 -5 3 110.09 12.9
 4 5 -3 197.98 12.2
 4 5 -3 181.18 14
 -4 -5 3 185.98 12.1
 -4 -5 3 162.38 12.5
 3 5 -3 17 4.4
 3 5 -3 16.9 3.4
 -3 -5 3 17.2 4.4
 -3 -5 3 19.3 3.9
 2 5 -3 457.25 15
 -2 -5 3 431.06 20.1
 -2 -5 3 427.46 18.5
 -2 -5 3 442.96 19.1
 1 5 -3 30.5 5
 1 5 -3 35 4.6
 1 5 -3 34.6 3.9
 -1 -5 3 27.4 5.9
 -1 -5 3 23.7 4.4
 -1 -5 3 32.2 5.7
 0 5 -3 369.76 14.6
 0 5 -3 365.46 15
 0 5 -3 328.67 17
 0 -5 3 373.16 18.6
 0 -5 3 325.57 19.4
 0 -5 3 345.87 15.8
 -1 5 -3 7.4 3.3
 -1 5 -3 15.1 3.8
 -1 5 -3 13.7 3.5
 1 -5 3 11.8 3.4
 1 -5 3 14.6 4.5
 1 -5 3 5.8 2.8
 -2 5 -3 4.1 2.4
 -2 5 -3 6.1 2.7
 -2 5 -3 3.7 1.9
 2 -5 3 1.6 1.3
 2 -5 3 3 2.7
 2 -5 3 2.1 1.9
 -3 5 -3 8.4 3.1
 -3 5 -3 12.4 4.4
 -3 5 -3 5 2.4
 3 -5 3 10.3 5
 3 -5 3 4.4 3.1
 3 -5 3 6.5 2.9
 -4 5 -3 11 3.9
 -4 5 -3 24 7
 -4 5 -3 18.7 4.7
 4 -5 3 16.6 4.6
 4 -5 3 27.9 8.4
 4 -5 3 28.9 8.2
 -5 5 -3 344.37 24.2
 -5 5 -3 326.37 17.3
 -5 5 -3 314.77 23.5
 -5 5 -3 331.97 22.4
 5 -5 3 355.66 26.8
 5 -5 3 365.76 21.6
 5 -5 3 338.77 26.5
 -6 5 -3 48 11.7
 -6 5 -3 55.29 10.3
 -6 5 -3 71.09 10.8
 -6 5 -3 54.19 10.2
 6 -5 3 69.99 12.1
 6 -5 3 70.89 15.3
 6 -5 3 59.39 15.1
 -7 5 -3 33.6 10.6
 -7 5 -3 34.6 8.5
 -7 5 -3 47.9 10.1
 -7 5 -3 31.3 7.9
 7 -5 3 30.9 11.4
 7 -5 3 37.5 8.7
 7 -5 3 39.1 11.7
 6 4 -3 64.89 14.4
 6 4 -3 83.39 12.8
 -6 -4 3 75.29 13.7
 -6 -4 3 71.29 11.9
 5 4 -3 104.49 16.1
 5 4 -3 96.89 12.3
 -5 -4 3 70.49 11
 -5 -4 3 91.49 11.8
 4 4 -3 0.6 1.5
 4 4 -3 0.6 1.2
 -4 -4 3 -0.1 0.8
 -4 -4 3 0.5 1.6
 3 4 -3 46.6 5.9
 3 4 -3 50.99 8.8
 -3 -4 3 52.69 7.1
 -3 -4 3 58.79 8.1
 2 4 -3 900.71 27.9
 2 4 -3 862.51 33.3
 -2 -4 3 901.41 32.5
 -2 -4 3 943.51 30.7
 -2 -4 3 927.31 31.7
 1 4 -3 281.97 14.5
 1 4 -3 301.87 11.9
 1 4 -3 305.17 13.6
 -1 -4 3 298.77 15.6
 -1 -4 3 270.67 13.6
 -1 -4 3 266.47 15.1
 0 4 -3 0.7 1.1
 0 4 -3 1.1 1.2
 0 4 -3 -0.1 0.8
 0 -4 3 1.1 1.6
 0 -4 3 3.2 2.4
 -1 4 -3 122.89 9.2
 -1 4 -3 130.09 9.4
 -1 4 -3 142.89 10.7
 1 -4 3 129.09 7.2
 1 -4 3 131.99 9.3
 1 -4 3 128.49 11.4
 1 -4 3 114.19 10.3
 -2 4 -3 23.5 3.7
 -2 4 -3 17 4.8
 -2 4 -3 22.2 5.4
 -2 4 -3 19.6 4.5
 2 -4 3 18.1 4.4
 2 -4 3 20.9 6.3
 2 -4 3 10.7 3.8
 2 -4 3 21.3 3.3
 -3 4 -3 1185.08 46.3
 -3 4 -3 1332.87 49.2
 -3 4 -3 1259.77 45.3
 3 -4 3 1416.66 44.7
 3 -4 3 1344.77 50.99
 3 -4 3 1209.78 50.19
 -4 4 -3 85.79 11.1
 -4 4 -3 93.19 7.9
 -4 4 -3 83.19 11.6
 -4 4 -3 109.69 14.8
 4 -4 3 97.69 14.9
 4 -4 3 85.19 13.2
 4 -4 3 73.49 10.6
 -5 4 -3 89.79 12.9
 -5 4 -3 95.59 9.3
 -5 4 -3 64.19 9.3
 -5 4 -3 59.59 10.7
 5 -4 3 88.69 14.6
 5 -4 3 49.4 8.2
 5 -4 3 118.59 17.7
 -6 4 -3 -0.1 0.9
 -6 4 -3 2.6 2.4
 -6 4 -3 3.2 2.9
 -6 4 -3 -0.1 0.6
 6 -4 3 0.7 1.2
 6 -4 3 0.5 1.9
 6 -4 3 2.6 3.6
 -7 4 -3 236.08 19.7
 -7 4 -3 264.07 19.4
 -7 4 -3 230.18 19
 -7 4 -3 289.37 25.6
 7 -4 3 256.47 24.3
 7 -4 3 224.08 30.3
 7 -4 3 266.37 20.9
 6 3 -3 3 2.8
 6 3 -3 6.8 4.5
 -6 -3 3 3.5 2.9
 -6 -3 3 2.3 2.2
 5 3 -3 119.39 14.1
 -5 -3 3 106.39 12.8
 -5 -3 3 116.49 13.7
 -4 -3 3 2.2 1.7
 -4 -3 3 1.4 1.7
 3 3 -3 238.68 16.9
 -3 -3 3 240.98 14
 -3 -3 3 240.58 13.8
 2 3 -3 1452.95 49.2
 -2 -3 3 1434.76 46.9
 1 3 -3 771.32 30.2
 1 3 -3 828.52 27.2
 -1 -3 3 839.92 31.2
 -1 -3 3 839.12 28.5
 -1 -3 3 811.82 28.8
 -1 3 -3 683.43 26.5
 -1 3 -3 744.23 28.6
 -1 3 -3 673.33 27.2
 1 -3 3 721.03 29.5
 1 -3 3 715.63 26.6
 1 -3 3 730.23 29.8
 -2 3 -3 1587.54 51.69
 -3 3 -3 197.38 14
 -3 3 -3 219.38 12.1
 -3 3 -3 209.08 15
 -3 3 -3 208.78 14.8
 3 -3 3 211.58 16.4
 3 -3 3 215.88 16.6
 3 -3 3 215.18 12.4
 -4 3 -3 277.57 18.2
 -4 3 -3 271.07 15.8
 -4 3 -3 253.17 18.2
 -4 3 -3 282.07 17.6
 4 -3 3 265.57 16.6
 4 -3 3 250.07 20
 4 -3 3 251.27 19.7
 -5 3 -3 9.2 4
 -5 3 -3 11.5 4.9
 -5 3 -3 17 5.4
 -5 3 -3 10.1 3.7
 5 -3 3 22.7 7.6
 5 -3 3 8.6 4
 5 -3 3 5.7 3.9
 -6 3 -3 148.59 14.5
 -6 3 -3 157.88 14.2
 -6 3 -3 128.29 17.5
 -6 3 -3 141.69 16.9
 6 -3 3 150.58 21.8
 6 -3 3 152.88 14
 6 -3 3 108.99 17.6
 -7 3 -3 2 3.1
 -7 3 -3 10.3 5
 -7 3 -3 0.9 1.6
 -7 3 -3 11.3 5.2
 7 -3 3 4.6 4
 7 -3 3 5.5 3.6
 7 -3 3 13.3 7.9
 7 2 -3 193.98 22.2
 7 2 -3 145.69 21.7
 -7 -2 3 195.08 22.4
 -7 -2 3 166.68 19.9
 6 2 -3 119.49 17.9
 6 2 -3 138.69 17.1
 -6 -2 3 149.79 17.6
 -6 -2 3 119.79 14.9
 5 2 -3 7.4 3.5
 -5 -2 3 7.1 3.5
 -5 -2 3 10.7 3.9
 4 2 -3 181.98 11.9
 4 2 -3 167.58 15.5
 -4 -2 3 174.98 12.9
 -4 -2 3 180.78 12.5
 3 2 -3 708.73 32.4
 3 2 -3 715.73 25.7
 -3 -2 3 697.33 28.1
 -3 -2 3 696.73 27.5
 2 2 -3 1605.34 54.19
 -2 -2 3 1610.94 51.59
 0 2 -3 2968.1 281.27
 0 -2 3 2341.67 215.78
 0 -2 3 2307.77 94.49
 -1 2 -3 137.59 7.9
 -1 2 -3 134.59 10.3
 -1 2 -3 134.19 9.4
 -1 2 -3 151.48 10.8
 1 -2 3 145.59 8.1
 1 -2 3 142.39 11
 1 -2 3 134.39 9.3
 -2 2 -3 1.3 1.6
 -2 2 -3 2.4 1.9
 -2 2 -3 5 2.1
 -2 2 -3 1.2 1.6
 2 -2 3 3.8 2.6
 2 -2 3 2.9 1.8
 2 -2 3 1.9 1.5
 2 -2 3 4.6 3.4
 -3 2 -3 110.39 10.5
 -3 2 -3 126.09 9.7
 -3 2 -3 145.99 12
 -3 2 -3 124.89 10.9
 3 -2 3 152.58 13.3
 3 -2 3 141.19 10.6
 3 -2 3 138.59 13
 -4 2 -3 32 7.2
 -4 2 -3 30.8 6.4
 -4 2 -3 47 8.7
 -4 2 -3 42.9 8.1
 4 -2 3 42.1 9.6
 4 -2 3 27.1 7
 4 -2 3 27.7 5.9
 -5 2 -3 257.87 17.8
 -5 2 -3 282.47 18.7
 -5 2 -3 251.37 18.6
 -5 2 -3 278.17 20.7
 5 -2 3 282.57 21.2
 5 -2 3 247.48 21.7
 5 -2 3 266.57 19.6
 -6 2 -3 111.79 14
 -6 2 -3 94.99 15.6
 -6 2 -3 103.59 15.5
 -6 2 -3 91.19 12.6
 6 -2 3 86.59 16
 6 -2 3 122.49 18.6
 6 -2 3 85.29 12.2
 -7 2 -3 262.27 22.8
 -7 2 -3 236.48 19
 -7 2 -3 255.37 17.7
 -7 2 -3 212.58 25
 7 -2 3 229.68 28.9
 7 -2 3 253.27 20.9
 7 1 -3 124.09 20.8
 7 1 -3 115.29 17.8
 -7 -1 3 104.19 15
 -7 -1 3 86.39 13.5
 6 1 -3 38.2 8.5
 -6 -1 3 52.99 9.5
 -6 -1 3 48 9.1
 5 1 -3 3.1 2.7
 -5 -1 3 11.7 4.4
 4 1 -3 9.1 3.1
 4 1 -3 11.2 4.8
 -4 -1 3 13.5 4.2
 -4 -1 3 7.1 3
 3 1 -3 430.26 18.2
 3 1 -3 410.16 23.1
 -3 -1 3 371.96 18.6
 -3 -1 3 418.16 20.1
 2 1 -3 35.5 7.4
 2 1 -3 35.2 5.4
 -2 -1 3 32.2 6.2
 -2 -1 3 33.8 5.5
 1 1 -3 151.48 8.5
 1 1 -3 146.39 10.8
 1 1 -3 128.09 8.4
 -1 -1 3 135.99 10.3
 -1 -1 3 137.89 8.7
 0 1 -3 16.3 3.6
 0 1 -3 23.5 3.8
 0 1 -3 25.3 4.2
 0 1 -3 27.9 5.6
 0 -1 3 28.1 4.4
 0 -1 3 23.1 4.4
 0 -1 3 18.4 3.4
 0 -1 3 29.8 5.9
 -1 1 -3 92.29 11.2
 -1 1 -3 48.9 6.9
 -1 1 -3 77.29 6.8
 -1 1 -3 61.69 5.4
 1 -1 3 45.8 6.1
 1 -1 3 69.29 6.4
 1 -1 3 101.69 11.2
 1 -1 3 76.89 6.9
 -2 1 -3 1105.09 39.1
 -2 1 -3 1082.79 38.3
 -2 1 -3 1000 36.5
 2 -1 3 983.8 34.7
 2 -1 3 1078.79 39.2
 2 -1 3 951.3 38.8
 -3 1 -3 203.28 14.5
 -3 1 -3 196.98 13.5
 -3 1 -3 221.58 14.7
 -3 1 -3 200.88 14
 3 -1 3 211.98 16.3
 3 -1 3 198.48 14.9
 -4 1 -3 671.93 31.8
 -4 1 -3 675.03 30.8
 -4 1 -3 692.93 31.7
 -4 1 -3 706.03 30.7
 4 -1 3 660.63 28.7
 4 -1 3 716.53 33.2
 4 -1 3 641.24 34.2
 -5 1 -3 110.09 16
 -5 1 -3 101.69 12.7
 -5 1 -3 90.99 12.4
 -5 1 -3 106.69 14.9
 5 -1 3 108.89 13.2
 5 -1 3 104.89 15.2
 5 -1 3 62.79 12.2
 -6 1 -3 246.18 21
 -6 1 -3 242.38 20.7
 -6 1 -3 234.38 17.3
 -6 1 -3 216.28 16
 6 -1 3 193.88 15.9
 6 -1 3 207.48 24.9
 -7 1 -3 183.08 25.1
 -7 1 -3 169.48 23.5
 -7 1 -3 156.38 18.9
 -7 1 -3 174.88 13.8
 7 -1 3 143.19 18.8
 7 -1 3 106.39 20.1
 7 0 -3 15.4 7.4
 7 0 -3 31.9 9.5
 -7 0 3 28.6 8.1
 -7 0 3 28.3 7.9
 6 0 -3 2.6 2.7
 6 0 -3 4.5 3.8
 -6 0 3 3.5 2.6
 -6 0 3 6.3 3.9
 5 0 -3 132.59 19.9
 5 0 -3 112.99 7.8
 5 0 -3 115.99 10.9
 -5 0 3 102.19 12.1
 -5 0 3 125.49 14.6
 4 0 -3 1258.57 50.39
 4 0 -3 1342.27 43.6
 -4 0 3 1267.87 44.8
 -4 0 3 1164.78 43.5
 3 0 -3 330.37 20.4
 3 0 -3 345.47 16.4
 -3 0 3 339.37 17.9
 -3 0 3 336.27 17.2
 2 0 -3 325.87 14.8
 2 0 -3 318.17 18.5
 -2 0 3 296.27 16.7
 -2 0 3 344.57 15.8
 1 0 -3 3.5 1.6
 -1 0 3 0.2 0.8
 -1 0 3 1.7 1.3
 -1 0 3 3.4 1.9
 0 0 -3 27.5 5
 0 0 -3 31.3 4.5
 0 0 -3 44.4 4.4
 0 0 3 46.2 6
 0 0 3 37.3 6.3
 0 0 3 54.09 7.7
 -2 0 -3 421.56 19.5
 -2 0 -3 423.96 21.3
 -2 0 -3 364.66 19.4
 -2 0 -3 410.56 19.4
 2 0 3 412.36 21.6
 2 0 3 381.96 17.7
 2 0 3 417.46 20
 -3 0 -3 8.5 3.4
 -3 0 -3 2.4 1.8
 -3 0 -3 1.3 1.6
 -3 0 -3 6.3 3.2
 3 0 3 2.2 1.6
 3 0 3 5.6 3.3
 -4 0 -3 10.7 4.1
 -4 0 -3 15.1 5.8
 -4 0 -3 12.8 4.7
 -4 0 -3 11 4.2
 4 0 3 23.6 7.4
 4 0 3 4.6 2.3
 -5 0 -3 62.49 11.4
 -5 0 -3 60.19 10
 -5 0 -3 86.49 15.2
 -5 0 -3 49.4 8.9
 5 0 3 29.9 8.6
 -6 0 -3 12.3 4.4
 -6 0 -3 11.3 5.5
 -6 0 -3 3.9 2.9
 -6 0 -3 8.6 3.9
 6 0 3 16 7.3
 6 0 3 7 4.3
 -7 0 -3 5.2 2.9
 -7 0 -3 8.2 4.4
 -7 0 -3 4.5 5.6
 -7 0 -3 6.8 4.5
 7 0 3 11.3 7.3
 7 0 3 3.9 3.2
 8 -1 -3 68.39 14.5
 -8 1 3 72.99 14.4
 -8 1 3 84.19 15.3
 7 -1 -3 31.8 10.7
 7 -1 -3 27.7 8.1
 7 -1 -3 36.4 6.9
 -7 1 3 30.5 8.4
 -7 1 3 28.1 8.3
 6 -1 -3 1036.9 38.5
 6 -1 -3 1011.1 44.5
 6 -1 -3 1084.29 51.79
 -6 1 3 1067.59 45.1
 -6 1 3 1086.79 45
 5 -1 -3 14.5 3.9
 5 -1 -3 12 5.1
 5 -1 -3 24.9 6.3
 -5 1 3 16.4 4.8
 -5 1 3 19 5.4
 4 -1 -3 164.68 10.2
 4 -1 -3 197.98 16.4
 4 -1 -3 160.28 11.7
 -4 1 3 189.18 13.4
 -4 1 3 171.88 12.6
 3 -1 -3 174.68 11.2
 3 -1 -3 163.38 13.8
 -3 1 3 167.28 11.5
 -3 1 3 161.58 11.7
 2 -1 -3 492.05 20
 -2 1 3 515.25 21
 -2 1 3 491.05 19.9
 -2 1 3 520.85 22.7
 1 -1 -3 1063.19 38.4
 -1 1 3 1052.09 37
 0 -1 -3 969.2 35.6
 0 1 3 1046.5 35.9
 -1 -1 -3 951.1 35.1
 1 1 3 1004.3 36.2
 1 1 3 961.9 32.3
 1 1 3 1019 34.6
 -2 -1 -3 142.89 11.1
 -2 -1 -3 165.68 12.3
 -2 -1 -3 176.78 11.5
 -2 -1 -3 174.18 13.2
 2 1 3 137.29 11.6
 2 1 3 189.28 13.6
 2 1 3 167.38 10.1
 -3 -1 -3 14.7 4.4
 -3 -1 -3 9.7 3.7
 -3 -1 -3 19.3 5.9
 -3 -1 -3 6.9 3.1
 3 1 3 21.1 6.4
 3 1 3 16 3.8
 -4 -1 -3 119.59 16.1
 -4 -1 -3 152.28 12.1
 -4 -1 -3 150.48 13.1
 -4 -1 -3 134.89 12.4
 4 1 3 149.88 17.8
 4 1 3 132.09 16.1
 -5 -1 -3 6.1 3.2
 -5 -1 -3 3.2 2.7
 -5 -1 -3 8.9 4.3
 -5 -1 -3 4.8 3.1
 5 1 3 10.4 5.7
 -6 -1 -3 136.79 19.9
 -6 -1 -3 136.29 11.9
 -6 -1 -3 161.38 13.9
 -6 -1 -3 135.19 18.9
 6 1 3 145.49 13.5
 6 1 3 173.78 23.1
 8 -2 -3 82.79 12.4
 8 -2 -3 94.69 19.5
 8 -2 -3 65.89 16.6
 -8 2 3 49.6 11.2
 -8 2 3 89.69 15.6
 7 -2 -3 51.89 12.5
 7 -2 -3 48.8 9.3
 7 -2 -3 60.39 12.2
 -7 2 3 52.29 11.6
 -7 2 3 63.09 12.1
 6 -2 -3 454.55 23.6
 6 -2 -3 394.56 24.9
 6 -2 -3 424.56 30.2
 -6 2 3 431.36 25.7
 -6 2 3 404.66 25.2
 5 -2 -3 49.5 8.8
 5 -2 -3 31.8 9.1
 5 -2 -3 31.3 6.8
 -5 2 3 31.9 7.3
 -5 2 3 28 6.6
 4 -2 -3 36.5 8.2
 4 -2 -3 51.09 8
 4 -2 -3 63.79 8.5
 -4 2 3 73.29 10.2
 -4 2 3 36.6 6.7
 3 -2 -3 90.29 12.9
 3 -2 -3 79.59 7.4
 -3 2 3 85.99 10
 -3 2 3 58.59 7.6
 2 -2 -3 1142.09 42.1
 -2 2 3 1115.39 37.3
 -2 2 3 1083.69 38.3
 1 -2 -3 1032.6 38.1
 -1 -2 -3 1181.28 40.3
 1 2 3 1168.08 40.4
 1 2 3 1169.78 36.4
 -2 -2 -3 326.57 16.4
 -2 -2 -3 295.37 16.3
 2 2 3 286.07 17.3
 2 2 3 328.57 19.6
 -3 -2 -3 433.06 21.1
 -3 -2 -3 436.06 21.9
 -3 -2 -3 450.45 25.5
 -3 -2 -3 453.05 24.2
 3 2 3 419.86 24.1
 3 2 3 433.76 18.7
 -4 -2 -3 306.17 21.3
 -4 -2 -3 283.87 19.4
 -4 -2 -3 346.07 23.8
 -4 -2 -3 328.47 18.2
 4 2 3 312.07 16.3
 -5 -2 -3 70.29 14.6
 -5 -2 -3 59.49 9.8
 -5 -2 -3 69.19 12.4
 -5 -2 -3 73.49 10.3
 5 2 3 56.59 8.9
 -6 -2 -3 39.7 8.1
 -6 -2 -3 36.6 10.6
 -6 -2 -3 51.59 11.5
 -6 -2 -3 55.09 8.6
 6 2 3 41.6 8.6
 8 -3 -3 2.7 4.3
 8 -3 -3 -0.3 1.3
 8 -3 -3 -0.2 1.2
 -8 3 3 0.1 1.4
 -8 3 3 -0.2 1.1
 7 -3 -3 18.7 6.7
 7 -3 -3 17.4 8.6
 7 -3 -3 17.5 8
 -7 3 3 15.8 5.8
 -7 3 3 14.3 5.6
 6 -3 -3 165.88 15.4
 6 -3 -3 181.98 24.8
 6 -3 -3 130.59 13
 -6 3 3 171.18 15.6
 -6 3 3 180.28 21.8
 5 -3 -3 3.3 3.5
 5 -3 -3 6.2 3.1
 5 -3 -3 6.3 3
 -5 3 3 4.1 2.6
 -5 3 3 5 2.6
 4 -3 -3 1191.98 42.9
 4 -3 -3 1189.48 49.5
 4 -3 -3 1175.38 42.6
 -4 3 3 1238.48 43.7
 -4 3 3 1234.88 44.4
 3 -3 -3 740.53 29.9
 3 -3 -3 756.92 28.6
 3 -3 -3 774.12 34.4
 -3 3 3 782.02 29.6
 -3 3 3 715.03 29.3
 -3 3 3 722.73 27.1
 2 -3 -3 321.97 15.2
 2 -3 -3 326.97 19.3
 -2 3 3 321.37 14.9
 -2 3 3 317.07 16
 -2 3 3 328.07 16.2
 1 -3 -3 340.47 15.5
 1 -3 -3 343.97 14.8
 1 -3 -3 346.97 18.8
 -1 3 3 346.07 15.7
 -1 3 3 309.97 15.2
 -1 -3 -3 425.96 19.6
 -1 -3 -3 446.46 18.2
 -1 -3 -3 431.96 21.4
 1 3 3 402.16 15.7
 1 3 3 434.46 22.1
 1 3 3 391.46 18.3
 -2 -3 -3 211.48 12.8
 -2 -3 -3 252.77 17.3
 -2 -3 -3 203.18 12.6
 2 3 3 213.68 13.8
 2 3 3 219.18 10.4
 -3 -3 -3 65.09 12.4
 -3 -3 -3 59.49 10.1
 -3 -3 -3 63.89 9
 -3 -3 -3 52.29 7.6
 3 3 3 65.59 9.9
 3 3 3 49.6 6.1
 -4 -3 -3 53.79 10.9
 -4 -3 -3 76.29 12.1
 -4 -3 -3 93.59 8.7
 -4 -3 -3 73.89 11.3
 4 3 3 79.49 12.5
 4 3 3 66.49 8.3
 -5 -3 -3 17.2 6.1
 -5 -3 -3 10.3 3.7
 -5 -3 -3 19.9 5.8
 -5 -3 -3 24.8 9.5
 5 3 3 14.7 4.4
 5 3 3 17.3 6.2
 -6 -3 -3 53.59 11.6
 -6 -3 -3 52.69 7.9
 -6 -3 -3 55.99 9.7
 -6 -3 -3 57.79 14.9
 6 3 3 55.49 9.9
 6 3 3 49.8 11.9
 8 -4 -3 62.69 12.8
 8 -4 -3 52.09 13.9
 -8 4 3 51.19 12.4
 -8 4 3 71.19 14.7
 7 -4 -3 -0.3 1.1
 7 -4 -3 -0.5 0.8
 7 -4 -3 2.5 3.6
 -7 4 3 -0.7 0.9
 -7 4 3 0 1.2
 6 -4 -3 24.3 10.8
 6 -4 -3 21.1 6.2
 6 -4 -3 26.1 7.9
 -6 4 3 33.8 8
 -6 4 3 26.8 7.2
 5 -4 -3 1096.99 44.6
 5 -4 -3 1132.79 44.1
 5 -4 -3 1072.69 50.19
 -5 4 3 1165.68 45
 -5 4 3 1148.09 40.8
 4 -4 -3 12.1 5.5
 4 -4 -3 9.2 3.2
 4 -4 -3 5.8 3.1
 -4 4 3 11.2 3.5
 -4 4 3 16.3 4.9
 -4 4 3 10.1 3.4
 3 -4 -3 4.1 3.1
 3 -4 -3 5.7 3
 3 -4 -3 2.2 1.5
 -3 4 3 6.6 2.6
 -3 4 3 4.5 2.3
 -3 4 3 2.2 1.7
 2 -4 -3 405.66 19.9
 2 -4 -3 385.26 22.1
 2 -4 -3 409.46 18
 -2 4 3 424.86 18.2
 -2 4 3 416.16 19.1
 -2 4 3 416.16 17.7
 1 -4 -3 21.3 5.4
 1 -4 -3 26.4 5.2
 1 -4 -3 18.6 3.6
 -1 4 3 24.4 4.2
 -1 4 3 18.8 4.3
 -1 4 3 16 3.8
 0 -4 -3 77.59 9.4
 0 -4 -3 75.39 5.8
 0 -4 -3 79.49 7.8
 0 4 3 97.39 12.1
 0 4 3 60.39 5
 0 4 3 77.89 5.5
 -1 -4 -3 4.3 1.9
 -1 -4 -3 2.7 1.7
 -1 -4 -3 5.5 3.2
 -2 -4 -3 174.68 15
 -2 -4 -3 148.29 10.3
 -2 -4 -3 163.98 10.4
 -3 -4 -3 688.63 35.6
 -3 -4 -3 625.24 25.2
 3 4 3 703.03 27.8
 3 4 3 651.23 22.6
 -4 -4 -3 2.8 2.6
 -4 -4 -3 4.6 2.7
 -4 -4 -3 7.8 2.9
 -4 -4 -3 13.7 6.3
 4 4 3 12.4 4.4
 4 4 3 10.8 3.4
 -5 -4 -3 10.2 3.8
 -5 -4 -3 17.7 5.8
 -5 -4 -3 11.3 6.4
 -5 -4 -3 18 6
 5 4 3 21 5.2
 5 4 3 21.5 6.7
 7 -5 -3 88.29 14.7
 7 -5 -3 109.19 20.2
 7 -5 -3 80.19 15.3
 -7 5 3 79.29 20.3
 -7 5 3 66.29 11.8
 6 -5 -3 124.19 15.7
 6 -5 -3 188.58 24.4
 6 -5 -3 141.59 17.5
 -6 5 3 177.68 20
 -6 5 3 182.98 13.3
 -6 5 3 168.18 19.2
 5 -5 -3 64.59 11.8
 5 -5 -3 66.59 13.5
 -5 5 3 79.39 10.1
 -5 5 3 80.79 12.3
 -5 5 3 66.89 10.4
 4 -5 -3 360.16 24.4
 4 -5 -3 333.97 19
 4 -5 -3 371.96 22.3
 -4 5 3 331.57 19.2
 -4 5 3 342.27 21.8
 -4 5 3 322.77 16
 3 -5 -3 1.1 1.1
 3 -5 -3 -0.4 0.5
 3 -5 -3 -0.6 1
 -3 5 3 2 1.6
 2 -5 -3 138.29 9.4
 2 -5 -3 140.39 9.1
 2 -5 -3 147.19 13.1
 2 -5 -3 115.49 11.6
 -2 5 3 138.99 9.4
 -2 5 3 137.49 9
 -2 5 3 139.09 10.2
 1 -5 -3 605.84 27.6
 1 -5 -3 610.54 24.8
 1 -5 -3 582.04 21.6
 -1 5 3 607.14 22.7
 -1 5 3 604.04 20.5
 -1 5 3 605.44 25.3
 0 -5 -3 190.98 9.4
 0 -5 -3 160.78 11.5
 0 -5 -3 202.88 13.7
 0 5 3 184.88 13.9
 -1 -5 -3 0.8 1.1
 -1 -5 -3 -0.1 0.5
 -2 -5 -3 59.59 5.4
 -2 -5 -3 58.29 6.9
 -2 -5 -3 45.6 9.5
 -3 -5 -3 9.1 2.7
 -3 -5 -3 5.5 3.2
 -3 -5 -3 6.4 2.7
 -4 -5 -3 131.19 11.5
 -4 -5 -3 131.39 16.8
 -4 -5 -3 82.49 14.9
 -4 -5 -3 136.99 9.4
 7 -6 -3 139.99 20.6
 7 -6 -3 146.39 24.1
 7 -6 -3 125.19 18.7
 -7 6 3 154.78 23.9
 -7 6 3 128.89 11.5
 -7 6 3 122.59 17.4
 6 -6 -3 358.56 25.2
 6 -6 -3 367.36 26.8
 6 -6 -3 360.16 29.2
 -6 6 3 389.36 25.2
 -6 6 3 370.96 24.9
 5 -6 -3 169.88 16.6
 5 -6 -3 238.68 26.8
 5 -6 -3 176.78 15.3
 -5 6 3 170.48 15.1
 -5 6 3 145.49 13.8
 4 -6 -3 96.39 14.3
 4 -6 -3 100.19 16.1
 4 -6 -3 84.99 11.5
 -4 6 3 83.19 11.3
 3 -6 -3 792.32 37.9
 3 -6 -3 812.82 39.1
 3 -6 -3 762.92 30.4
 -3 6 3 826.22 35.2
 -3 6 3 759.22 31.7
 2 -6 -3 155.38 13.9
 2 -6 -3 143.19 9.6
 2 -6 -3 153.78 14
 2 -6 -3 139.19 9.4
 -2 6 3 145.89 10.2
 -2 6 3 133.09 10.1
 -2 6 3 141.39 9.2
 1 -6 -3 183.88 15.4
 1 -6 -3 177.68 9.6
 1 -6 -3 178.48 12.4
 1 -6 -3 179.48 13.5
 0 -6 -3 16.6 2.8
 0 -6 -3 21.8 5.9
 0 -6 -3 29.4 5.4
 -1 -6 -3 -0.7 0.7
 -2 -6 -3 128.39 18.1
 -3 -6 -3 -0.2 1.1
 -4 -6 -3 -0.1 1.2
 -4 -6 -3 1.5 2.2
 -4 -6 -3 2.6 2.5
 7 -7 -3 143.89 23.9
 7 -7 -3 235.18 29.5
 7 -7 -3 143.89 23.3
 -7 7 3 136.79 18.3
 6 -7 -3 135.99 21.3
 6 -7 -3 88.69 14.4
 6 -7 -3 74.59 15.7
 -6 7 3 92.79 14.4
 -6 7 3 116.19 21
 5 -7 -3 46.1 10.7
 5 -7 -3 64.99 13.5
 5 -7 -3 59.49 11.4
 -5 7 3 70.09 11.1
 4 -7 -3 49.2 11.4
 4 -7 -3 32.9 9.5
 4 -7 -3 27.6 6.7
 -4 7 3 40.9 7.9
 3 -7 -3 81.49 10.3
 3 -7 -3 106.69 15.7
 3 -7 -3 128.99 17.4
 -3 7 3 88.99 10.3
 -3 7 3 114.89 12.8
 2 -7 -3 218.68 18.4
 2 -7 -3 226.78 12.8
 2 -7 -3 235.88 17.9
 2 -7 -3 215.48 12.5
 -2 7 3 223.88 13.1
 1 -7 -3 130.19 7.9
 1 -7 -3 147.09 11.5
 1 -7 -3 131.19 12.3
 1 -7 -3 145.09 14.3
 0 -7 -3 18 5.7
 0 -7 -3 25.7 7.7
 -1 -7 -3 133.29 13.2
 -1 -7 -3 111.49 19.2
 -2 -7 -3 243.08 20.5
 -2 -7 -3 209.18 16.7
 -3 -7 -3 59.79 10.5
 -3 -7 -3 62.39 14.5
 6 -8 -3 7.5 5.4
 6 -8 -3 6.2 4.3
 6 -8 -3 3.7 4.3
 -6 8 3 4.4 3.6
 5 -8 -3 5.5 4.7
 5 -8 -3 5.2 4
 5 -8 -3 1.3 1.9
 -5 8 3 23.2 10.1
 4 -8 -3 118.19 14.8
 4 -8 -3 142.99 20.1
 4 -8 -3 130.89 19.1
 -4 8 3 150.18 13.2
 3 -8 -3 691.63 37.8
 3 -8 -3 664.93 36.1
 3 -8 -3 682.43 29.5
 -3 8 3 635.64 32.7
 2 -8 -3 4.8 3.4
 2 -8 -3 10.5 5.6
 2 -8 -3 10.9 3.5
 1 -8 -3 129.19 18.5
 1 -8 -3 123.29 11.1
 0 -8 -3 56.09 11.7
 0 -8 -3 53.79 10.1
 -1 -8 -3 62.69 12.4
 -1 -8 -3 77.99 13
 5 -9 -3 9.9 5.7
 5 -9 -3 16.2 7.7
 5 -9 -3 6.2 4.3
 -5 9 3 9.8 4.7
 4 -9 -3 9.4 5.6
 4 -9 -3 8.6 4.3
 -4 9 3 8.8 3.8
 -4 9 3 14.5 8.2
 3 -9 -3 129.49 18.5
 3 -9 -3 118.19 13.5
 3 -9 -3 135.59 21.5
 -3 9 3 114.09 9.6
 -3 9 3 139.39 10
 2 -9 -3 65.79 12.3
 2 -9 -3 77.59 9.5
 2 -9 -3 102.79 14
 1 -9 -3 0 1.1
 1 -9 -3 0.8 1.5
 0 -9 -3 -0.1 1.1
 0 -9 -3 0.1 1
 -1 -10 4 5.8 5
 -1 -10 4 1 1.7
 0 -10 4 4.8 3.1
 0 -10 4 9.2 5.2
 1 -10 4 110.09 7.9
 1 -10 4 122.39 21.1
 1 -10 4 110.89 13.8
 2 -10 4 0 1.3
 2 -10 4 -0.1 1.4
 2 -10 4 -0.3 0.6
 -3 10 -4 223.58 28.8
 -3 10 -4 230.18 13.7
 3 -10 4 271.97 35.8
 3 -10 4 219.08 15.2
 3 -10 4 245.18 22.2
 -4 10 -4 62.59 12.6
 -4 10 -4 84.79 13.9
 -4 10 -4 76.59 10.4
 4 -10 4 73.39 11.2
 4 -10 4 58.69 15
 4 -10 4 129.59 28.4
 -5 10 -4 279.07 19.7
 -5 10 -4 254.17 22.4
 -5 10 -4 230.68 30.7
 5 -10 4 179.28 25.4
 5 -10 4 197.58 28.2
 5 -10 4 259.47 19.5
 -2 -9 4 0.4 1.4
 -2 -9 4 0.9 1.5
 -1 -9 4 102.49 15.1
 -1 -9 4 92.79 16.3
 0 -9 4 47 8.7
 0 -9 4 31.6 9.7
 1 -9 4 75.49 12.8
 1 -9 4 81.39 12.6
 1 -9 4 72.19 14.2
 -2 9 -4 25.2 5.8
 -2 9 -4 19.6 4.2
 2 -9 4 29.2 10.9
 2 -9 4 32.3 8.7
 2 -9 4 30.6 6.1
 -3 9 -4 56.99 8.3
 -3 9 -4 45.9 9.4
 -3 9 -4 64.99 12.5
 3 -9 4 56.59 13
 3 -9 4 49.1 8.6
 3 -9 4 56.39 15.2
 -4 9 -4 17.1 6.5
 -4 9 -4 14.2 6
 -4 9 -4 6.9 3.2
 4 -9 4 25.1 6.7
 4 -9 4 10.7 5.9
 4 -9 4 9.5 5.6
 -5 9 -4 34.7 9.3
 -5 9 -4 49.1 9.7
 5 -9 4 33.9 8.1
 5 -9 4 43.3 13
 5 -9 4 72.99 19.2
 -6 9 -4 88.19 15.2
 -6 9 -4 89.39 16.5
 -6 9 -4 109.89 15.6
 6 -9 4 92.09 19.9
 6 -9 4 89.09 13.7
 6 -9 4 107.79 21.9
 -2 -8 4 24.7 7.3
 -1 -8 4 93.49 14.4
 0 -8 4 28.7 8.2
 0 -8 4 38.8 7
 -1 8 -4 77.09 6.8
 -1 8 -4 84.79 12.5
 1 -8 4 87.49 13
 1 -8 4 57.69 11.1
 -2 8 -4 14.1 5.4
 -2 8 -4 11.9 4.1
 -2 8 -4 13.9 3.6
 2 -8 4 7.1 3
 2 -8 4 4.6 3.5
 2 -8 4 5 3.6
 -3 8 -4 480.25 28.7
 -3 8 -4 466.25 26.4
 -3 8 -4 472.05 22.2
 3 -8 4 450.85 30.2
 3 -8 4 521.15 35.2
 3 -8 4 490.55 24.2
 -4 8 -4 2.3 2.2
 4 -8 4 0.8 2.2
 4 -8 4 3 2.3
 4 -8 4 0 1.6
 -5 8 -4 117.99 16.8
 -5 8 -4 95.09 15.4
 -5 8 -4 119.09 14.7
 5 -8 4 126.79 22.2
 5 -8 4 119.39 22.2
 5 -8 4 97.49 13.8
 -6 8 -4 34.2 8.7
 -6 8 -4 22.1 8.8
 -6 8 -4 33.8 10.7
 6 -8 4 13 7.6
 6 -8 4 32.2 8.3
 6 -8 4 11.1 6.9
 -4 -7 4 10.8 3.4
 -4 -7 4 19.1 5.3
 -3 -7 4 31.5 5
 -3 -7 4 30.3 6
 -2 -7 4 119.19 11.4
 -2 -7 4 100.29 9.4
 -2 -7 4 101.29 8.4
 -1 -7 4 835.42 30.4
 -1 -7 4 837.02 37.8
 -1 -7 4 782.62 31.3
 0 7 -4 59.29 4.8
 0 7 -4 73.59 10.2
 0 -7 4 48.9 8.6
 0 -7 4 61.39 7.8
 0 -7 4 60.09 12.6
 -1 7 -4 199.88 11.4
 -1 7 -4 209.68 12.9
 -1 7 -4 193.68 15
 1 -7 4 206.08 13
 1 -7 4 198.18 18.2
 1 -7 4 194.78 15.9
 -2 7 -4 326.77 21.2
 -2 7 -4 350.46 21
 2 -7 4 338.47 18.5
 2 -7 4 336.87 23.1
 2 -7 4 333.07 25.2
 -3 7 -4 201.88 16.7
 -3 7 -4 204.68 16.4
 -3 7 -4 193.08 13.7
 3 -7 4 199.48 14.3
 -4 7 -4 212.18 29.2
 4 -7 4 145.39 20
 4 -7 4 157.58 20.7
 4 -7 4 200.48 15.3
 -5 7 -4 32 9.9
 -5 7 -4 21.7 6.4
 -5 7 -4 24.9 7.9
 5 -7 4 18.2 5.6
 5 -7 4 10.9 5.6
 5 -7 4 26.1 9.9
 -6 7 -4 2.3 2.6
 -6 7 -4 6.6 3.3
 -6 7 -4 0 0.8
 6 -7 4 2.2 3
 6 -7 4 -0.2 0.8
 6 -7 4 2.3 3.8
 -7 7 -4 34.2 9.6
 -7 7 -4 34.5 11.5
 -7 7 -4 40.9 9.7
 7 -7 4 30.6 12.1
 7 -7 4 39.4 9.6
 7 -7 4 31.7 12.8
 -5 -6 4 81.29 10.7
 -5 -6 4 55.19 9.9
 -4 -6 4 67.39 8.5
 -4 -6 4 73.29 10.5
 -3 -6 4 262.57 16.1
 -3 -6 4 256.77 13.9
 -2 -6 4 63.49 10.2
 -2 -6 4 50.39 7.6
 -2 -6 4 60.79 8.3
 1 6 -4 85.39 5.6
 1 6 -4 102.49 8.7
 1 6 -4 95.09 7
 -1 -6 4 88.59 8
 -1 -6 4 101.39 11.8
 -1 -6 4 91.19 13.4
 0 6 -4 68.99 6.4
 0 6 -4 61.09 9.3
 0 6 -4 61.09 5.7
 0 -6 4 52.19 9
 0 -6 4 69.69 12.2
 0 -6 4 69.19 8.8
 -1 6 -4 505.35 21.9
 -1 6 -4 465.35 24.2
 -1 6 -4 495.35 22.6
 1 -6 4 492.75 28.4
 1 -6 4 505.05 19.5
 1 -6 4 498.35 22.5
 1 -6 4 477.35 26.1
 -2 6 -4 176.28 12.5
 -2 6 -4 142.89 13.2
 -2 6 -4 163.78 13.1
 2 -6 4 161.28 12.2
 2 -6 4 179.68 17
 2 -6 4 190.08 16.3
 -3 6 -4 20.2 6.8
 -3 6 -4 11.8 4.2
 -3 6 -4 3.3 2.8
 3 -6 4 3.4 3.3
 3 -6 4 3.2 2.7
 -4 6 -4 137.89 17.1
 -4 6 -4 164.28 13.7
 -4 6 -4 153.38 14.9
 4 -6 4 145.19 12.9
 4 -6 4 151.48 19.7
 4 -6 4 174.18 22.4
 -5 6 -4 239.48 17.8
 -5 6 -4 233.08 13.6
 -5 6 -4 256.87 20
 -5 6 -4 244.98 21.1
 5 -6 4 285.47 25.3
 5 -6 4 275.07 25.1
 5 -6 4 231.28 17.8
 -6 6 -4 18.1 5.4
 -6 6 -4 20.4 8.1
 -6 6 -4 20.3 6.6
 -6 6 -4 18.7 6.4
 6 -6 4 31.4 11.6
 6 -6 4 18.4 8.6
 6 -6 4 14.8 5.5
 -7 6 -4 44 12.4
 -7 6 -4 45.4 8.8
 -7 6 -4 42.5 10.3
 -7 6 -4 31 8.7
 7 -6 4 48.1 15.2
 7 -6 4 70.29 18.4
 7 -6 4 43.4 10.5
 5 5 -4 8.3 4.4
 5 5 -4 11.2 6.4
 -5 -5 4 13.2 5.1
 -5 -5 4 13.2 4.4
 4 5 -4 3.1 2.8
 4 5 -4 3.8 2
 -4 -5 4 1 1.2
 -4 -5 4 1.8 1.6
 3 5 -4 14 3.1
 3 5 -4 18.3 5.6
 -3 -5 4 22.3 5.2
 -3 -5 4 13.8 4.4
 2 5 -4 75.39 6.1
 2 5 -4 75.69 9.9
 2 5 -4 67.59 5.4
 -2 -5 4 63.79 8.7
 -2 -5 4 75.59 9.9
 1 5 -4 24.3 4
 1 5 -4 21.7 4.8
 1 5 -4 14 3.6
 -1 -5 4 20.8 4.7
 -1 -5 4 12.1 4.1
 -1 -5 4 17.1 4.9
 0 5 -4 420.16 18.5
 0 5 -4 434.36 21.1
 0 5 -4 427.06 20.1
 0 -5 4 438.86 23.7
 0 -5 4 381.26 21.8
 0 -5 4 426.56 19.9
 -1 5 -4 1006.2 39.7
 -1 5 -4 1009.2 37.9
 -1 5 -4 1090.09 38.6
 1 -5 4 1049.4 43.7
 1 -5 4 1083.29 38.2
 1 -5 4 1073.99 42.8
 1 -5 4 1083.19 34
 -2 5 -4 538.35 25.9
 -2 5 -4 542.55 27
 -2 5 -4 492.85 24.3
 2 -5 4 565.64 29.6
 2 -5 4 527.85 24.4
 2 -5 4 536.05 29.9
 -3 5 -4 102.39 14.7
 -3 5 -4 83.69 11.7
 3 -5 4 89.19 14
 3 -5 4 97.99 7.2
 3 -5 4 84.69 10.9
 3 -5 4 113.49 17.9
 -4 5 -4 332.97 16.3
 -4 5 -4 373.46 23.9
 -4 5 -4 317.27 20.1
 -4 5 -4 358.36 22.7
 4 -5 4 304.67 19.3
 4 -5 4 295.97 24.1
 4 -5 4 297.17 24.1
 -5 5 -4 89.09 14.6
 -5 5 -4 83.89 8.5
 -5 5 -4 69.29 11.1
 -5 5 -4 102.19 15.7
 5 -5 4 72.79 14.5
 5 -5 4 78.79 16.9
 5 -5 4 65.29 10.7
 -6 5 -4 426.36 26.9
 -6 5 -4 398.36 22.9
 -6 5 -4 407.66 25.2
 -6 5 -4 385.36 29
 6 -5 4 408.36 32.1
 6 -5 4 426.26 25.9
 6 -5 4 416.16 33.5
 -7 5 -4 81.49 15.9
 -7 5 -4 98.79 14.8
 -7 5 -4 120.09 19.1
 -7 5 -4 127.49 17.6
 7 -5 4 79.09 12.6
 7 -5 4 123.79 20.7
 7 -5 4 175.48 28.5
 6 4 -4 175.38 15.6
 6 4 -4 133.69 20
 -6 -4 4 160.68 18.6
 5 4 -4 36.5 7.1
 5 4 -4 32 8.9
 -5 -4 4 38.5 8.3
 -5 -4 4 31.8 6.8
 4 4 -4 59.99 11.2
 4 4 -4 83.19 7.7
 -4 -4 4 69.99 10.1
 -4 -4 4 69.59 9.4
 3 4 -4 232.48 12.3
 3 4 -4 235.08 17.4
 -3 -4 4 229.68 14.9
 -3 -4 4 264.57 15.8
 2 4 -4 100.79 6.5
 2 4 -4 89.89 6.8
 2 4 -4 88.39 11.7
 -2 -4 4 94.19 7.8
 -2 -4 4 85.39 10
 -2 -4 4 110.19 12.7
 1 4 -4 887.71 34.5
 1 4 -4 879.71 29.5
 1 4 -4 871.51 30.9
 -1 -4 4 837.82 34.9
 -1 -4 4 929.41 32.9
 -1 -4 4 845.32 33.5
 0 4 -4 656.53 26.5
 0 4 -4 662.63 28.3
 0 4 -4 689.73 28.1
 0 -4 4 689.63 27.1
 0 -4 4 659.53 30
 0 -4 4 685.03 25.4
 0 -4 4 686.13 29.9
 -1 4 -4 259.17 16.3
 -1 4 -4 249.78 15.5
 -1 4 -4 226.38 14.3
 1 -4 4 238.18 11.9
 1 -4 4 225.98 14.2
 1 -4 4 250.57 17.3
 1 -4 4 233.58 16.8
 -2 4 -4 4.3 1.9
 -2 4 -4 6.8 3.4
 -2 4 -4 2 2.1
 -2 4 -4 3.7 2.3
 2 -4 4 4.1 1.8
 2 -4 4 6.3 3.4
 -3 4 -4 128.89 12.6
 -3 4 -4 135.89 9.5
 -3 4 -4 125.89 11.7
 -3 4 -4 134.79 12.6
 3 -4 4 111.19 15
 3 -4 4 130.99 11.3
 3 -4 4 146.89 9.8
 3 -4 4 148.59 18.3
 -4 4 -4 49 8.7
 -4 4 -4 36.5 6.6
 -4 4 -4 33.9 7.9
 -4 4 -4 44.9 8.6
 4 -4 4 47.4 8.6
 4 -4 4 37.4 10.3
 4 -4 4 56.99 12.7
 -5 4 -4 7.7 3.5
 -5 4 -4 7.3 3.5
 -5 4 -4 6.2 3.9
 5 -4 4 8 3.9
 5 -4 4 3.1 3.2
 5 -4 4 1.7 2.6
 -6 4 -4 244.08 22.3
 -6 4 -4 223.68 18.7
 -6 4 -4 272.67 19.8
 -6 4 -4 222.58 17.6
 6 -4 4 241.58 18.7
 6 -4 4 207.78 26.4
 6 -4 4 243.68 23.5
 -7 4 -4 -0.4 1.1
 -7 4 -4 0.4 1.4
 -7 4 -4 0.1 1.1
 -7 4 -4 1.1 2
 7 -4 4 0.1 1
 7 -4 4 0.6 1.8
 7 -4 4 -0.7 1.6
 6 3 -4 59.19 10.5
 6 3 -4 47.2 11.9
 -6 -3 4 47.1 9.5
 5 3 -4 86.09 11
 -5 -3 4 108.69 13.1
 -5 -3 4 86.29 12.1
 4 3 -4 207.28 18.2
 4 3 -4 208.28 12.9
 -4 -3 4 192.48 13.8
 -4 -3 4 191.68 14.4
 3 3 -4 301.97 20.9
 3 3 -4 324.57 15.7
 -3 -3 4 346.67 18.4
 -3 -3 4 316.37 18.4
 2 3 -4 77.49 5.9
 2 3 -4 65.29 9.9
 2 3 -4 75.19 6.5
 -2 -3 4 82.49 10.9
 -2 -3 4 69.69 8.6
 1 3 -4 164.88 10.6
 1 3 -4 152.98 12.4
 1 3 -4 160.58 9.8
 -1 -3 4 152.28 10.7
 -1 -3 4 149.09 12.3
 -1 -3 4 148.69 10.8
 0 3 -4 -0.7 0.5
 0 3 -4 -0.8 0.6
 0 3 -4 0.9 1.2
 0 -3 4 1.6 2
 0 -3 4 0.8 1
 0 -3 4 -0.3 0.9
 0 -3 4 0.7 1.1
 -1 3 -4 641.74 28.3
 -1 3 -4 602.64 27.7
 -1 3 -4 604.04 26
 1 -3 4 636.84 29.7
 1 -3 4 619.84 23.1
 1 -3 4 646.04 29.6
 1 -3 4 646.94 26.4
 -2 3 -4 1156.18 44.4
 -2 3 -4 1122.39 43.4
 -2 3 -4 1187.38 49.5
 2 -3 4 1146.99 41.6
 2 -3 4 1246.48 47.6
 2 -3 4 1231.08 47.4
 2 -3 4 1146.09 37.6
 -3 3 -4 3 2
 -3 3 -4 3.8 2.7
 -3 3 -4 3 2.1
 -3 3 -4 6 2.8
 3 -3 4 6.5 3
 3 -3 4 2 2.4
 3 -3 4 6.8 3.2
 -4 3 -4 333.37 18.5
 -4 3 -4 346.77 22.3
 -4 3 -4 273.07 19.1
 -4 3 -4 323.37 21.1
 4 -3 4 306.57 18.6
 4 -3 4 273.17 22.5
 4 -3 4 287.07 22.2
 -5 3 -4 32.4 7.6
 -5 3 -4 34.1 8.1
 -5 3 -4 43.2 10.3
 -5 3 -4 48.9 9.6
 5 -3 4 49.3 11.7
 5 -3 4 49.9 10
 5 -3 4 50.39 12.9
 -6 3 -4 225.98 21.1
 -6 3 -4 183.18 16.4
 -6 3 -4 224.38 22.8
 -6 3 -4 203.08 17.3
 6 -3 4 156.38 22.4
 6 -3 4 217.38 21.2
 6 -3 4 217.48 17.3
 -7 3 -4 9.4 5.2
 -7 3 -4 11.2 5.1
 -7 3 -4 2.3 2.4
 -7 3 -4 4.9 3.6
 7 -3 4 0.1 1.8
 7 -3 4 17.7 6.9
 7 -3 4 7.5 4.9
 7 2 -4 36.7 14.8
 7 2 -4 32.7 11
 -7 -2 4 37.1 8.9
 -7 -2 4 37.2 9.2
 6 2 -4 5.3 3.1
 6 2 -4 -0.6 1.1
 -6 -2 4 1.9 1.9
 -6 -2 4 5 3.5
 5 2 -4 266.27 17.1
 -5 -2 4 300.07 19.7
 -5 -2 4 293.37 18.4
 4 2 -4 3.8 2
 4 2 -4 6.1 3.5
 -4 -2 4 3.6 2.5
 -4 -2 4 6.6 3.3
 3 2 -4 4.7 3.1
 3 2 -4 3.3 1.8
 -3 -2 4 1.1 1.5
 2 2 -4 14.4 3.4
 2 2 -4 8.8 3.9
 2 2 -4 13.7 3.6
 -2 -2 4 16.1 4.1
 -2 -2 4 8.8 3.5
 1 2 -4 1015.8 39.5
 -1 -2 4 1024.7 35.7
 -1 -2 4 1005.4 39.1
 0 2 -4 408.86 21.6
 0 2 -4 420.36 20.6
 0 2 -4 419.86 19.1
 0 2 -4 434.06 20.6
 0 -2 4 429.66 22.4
 0 -2 4 440.26 19.9
 0 -2 4 403.96 17.7
 0 -2 4 454.65 24
 -1 2 -4 907.11 35.9
 -1 2 -4 878.71 33.1
 -1 2 -4 879.71 35.2
 1 -2 4 860.41 30.2
 1 -2 4 882.11 37.6
 1 -2 4 932.21 37.2
 1 -2 4 876.31 35.7
 2 -2 4 2002.6 62.79
 -3 2 -4 1183.78 46
 -3 2 -4 1220.58 45.1
 -3 2 -4 1171.68 44.9
 -3 2 -4 1142.09 41.1
 3 -2 4 1173.78 42.3
 3 -2 4 1113.79 46.8
 3 -2 4 1096.69 47.8
 3 -2 4 1164.58 41.8
 -4 2 -4 207.38 16.7
 -4 2 -4 227.68 16.9
 -4 2 -4 211.78 15.5
 -4 2 -4 227.58 17.7
 4 -2 4 224.58 15.4
 4 -2 4 222.68 19.8
 4 -2 4 218.28 18.5
 -5 2 -4 320.47 22.9
 -5 2 -4 219.18 17.6
 -5 2 -4 270.67 19.7
 -5 2 -4 280.67 19.9
 5 -2 4 285.77 18.8
 5 -2 4 273.07 21.9
 5 -2 4 276.47 24.2
 -6 2 -4 92.59 15.2
 -6 2 -4 138.89 17.2
 -6 2 -4 77.79 11.8
 -6 2 -4 121.29 18.9
 6 -2 4 94.29 13.9
 6 -2 4 144.79 23.8
 6 -2 4 91.49 16.4
 -7 2 -4 15.4 5.5
 -7 2 -4 15.6 7.5
 -7 2 -4 9.7 6
 -7 2 -4 8.7 5.1
 7 -2 4 4 3.2
 7 1 -4 56.39 14.5
 7 1 -4 46.9 10.5
 -7 -1 4 72.29 12.8
 -7 -1 4 75.29 14.1
 6 1 -4 1.5 2
 6 1 -4 -0.3 1
 -6 -1 4 1.9 2.2
 -6 -1 4 0 1
 5 1 -4 264.27 22.8
 5 1 -4 272.77 17.3
 -5 -1 4 309.77 20
 4 1 -4 322.87 23.2
 4 1 -4 285.97 16.2
 -4 -1 4 288.07 18
 -4 -1 4 313.67 18.7
 3 1 -4 511.35 28.6
 3 1 -4 533.75 22.2
 -3 -1 4 515.65 24.1
 -3 -1 4 512.25 25.2
 2 1 -4 363.06 16.6
 2 1 -4 314.87 20.5
 -2 -1 4 339.27 17.5
 -2 -1 4 376.16 20.5
 -1 1 -4 322.17 15.7
 -1 1 -4 287.57 17.8
 -1 1 -4 318.57 16.8
 1 -1 4 309.97 15.4
 1 -1 4 319.07 19.3
 1 -1 4 328.47 16.8
 -2 1 -4 674.43 29.9
 -2 1 -4 627.54 28
 -2 1 -4 646.44 26.6
 -2 1 -4 710.23 31.4
 2 -1 4 626.54 26.4
 2 -1 4 651.03 27.2
 2 -1 4 649.43 31.3
 2 -1 4 677.13 31
 -3 1 -4 394.46 22.5
 -3 1 -4 449.86 23.7
 -3 1 -4 436.16 22.3
 -3 1 -4 451.45 24.7
 3 -1 4 439.76 21.5
 3 -1 4 451.55 23.1
 3 -1 4 406.66 24.3
 3 -1 4 345.17 24.8
 -4 1 -4 12.4 5.1
 -4 1 -4 11.4 4.7
 -4 1 -4 7.8 4.3
 -4 1 -4 5.4 3.3
 4 -1 4 12.7 4.4
 4 -1 4 9.6 5
 -5 1 -4 93.89 14.3
 -5 1 -4 81.39 13.2
 -5 1 -4 57.09 19.2
 -5 1 -4 106.39 14.1
 5 -1 4 113.79 18.5
 5 -1 4 89.79 12.6
 -6 1 -4 4.8 3.3
 -6 1 -4 7.7 4.1
 -6 1 -4 5.7 3.1
 -6 1 -4 11.2 5.3
 6 -1 4 23.7 9.2
 6 -1 4 17.7 5.5
 -7 1 -4 -0.9 1.9
 -7 1 -4 0.6 1.8
 -7 1 -4 0.3 1.7
 7 -1 4 0.9 1.7
 7 -1 4 3.2 4.4
 7 0 -4 164.28 25.3
 7 0 -4 203.18 23
 -7 0 4 205.98 18.5
 -7 0 4 208.58 19.1
 6 0 -4 11.6 6
 6 0 -4 12.2 4.6
 -6 0 4 32.8 8.3
 -6 0 4 16.3 5.7
 5 0 -4 97.39 7.3
 5 0 -4 118.19 10.8
 5 0 -4 75.19 19.9
 -5 0 4 102.09 12.7
 -5 0 4 79.29 11.6
 4 0 -4 49.2 4.8
 4 0 -4 46.2 10.6
 4 0 -4 57.49 8.5
 -4 0 4 48.4 8.5
 -4 0 4 51.79 8.3
 3 0 -4 268.87 14.7
 3 0 -4 278.77 20
 -3 0 4 243.98 15.5
 -3 0 4 269.57 17.2
 2 0 -4 1.6 1.8
 2 0 -4 8.9 3.7
 -2 0 4 2.8 2.1
 -2 0 4 0.1 0.9
 1 0 -4 -0.6 0.5
 1 0 -4 2.7 1.6
 -1 0 4 -0.5 1
 -1 0 4 0.4 0.7
 -1 0 4 0.2 1.1
 0 0 -4 348.57 17.4
 0 0 -4 384.36 17.4
 0 0 4 412.76 17.9
 0 0 4 390.76 21
 0 0 4 396.06 18.4
 -1 0 -4 7.3 2.5
 -1 0 -4 14.3 5
 -1 0 -4 4.1 2.6
 -1 0 -4 10.2 3.2
 1 0 4 7.7 3
 1 0 4 14.4 3.9
 1 0 4 7 3.3
 -2 0 -4 55.19 9.4
 -2 0 -4 57.29 10.2
 -2 0 -4 50.99 8.4
 -2 0 -4 52.99 8.6
 2 0 4 37.1 7.5
 2 0 4 45.3 6.8
 2 0 4 69.59 10.3
 -3 0 -4 25.1 7.2
 -3 0 -4 17.6 5
 -3 0 -4 13.2 4.3
 -3 0 -4 19.1 5.6
 3 0 4 13 4.1
 3 0 4 10.8 4.8
 3 0 4 11.5 4.5
 -4 0 -4 79.09 12.8
 -4 0 -4 97.09 12.9
 -4 0 -4 86.89 12.7
 -4 0 -4 77.79 11.9
 4 0 4 114.29 17.3
 4 0 4 82.19 12.3
 -5 0 -4 237.58 19.7
 -5 0 -4 262.27 21.3
 -5 0 -4 239.38 18.6
 -5 0 -4 243.68 17.9
 5 0 4 267.27 29.8
 -6 0 -4 16.2 6.4
 -6 0 -4 25.8 6.9
 -6 0 -4 18.9 7.5
 -6 0 -4 35.6 8.5
 6 0 4 20.8 5.8
 6 0 4 33.8 10.9
 -7 0 -4 89.29 14.1
 -7 0 -4 68.99 11
 -7 0 -4 71.39 14.9
 -7 0 -4 83.49 17
 7 0 4 111.59 21.6
 7 -1 -4 85.49 16.9
 7 -1 -4 62.99 9.1
 7 -1 -4 72.79 13.9
 -7 1 4 59.59 11.3
 -7 1 4 63.79 17.3
 6 -1 -4 86.09 10.7
 6 -1 -4 89.39 16.3
 6 -1 -4 59.19 10
 -6 1 4 57.49 10.5
 -6 1 4 94.99 13.7
 5 -1 -4 185.98 11.8
 5 -1 -4 177.18 22.9
 5 -1 -4 195.18 14.3
 -5 1 4 163.58 14.5
 -5 1 4 162.68 13.9
 4 -1 -4 16.7 4.1
 4 -1 -4 18 6.5
 4 -1 -4 8.7 3
 -4 1 4 12.4 4.1
 -4 1 4 10.9 3.7
 3 -1 -4 232.38 18.2
 3 -1 -4 226.58 13.6
 -3 1 4 234.58 15
 -3 1 4 223.58 15.4
 2 -1 -4 293.57 19.5
 2 -1 -4 293.57 14.9
 -2 1 4 271.07 14.6
 -2 1 4 278.47 15.6
 -2 1 4 269.77 17
 -1 1 4 1591.44 53.99
 0 -1 -4 211.98 14.8
 0 -1 -4 211.88 12.5
 0 -1 -4 240.28 13.3
 0 1 4 209.98 12.6
 0 1 4 212.88 14.7
 0 1 4 201.28 12.4
 -1 -1 -4 33.9 6.2
 -1 -1 -4 32.6 5.6
 -1 -1 -4 35.3 7.3
 1 1 4 40.9 8
 1 1 4 41.4 6.6
 1 1 4 23.3 5
 -2 -1 -4 1240.88 43.5
 -2 -1 -4 1226.38 47.6
 -2 -1 -4 1260.77 45.4
 -2 -1 -4 1200.28 44.4
 2 1 4 1239.78 45.6
 2 1 4 1197.58 41
 2 1 4 1156.28 46.4
 -3 -1 -4 247.38 17.7
 -3 -1 -4 239.98 16.3
 -3 -1 -4 250.97 18.5
 -3 -1 -4 229.98 16.2
 3 1 4 227.68 18.2
 -4 -1 -4 634.94 32.8
 -4 -1 -4 667.63 30.7
 4 1 4 613.04 27.2
 4 1 4 632.64 35
 -5 -1 -4 8.6 4.7
 -5 -1 -4 12.8 6.6
 -5 -1 -4 14.9 6.5
 -5 -1 -4 13.4 5.2
 5 1 4 9.9 4.5
 5 1 4 12.5 6.2
 -6 -1 -4 0.8 1.8
 -6 -1 -4 3.2 2.4
 -6 -1 -4 -0.5 0.8
 -6 -1 -4 -0.3 1.2
 6 1 4 -0.4 1.2
 6 1 4 0.3 1.3
 8 -2 -4 44.5 12
 8 -2 -4 50.49 9.7
 8 -2 -4 17 9.7
 -8 2 4 63.19 14.2
 -8 2 4 38.6 10.3
 7 -2 -4 98.69 15.4
 7 -2 -4 139.19 13
 7 -2 -4 188.28 27.3
 -7 2 4 151.98 20
 -7 2 4 152.98 20.3
 6 -2 -4 153.18 12.7
 6 -2 -4 169.28 15
 6 -2 -4 190.48 25.3
 -6 2 4 180.48 20.9
 -6 2 4 127.59 15.2
 5 -2 -4 573.04 25.5
 5 -2 -4 598.44 27.8
 5 -2 -4 554.14 34.4
 -5 2 4 548.55 27.9
 -5 2 4 560.14 29.2
 4 -2 -4 603.64 25.2
 4 -2 -4 617.24 26.6
 4 -2 -4 538.65 32.1
 -4 2 4 602.14 28.2
 -4 2 4 572.94 27.3
 3 -2 -4 1321.07 43.4
 3 -2 -4 1289.77 51.59
 -3 2 4 1260.57 45.7
 -3 2 4 1226.78 44.7
 -3 2 4 1256.17 42.9
 2 -2 -4 250.77 13.6
 2 -2 -4 198.28 16.3
 -2 2 4 251.97 15.9
 -2 2 4 229.38 13.3
 -2 2 4 245.58 14.6
 1 -2 -4 690.13 25.3
 1 -2 -4 554.44 28.6
 1 -2 -4 697.23 25.8
 -1 2 4 644.84 26
 -1 2 4 629.14 25.4
 -1 2 4 685.83 28.7
 0 -2 -4 158.28 12.6
 0 -2 -4 123.59 9.3
 0 -2 -4 132.59 10.2
 0 2 4 148.99 10.7
 0 2 4 136.99 9.8
 0 2 4 142.29 11.6
 -1 -2 -4 55.49 8.9
 -1 -2 -4 45.6 7.2
 -1 -2 -4 61.69 8.2
 1 2 4 56.69 9.4
 1 2 4 80.39 8.9
 -2 -2 -4 82.99 11.4
 -2 -2 -4 85.59 10.4
 -2 -2 -4 77.39 11.4
 2 2 4 99.79 14.1
 2 2 4 79.29 7.2
 -3 -2 -4 0 0.9
 -3 -2 -4 4 2.5
 -3 -2 -4 3.8 2.4
 -3 -2 -4 1.8 1.8
 3 2 4 3.2 1.9
 -4 -2 -4 95.79 12.4
 -4 -2 -4 80.59 13.8
 -4 -2 -4 107.09 14.3
 -4 -2 -4 77.29 13.8
 4 2 4 88.69 10.2
 -5 -2 -4 1.9 2.7
 -5 -2 -4 1 1.4
 -5 -2 -4 0.2 1.3
 -5 -2 -4 0.3 1.3
 5 2 4 2.7 2
 -6 -2 -4 3.3 3
 -6 -2 -4 0 1.1
 -6 -2 -4 -0.3 1.1
 -6 -2 -4 1.3 1.8
 6 2 4 0.1 1.1
 8 -3 -4 20.3 9.5
 8 -3 -4 24.4 9.2
 8 -3 -4 27.4 8.1
 -8 3 4 31.8 9.8
 -8 3 4 27.2 8.9
 7 -3 -4 33.1 8.4
 7 -3 -4 35.5 9
 7 -3 -4 31.7 10.2
 -7 3 4 56.39 11.6
 -7 3 4 60.59 11.7
 6 -3 -4 435.76 24.2
 6 -3 -4 368.16 23.7
 6 -3 -4 365.76 29.6
 -6 3 4 426.96 26.4
 -6 3 4 365.66 23.8
 5 -3 -4 83.79 16
 5 -3 -4 111.69 14
 5 -3 -4 113.19 13.6
 -5 3 4 93.49 13
 -5 3 4 108.39 14.9
 4 -3 -4 305.97 23.2
 4 -3 -4 315.47 18
 4 -3 -4 333.97 18.7
 -4 3 4 304.07 18.5
 -4 3 4 303.97 19.1
 -4 3 4 311.67 17.4
 3 -3 -4 142.99 10.8
 3 -3 -4 180.68 20.2
 -3 3 4 140.99 11.4
 -3 3 4 124.89 9.9
 -3 3 4 142.59 11.7
 2 -3 -4 7.3 2.8
 2 -3 -4 6.7 2.7
 2 -3 -4 8.8 4.4
 -2 3 4 3.4 2
 -2 3 4 12.3 4.1
 -2 3 4 3.9 2.2
 1 -3 -4 101.99 8.5
 1 -3 -4 88.19 12
 1 -3 -4 106.59 8.2
 -1 3 4 106.49 8.9
 -1 3 4 91.69 8.3
 -1 3 4 105.59 9.3
 0 -3 -4 4.6 2.1
 0 -3 -4 3.2 2
 0 -3 -4 4.7 2.7
 0 3 4 3.5 2.1
 0 3 4 4.3 2.4
 0 3 4 5.6 2.4
 -1 -3 -4 436.56 22.9
 -1 -3 -4 509.85 24.9
 -1 -3 -4 471.75 21.2
 1 3 4 497.35 20
 1 3 4 519.65 23.8
 1 3 4 478.05 24.9
 -2 -3 -4 827.92 32.2
 -2 -3 -4 766.82 35.5
 -2 -3 -4 795.42 32.6
 2 3 4 778.52 36.9
 2 3 4 819.22 34
 -3 -3 -4 0.5 1.8
 -3 -3 -4 -0.4 0.5
 -3 -3 -4 2.6 3.3
 -3 -3 -4 -0.8 0.8
 3 3 4 1 1
 3 3 4 2.2 2
 -4 -3 -4 97.59 17
 -4 -3 -4 122.09 15.3
 -4 -3 -4 105.09 12.3
 -4 -3 -4 97.69 14.8
 4 3 4 96.19 14.5
 -5 -3 -4 23.3 5.9
 -5 -3 -4 12 5.2
 -5 -3 -4 23.1 7.1
 -5 -3 -4 11.2 5.7
 5 3 4 24.8 5.9
 5 3 4 13.6 6.1
 7 -4 -4 0.6 2.1
 7 -4 -4 2.1 2.7
 7 -4 -4 0 1.2
 -7 4 4 -0.2 0.9
 -7 4 4 -0.3 0.8
 6 -4 -4 1.8 2.1
 6 -4 -4 5.1 4
 6 -4 -4 0.1 1.1
 -6 4 4 1.5 1.8
 -6 4 4 1.4 1.9
 -6 4 4 -0.5 0.9
 5 -4 -4 -0.4 1.2
 5 -4 -4 -0.6 0.5
 5 -4 -4 -0.2 1
 -5 4 4 1.4 1.4
 -5 4 4 1.9 2.2
 -5 4 4 0.9 1.1
 4 -4 -4 62.59 12.1
 4 -4 -4 71.29 9.3
 4 -4 -4 96.89 12.4
 -4 4 4 100.99 12.3
 -4 4 4 83.09 11.1
 -4 4 4 94.59 8.7
 3 -4 -4 156.38 11.6
 3 -4 -4 167.48 29.8
 -3 4 4 132.09 11.6
 -3 4 4 158.08 11.8
 -3 4 4 170.58 11.4
 2 -4 -4 274.77 14.7
 2 -4 -4 240.18 18.7
 2 -4 -4 291.87 15.2
 -2 4 4 269.07 15.3
 -2 4 4 290.87 15.4
 -2 4 4 286.47 16.4
 1 -4 -4 667.43 26.8
 1 -4 -4 659.23 24.6
 1 -4 -4 610.64 29.8
 -1 4 4 626.84 25.7
 -1 4 4 617.14 25.2
 -1 4 4 626.34 26.7
 0 -4 -4 276.77 17.1
 0 -4 -4 281.37 17.7
 0 -4 -4 323.67 15
 0 4 4 295.67 15
 0 4 4 275.17 17.2
 0 4 4 314.77 14.8
 -1 -4 -4 365.16 19.6
 -1 -4 -4 371.06 17.4
 -1 -4 -4 336.97 20.8
 1 4 4 358.66 17.1
 1 4 4 347.37 14.6
 1 4 4 363.06 22.2
 -2 -4 -4 420.16 20.7
 -2 -4 -4 424.16 20.5
 -2 -4 -4 392.46 24.6
 2 4 4 443.46 20.5
 2 4 4 405.56 15.7
 -3 -4 -4 286.27 16.5
 -3 -4 -4 267.07 17.3
 -3 -4 -4 339.87 23.9
 3 4 4 285.17 17.4
 3 4 4 285.27 12.9
 -4 -4 -4 1 1.4
 -4 -4 -4 0.3 1.3
 -4 -4 -4 -0.6 0.5
 -4 -4 -4 0.1 1.1
 4 4 4 -0.4 0.9
 -5 -4 -4 19.6 7.6
 -5 -4 -4 29 6.1
 -5 -4 -4 32 8.3
 5 4 4 22.2 6.8
 5 4 4 22.4 5.5
 7 -5 -4 249.48 32.6
 7 -5 -4 266.07 22.8
 7 -5 -4 295.17 23.5
 -7 5 4 241.78 20.8
 -7 5 4 290.57 23.4
 6 -5 -4 182.98 16.6
 6 -5 -4 169.68 23.7
 -6 5 4 181.48 17
 -6 5 4 176.08 16.4
 -6 5 4 175.48 13.8
 5 -5 -4 -0.6 1.1
 5 -5 -4 0.5 1.5
 5 -5 -4 -0.4 0.6
 -5 5 4 0.5 1.4
 -5 5 4 2.5 2.2
 -5 5 4 0.4 1.1
 4 -5 -4 1072.19 50.09
 4 -5 -4 1081.39 44.8
 4 -5 -4 1092.39 55.29
 -4 5 4 1077.69 43.1
 -4 5 4 1082.69 41
 -4 5 4 1025 37.6
 3 -5 -4 2.9 2.2
 3 -5 -4 0.9 1.1
 3 -5 -4 1.8 2.2
 -3 5 4 2.4 1.7
 -3 5 4 0.8 1.1
 -3 5 4 2.1 2.9
 2 -5 -4 384.46 18.4
 2 -5 -4 370.66 24
 2 -5 -4 405.86 18.5
 -2 5 4 374.76 18.6
 -2 5 4 352.96 19.2
 1 -5 -4 1.2 1.2
 1 -5 -4 0.5 0.7
 1 -5 -4 -0.1 0.9
 -1 5 4 0.5 0.9
 -1 5 4 0.3 0.8
 -1 5 4 -0.4 0.6
 0 -5 -4 20.2 5.4
 0 -5 -4 22.7 6
 0 -5 -4 26.9 4.7
 0 5 4 30.3 4.4
 0 5 4 23.8 3.6
 0 5 4 34 8.2
 -1 -5 -4 63.79 6
 -1 -5 -4 70.69 9.3
 -1 -5 -4 63.89 11.6
 -2 -5 -4 20.3 6.4
 -2 -5 -4 20.9 4.8
 -3 -5 -4 9.1 3
 -3 -5 -4 6.8 4.2
 -3 -5 -4 4.2 2.5
 -4 -5 -4 126.79 9.7
 -4 -5 -4 142.69 19
 -4 -5 -4 137.29 21.4
 -4 -5 -4 136.19 12.4
 7 -6 -4 6.3 4.9
 7 -6 -4 15.2 8.1
 7 -6 -4 18.6 7.8
 -7 6 4 2.8 2.4
 -7 6 4 8.4 4.7
 -7 6 4 4.6 4.1
 6 -6 -4 0 1.6
 6 -6 -4 3.5 3.6
 6 -6 -4 -0.6 1
 -6 6 4 5.1 3.7
 -6 6 4 1.3 1.5
 -6 6 4 3.3 2.5
 5 -6 -4 47.3 12.7
 5 -6 -4 53.69 10.1
 5 -6 -4 41.5 9.6
 -5 6 4 36.3 6.6
 -5 6 4 52.59 10.6
 -5 6 4 34.4 7.8
 4 -6 -4 197.38 24.3
 4 -6 -4 183.68 16.9
 4 -6 -4 178.18 13.8
 -4 6 4 187.88 14.2
 3 -6 -4 6.3 4.1
 3 -6 -4 5.4 2.6
 3 -6 -4 3 2.8
 -3 6 4 5.7 3.2
 -3 6 4 8.1 3
 2 -6 -4 100.19 8.8
 2 -6 -4 84.79 13.3
 2 -6 -4 104.49 15.5
 2 -6 -4 87.19 14.1
 -2 6 4 92.79 11.2
 -2 6 4 94.89 8.7
 -2 6 4 103.89 7.9
 1 -6 -4 55.19 10.1
 1 -6 -4 47.8 6.4
 1 -6 -4 39.8 8.1
 -1 6 4 44.3 5.1
 -1 6 4 43.9 6.2
 -1 6 4 42.6 8.5
 0 -6 -4 102.09 7.1
 0 -6 -4 100.19 13.6
 -1 -6 -4 93.59 8.5
 -1 -6 -4 101.49 16.5
 -1 -6 -4 109.19 8.4
 -2 -6 -4 23.6 7.4
 -3 -6 -4 11.6 6.2
 6 -7 -4 -0.2 1.2
 6 -7 -4 1 2.5
 6 -7 -4 -0.2 0.9
 -6 7 4 2.2 2
 -6 7 4 0.9 1.6
 5 -7 -4 102.39 17.9
 5 -7 -4 97.09 15.5
 5 -7 -4 86.69 12.5
 -5 7 4 111.19 14.3
 -5 7 4 101.89 15
 4 -7 -4 525.85 26.4
 4 -7 -4 482.25 30.8
 4 -7 -4 521.05 34.3
 -4 7 4 554.64 28.7
 -4 7 4 566.34 27.1
 3 -7 -4 1.7 1.6
 3 -7 -4 3.5 3.2
 3 -7 -4 2.9 2.8
 -3 7 4 3.2 2.1
 2 -7 -4 577.54 25.1
 2 -7 -4 578.74 23.7
 2 -7 -4 569.24 31.8
 2 -7 -4 569.54 32
 -2 7 4 546.15 25.8
 -2 7 4 599.74 22.5
 -2 7 4 584.94 25
 1 -7 -4 43.7 8.5
 1 -7 -4 38.3 9.6
 1 -7 -4 43.4 10.8
 1 -7 -4 42.6 5.8
 0 -7 -4 208.98 17.9
 0 -7 -4 191.88 9.3
 0 -7 -4 186.58 15.6
 -1 -7 -4 19.6 6.5
 -2 -7 -4 45.8 10.6
 -2 -7 -4 64.49 11.8
 6 -8 -4 346.37 31.7
 6 -8 -4 357.36 29.8
 6 -8 -4 350.66 26.1
 -6 8 4 340.07 24
 5 -8 -4 119.79 16.5
 5 -8 -4 163.68 23.7
 5 -8 -4 127.79 18.9
 -5 8 4 150.08 14
 -5 8 4 126.19 16.9
 4 -8 -4 109.59 15.9
 4 -8 -4 105.59 18.3
 4 -8 -4 125.69 14.5
 -4 8 4 148.39 16.9
 -4 8 4 145.19 12.3
 3 -8 -4 192.68 23.4
 3 -8 -4 201.08 23.6
 3 -8 -4 173.58 13
 -3 8 4 165.38 13.3
 2 -8 -4 119.89 9.3
 2 -8 -4 143.19 11.1
 2 -8 -4 116.99 16.5
 2 -8 -4 102.89 15.9
 1 -8 -4 6.3 4.1
 1 -8 -4 10 4.2
 1 -8 -4 12.8 3
 1 -8 -4 4.1 2.8
 0 -8 -4 36.6 9.4
 0 -8 -4 47.1 10.6
 -1 -8 -4 3.5 3.1
 -1 -8 -4 -0.1 1.4
 4 -9 -4 7.3 3.9
 4 -9 -4 7.7 5.6
 4 -9 -4 13.7 7.2
 -4 9 4 10.9 4.8
 -4 9 4 9.2 5.9
 3 -9 -4 -0.2 1.1
 3 -9 -4 3.2 4
 3 -9 -4 1.5 2.3
 -3 9 4 0.8 1.3
 -3 9 4 1.1 1.3
 2 -9 -4 249.58 14.6
 2 -9 -4 266.57 20.1
 1 -9 -4 0.1 1.6
 1 -9 -4 2.9 2.2
 0 -10 5 607.14 29
 0 -10 5 555.14 27.1
 0 -10 5 496.55 35.5
 1 -10 5 77.29 13.1
 1 -10 5 86.59 19.5
 1 -10 5 78.69 9.4
 -2 10 -5 113.19 9.9
 -2 10 -5 107.89 7.9
 -2 10 -5 136.29 18.4
 2 -10 5 107.39 17.3
 2 -10 5 133.69 19
 2 -10 5 111.49 10.3
 -3 10 -5 4.6 2.4
 -3 10 -5 3.5 2.9
 3 -10 5 -0.6 1.4
 3 -10 5 7.6 4.9
 3 -10 5 2.4 2.2
 -4 10 -5 20.3 8.4
 -4 10 -5 10 4.8
 -4 10 -5 10.2 4
 4 -10 5 21.7 13.8
 4 -10 5 7.9 3.9
 -5 10 -5 30.1 9.5
 5 -10 5 26.1 10.7
 5 -10 5 20.6 6.7
 5 -10 5 28 12.3
 -2 -9 5 5.4 3.6
 -1 -9 5 3.2 1.9
 -1 -9 5 4 3.8
 0 -9 5 67.39 10.3
 0 -9 5 38.6 8.1
 0 -9 5 45.1 6.9
 0 -9 5 43.2 12
 -1 9 -5 84.89 7.1
 -1 9 -5 86.69 6.2
 -1 9 -5 72.89 11.7
 1 -9 5 86.99 17.8
 1 -9 5 90.59 14.2
 -2 9 -5 50.59 8.9
 2 -9 5 43 12
 2 -9 5 54.99 11.9
 2 -9 5 53.89 8.3
 -3 9 -5 14.5 4.2
 -3 9 -5 21 7.2
 3 -9 5 18 5.5
 3 -9 5 21.5 10.2
 3 -9 5 7.3 4.9
 -4 9 -5 70.59 13.6
 -4 9 -5 66.79 10.3
 -4 9 -5 58.49 12.3
 4 -9 5 72.09 19.1
 4 -9 5 67.39 11.9
 4 -9 5 50.89 13.9
 -5 9 -5 6.6 4
 -5 9 -5 12.8 4.8
 -5 9 -5 32.4 10.2
 5 -9 5 9.8 7.1
 5 -9 5 24.3 10.9
 5 -9 5 10.8 4.7
 -6 9 -5 290.47 26.8
 6 -9 5 325.97 40.5
 6 -9 5 336.77 41.2
 6 -9 5 286.67 22.4
 -3 -8 5 120.99 8.3
 -3 -8 5 93.19 11
 -2 -8 5 61.69 7.9
 -2 -8 5 59.99 8.3
 -2 -8 5 56.99 11.2
 -1 -8 5 40.1 7.8
 -1 -8 5 44.9 10.9
 -1 -8 5 36.6 6.5
 0 8 -5 232.88 10.9
 0 8 -5 224.68 16.5
 0 8 -5 237.18 11.2
 0 -8 5 229.48 14.4
 0 -8 5 224.88 17.3
 0 -8 5 258.77 21.7
 -1 8 -5 66.09 8
 -1 8 -5 78.19 9.7
 -1 8 -5 73.89 11.1
 1 -8 5 75.49 10.1
 1 -8 5 67.09 6.8
 1 -8 5 79.29 13.5
 1 -8 5 54.59 13.5
 -2 8 -5 143.19 11.1
 -2 8 -5 142.79 12.9
 -2 8 -5 153.68 18.8
 2 -8 5 146.19 12.3
 2 -8 5 161.78 20.7
 2 -8 5 109.39 16.5
 -3 8 -5 135.09 16.5
 3 -8 5 142.39 21.3
 3 -8 5 163.98 21.6
 3 -8 5 148.19 12.7
 -4 8 -5 183.88 22.4
 4 -8 5 210.88 27.8
 4 -8 5 214.58 31.2
 4 -8 5 187.08 15.7
 -5 8 -5 93.59 13.9
 -5 8 -5 57.09 11.3
 -5 8 -5 88.89 16
 5 -8 5 76.39 17.3
 5 -8 5 62.99 15.1
 5 -8 5 71.69 12.6
 -6 8 -5 0.2 1
 -6 8 -5 1.4 2.6
 -6 8 -5 0.3 1.3
 6 -8 5 -0.2 1.8
 6 -8 5 2.2 4.8
 -4 -7 5 44.4 7.1
 -4 -7 5 42.9 8.3
 -3 -7 5 93.09 8.4
 -3 -7 5 86.29 14.4
 -2 -7 5 19.8 5.9
 -2 -7 5 30.3 6.4
 -2 -7 5 32.4 6.6
 1 7 -5 241.88 15.4
 1 7 -5 251.67 11.4
 1 7 -5 245.38 12.9
 -1 -7 5 260.07 19.6
 -1 -7 5 287.17 34.2
 -1 -7 5 270.07 16
 0 7 -5 234.78 13.4
 0 7 -5 233.08 15.9
 0 7 -5 224.38 12.5
 0 -7 5 217.38 17.2
 0 -7 5 211.88 18.5
 0 -7 5 231.38 14.7
 0 -7 5 210.88 14.4
 -1 7 -5 243.18 15.4
 -1 7 -5 227.78 17
 1 -7 5 248.18 21.1
 1 -7 5 230.38 13.1
 1 -7 5 214.58 14.9
 1 -7 5 230.18 18.9
 -2 7 -5 169.48 14.3
 -2 7 -5 162.08 12.7
 -2 7 -5 169.88 21.7
 2 -7 5 125.09 17.9
 2 -7 5 159.58 13
 2 -7 5 136.19 18.4
 -3 7 -5 41.8 9.1
 -3 7 -5 45.3 10.2
 3 -7 5 35.3 9.6
 3 -7 5 36.2 9.3
 -4 7 -5 44.3 8.4
 -4 7 -5 64.29 12.7
 4 -7 5 49.99 13.2
 4 -7 5 82.89 12.5
 4 -7 5 50.89 13.2
 -5 7 -5 19.8 7.2
 -5 7 -5 21 8
 -5 7 -5 10.7 4.6
 5 -7 5 15.3 7.1
 5 -7 5 16.7 7.7
 5 -7 5 16.3 6.2
 -6 7 -5 64.59 12
 -6 7 -5 66.39 15.6
 -6 7 -5 38.9 9.6
 6 -7 5 53.09 16.2
 6 -7 5 53.79 15.8
 6 -7 5 42.8 9.9
 -7 7 -5 0.8 1.4
 -7 7 -5 -0.3 1
 -7 7 -5 -0.5 1.5
 -7 7 -5 4.4 3.7
 7 -7 5 -0.3 2.1
 7 -7 5 0.1 2.3
 7 -7 5 0 1.4
 5 6 -5 100.79 11.7
 5 6 -5 96.59 13.9
 -5 -6 5 86.19 13.3
 4 6 -5 3.3 2.9
 4 6 -5 0.2 0.8
 -4 -6 5 1.5 2
 -4 -6 5 1.6 1.6
 3 6 -5 2.2 2
 3 6 -5 7.8 2.5
 -3 -6 5 5.2 3.1
 -3 -6 5 6.7 3.2
 2 6 -5 110.49 8.4
 2 6 -5 108.09 14.4
 2 6 -5 100.99 8
 -2 -6 5 92.39 12.8
 -2 -6 5 104.09 12.4
 -2 -6 5 103.89 10.3
 1 6 -5 58.19 8.9
 1 6 -5 68.09 6.1
 1 6 -5 76.39 9.4
 -1 -6 5 64.49 11
 -1 -6 5 72.99 11.3
 -1 -6 5 80.19 10.4
 0 6 -5 279.07 15.2
 0 6 -5 264.37 17.2
 0 6 -5 272.77 16.5
 0 -6 5 296.77 16.4
 0 -6 5 263.87 19.2
 0 -6 5 270.07 20
 0 -6 5 291.17 17.1
 -1 6 -5 60.79 9.1
 -1 6 -5 99.19 11.7
 -1 6 -5 88.49 11.2
 1 -6 5 100.99 12.3
 1 -6 5 100.59 15.1
 1 -6 5 91.79 7.7
 1 -6 5 95.89 14.3
 -2 6 -5 1246.78 46.4
 -2 6 -5 1300.57 48.1
 -2 6 -5 1308.07 49.9
 2 -6 5 1211.88 45.7
 2 -6 5 1242.68 39.1
 2 -6 5 1198.28 52.39
 2 -6 5 1134.09 52.59
 -3 6 -5 204.28 13.3
 -3 6 -5 154.58 17.6
 3 -6 5 225.98 27.6
 3 -6 5 166.68 14
 3 -6 5 172.28 10.2
 3 -6 5 131.09 17.8
 -4 6 -5 45.4 9.5
 -4 6 -5 63.59 8.3
 -4 6 -5 61.09 12
 -4 6 -5 33.1 8.4
 4 -6 5 75.99 16.9
 4 -6 5 59.49 10.5
 4 -6 5 42.3 11.3
 -5 6 -5 109.39 15.8
 -5 6 -5 156.98 18.6
 -5 6 -5 116.99 10
 -5 6 -5 101.69 16.4
 5 -6 5 199.48 28.4
 5 -6 5 98.89 13.1
 5 -6 5 121.69 21
 -6 6 -5 80.89 14.4
 -6 6 -5 74.69 13.4
 -6 6 -5 85.49 16.1
 -6 6 -5 89.39 11.9
 6 -6 5 90.99 20.6
 6 -6 5 69.79 16.7
 6 -6 5 90.69 14.9
 -7 6 -5 139.19 22.2
 -7 6 -5 121.79 19.5
 -7 6 -5 152.98 20.6
 -7 6 -5 142.89 13.8
 7 -6 5 109.19 15.3
 7 -6 5 204.78 32.6
 7 -6 5 148.99 24.1
 5 5 -5 1.3 1.6
 5 5 -5 3 2.9
 -5 -5 5 2.2 1.9
 -5 -5 5 1.4 1.9
 4 5 -5 89.19 8
 -4 -5 5 76.49 11.6
 -4 -5 5 92.69 11.7
 3 5 -5 121.49 15.7
 3 5 -5 116.09 8.4
 -3 -5 5 121.59 13.7
 -3 -5 5 88.39 12.1
 2 5 -5 233.08 12.3
 2 5 -5 233.98 12.5
 2 5 -5 212.38 16.1
 -2 -5 5 231.68 15.6
 -2 -5 5 241.38 15.2
 -2 -5 5 245.98 17.1
 1 5 -5 303.67 15.4
 1 5 -5 332.77 19.8
 1 5 -5 352.36 17.9
 -1 -5 5 316.47 20.6
 -1 -5 5 338.27 20.4
 -1 -5 5 330.37 18.6
 0 5 -5 71.59 11.3
 0 5 -5 59.09 10.4
 0 5 -5 53.69 9.2
 0 -5 5 70.69 11.2
 0 -5 5 50.19 9.2
 0 -5 5 58.89 8
 0 -5 5 64.09 9.4
 -1 5 -5 317.77 18.3
 -1 5 -5 308.17 19.6
 -1 5 -5 313.27 19
 1 -5 5 284.97 14.8
 1 -5 5 276.47 20.4
 1 -5 5 269.57 20.3
 1 -5 5 287.57 17.7
 -2 5 -5 161.08 10
 -2 5 -5 160.88 13.6
 -2 5 -5 162.48 13.8
 -2 5 -5 138.69 13.6
 2 -5 5 129.19 17.1
 2 -5 5 158.88 13
 2 -5 5 150.28 19
 2 -5 5 154.68 9.9
 -3 5 -5 1316.17 42.8
 -3 5 -5 1413.96 53.29
 -3 5 -5 1341.97 50.89
 -3 5 -5 1212.68 51.69
 3 -5 5 1276.27 56.59
 3 -5 5 1297.97 57.09
 3 -5 5 1402.66 50.09
 -4 5 -5 18.8 4.9
 -4 5 -5 23 6.7
 -4 5 -5 24.1 7.8
 -4 5 -5 26.3 7
 4 -5 5 31.5 10.8
 4 -5 5 37.8 7.5
 4 -5 5 19.3 7.1
 -5 5 -5 204.58 14.7
 -5 5 -5 238.88 18.6
 -5 5 -5 231.18 20.9
 -5 5 -5 187.08 17.7
 5 -5 5 228.08 17.8
 5 -5 5 197.48 26.6
 5 -5 5 179.98 24.8
 -6 5 -5 5.5 3.6
 -6 5 -5 2.3 2.8
 -6 5 -5 5.1 3.7
 6 -5 5 -0.3 1.5
 6 -5 5 1.7 2.1
 6 -5 5 7.3 5.9
 -7 5 -5 1.5 2.5
 -7 5 -5 -0.6 0.9
 -7 5 -5 0.1 1.1
 -7 5 -5 1.5 2.4
 7 -5 5 -0.4 1.5
 7 -5 5 0.1 1.9
 7 -5 5 2.2 2.3
 6 4 -5 76.19 15.9
 -6 -4 5 92.69 14.7
 -6 -4 5 79.59 12.8
 5 4 -5 2.7 3.2
 -5 -4 5 2.9 2.6
 -5 -4 5 3.2 2.4
 4 4 -5 0.1 0.8
 -4 -4 5 2.8 2.5
 -4 -4 5 0 1
 3 4 -5 477.95 27.9
 -3 -4 5 504.05 24.9
 -3 -4 5 434.36 24.3
 2 4 -5 327.87 15.7
 2 4 -5 338.97 21.7
 -2 -4 5 370.96 26.6
 -2 -4 5 346.97 21.2
 -2 -4 5 331.57 19.1
 1 4 -5 3.8 2.5
 1 4 -5 1.1 1.4
 1 4 -5 2.7 2.3
 -1 -4 5 10.3 3.9
 -1 -4 5 6.4 3.2
 -1 -4 5 1.2 1.7
 0 4 -5 552.04 27.1
 0 4 -5 504.25 25.1
 0 4 -5 540.25 23.9
 0 -4 5 525.25 22.5
 0 -4 5 572.44 29
 0 -4 5 480.95 23.9
 0 -4 5 530.25 27.2
 -1 4 -5 326.47 20.5
 -1 4 -5 358.96 21.3
 -1 4 -5 333.17 19.3
 1 -4 5 332.87 22.1
 1 -4 5 348.47 16.8
 1 -4 5 375.76 23.5
 1 -4 5 359.86 19.8
 -2 4 -5 29.1 7.4
 -2 4 -5 42.7 9
 -2 4 -5 44.8 7
 2 -4 5 30.4 8.1
 2 -4 5 37.1 7.7
 2 -4 5 33.9 8.5
 2 -4 5 59.79 8.5
 -3 4 -5 97.19 13.7
 -3 4 -5 90.69 13.5
 -3 4 -5 96.49 15.5
 -3 4 -5 74.89 7.6
 3 -4 5 54.89 11.9
 3 -4 5 73.79 14.7
 3 -4 5 75.19 7.6
 -4 4 -5 91.29 14
 -4 4 -5 94.89 14.7
 -4 4 -5 94.89 15.1
 -4 4 -5 92.19 12.3
 4 -4 5 97.89 12.5
 4 -4 5 74.79 14.1
 4 -4 5 119.49 20.2
 -5 4 -5 378.46 24.2
 -5 4 -5 353.36 26.2
 -5 4 -5 324.27 20.3
 -5 4 -5 333.67 24.1
 5 -4 5 307.27 27.5
 5 -4 5 330.67 27.3
 -6 4 -5 36 9
 -6 4 -5 43 9.4
 -6 4 -5 56.49 13.1
 -6 4 -5 49.3 11.9
 6 -4 5 37.2 12.7
 6 -4 5 52.29 12.7
 6 -4 5 47.5 10.4
 -7 4 -5 101.79 17
 -7 4 -5 57.99 14
 -7 4 -5 84.09 14.9
 -7 4 -5 60.19 11
 7 -4 5 86.39 19.6
 7 -4 5 107.19 21
 7 -4 5 96.69 22.5
 6 3 -5 57.29 10.2
 6 3 -5 42.2 18.8
 -6 -3 5 66.09 12.6
 -6 -3 5 56.99 10.2
 5 3 -5 8 7.7
 5 3 -5 27.8 5.9
 -5 -3 5 29.9 7
 4 3 -5 87.59 15.5
 4 3 -5 91.09 8.5
 -4 -3 5 70.59 10.7
 3 3 -5 0.5 1.3
 3 3 -5 0.8 1
 3 3 -5 0.5 1
 -3 -3 5 3.5 2.7
 -3 -3 5 -0.3 0.4
 2 3 -5 138.29 10
 2 3 -5 141.19 9.9
 2 3 -5 156.78 14.4
 -2 -3 5 154.98 12.2
 -2 -3 5 136.89 12.9
 1 3 -5 208.58 13.7
 1 3 -5 186.18 12.2
 1 3 -5 220.78 16.6
 -1 -3 5 229.98 14
 -1 -3 5 187.68 13.5
 -1 -3 5 217.28 16.6
 -1 -3 5 217.98 14.6
 0 3 -5 733.53 29.7
 0 3 -5 660.03 32.2
 0 3 -5 731.53 31.4
 0 -3 5 757.72 32.8
 0 -3 5 770.72 34.9
 0 -3 5 751.32 30.6
 0 -3 5 724.53 28.1
 -1 3 -5 1185.28 45.9
 -1 3 -5 1218.18 43.4
 -1 3 -5 1087.99 44.1
 1 -3 5 1147.89 46.2
 1 -3 5 1150.38 42.5
 1 -3 5 1169.18 47.5
 -2 3 -5 167.88 14.4
 -2 3 -5 175.98 15
 -2 3 -5 162.58 11.3
 -2 3 -5 149.99 13.1
 2 -3 5 184.18 16.1
 2 -3 5 170.38 13.3
 2 -3 5 122.39 15
 2 -3 5 166.58 11.3
 -3 3 -5 329.97 17.9
 -3 3 -5 347.77 21.8
 -3 3 -5 326.27 21.2
 -3 3 -5 274.07 20.5
 3 -3 5 320.57 19.6
 3 -3 5 323.87 17.7
 3 -3 5 304.67 22.8
 3 -3 5 271.47 22.2
 -4 3 -5 13.6 5.1
 -4 3 -5 14.3 5.5
 -4 3 -5 10.2 4.3
 -4 3 -5 8.7 4.4
 4 -3 5 11.6 5.8
 4 -3 5 12.6 5.4
 4 -3 5 16.2 5.8
 -5 3 -5 237.58 19
 -5 3 -5 240.28 21
 -5 3 -5 225.78 17.6
 5 -3 5 211.18 16.9
 5 -3 5 208.18 20.7
 5 -3 5 265.37 31
 -6 3 -5 7.9 5
 -6 3 -5 0.5 1.8
 -6 3 -5 8 4.8
 -6 3 -5 7.2 4.1
 6 -3 5 6.2 5.5
 6 -3 5 8.4 6
 6 -3 5 4.2 3.1
 -7 3 -5 91.79 15.3
 -7 3 -5 66.19 15.3
 -7 3 -5 81.19 15.9
 -7 3 -5 73.29 12.8
 7 -3 5 75.29 13.6
 7 -3 5 56.59 14.6
 7 -3 5 46.4 14.2
 7 2 -5 61.29 12.6
 7 2 -5 50.69 14.9
 -7 -2 5 54.09 11.3
 -7 -2 5 53.29 11.8
 6 2 -5 88.39 13.5
 6 2 -5 147.39 23.6
 -6 -2 5 92.89 14.2
 -6 -2 5 107.79 14.3
 5 2 -5 31.1 6.6
 -5 -2 5 40.6 9.2
 -5 -2 5 28.4 6.7
 4 2 -5 866.81 33
 -4 -2 5 784.02 35.7
 -4 -2 5 846.12 36.7
 3 2 -5 978.5 33.5
 3 2 -5 1006.4 45.7
 3 2 -5 1047.5 36.4
 -3 -2 5 958.8 40.9
 2 2 -5 5.1 3.3
 2 2 -5 4.5 2.4
 2 2 -5 2.7 1.7
 -2 -2 5 3.1 2.5
 -2 -2 5 2.2 1.9
 1 2 -5 306.07 17.5
 1 2 -5 302.57 20.3
 1 2 -5 310.87 16.3
 -1 -2 5 314.57 16.7
 -1 -2 5 308.17 20.3
 -1 -2 5 318.77 17.9
 0 2 -5 1139.49 40.5
 0 2 -5 1066.69 43.9
 0 2 -5 1127.49 42.7
 0 2 -5 1092.09 38
 0 -2 5 1192.98 43.8
 0 -2 5 1085.29 40.6
 0 -2 5 1163.68 45.8
 -1 2 -5 12.1 5
 -1 2 -5 6.7 3
 -1 2 -5 6.6 3.2
 -1 2 -5 7.2 2.8
 1 -2 5 6.5 2.8
 1 -2 5 7.4 3.6
 1 -2 5 8.1 4.4
 1 -2 5 4.6 2.4
 -2 2 -5 4.5 2.9
 -2 2 -5 7 3.5
 -2 2 -5 8.7 3.1
 -2 2 -5 2.1 1.9
 2 -2 5 3.3 2.9
 2 -2 5 9.3 3.6
 2 -2 5 1.8 1.7
 2 -2 5 10.8 4.1
 -3 2 -5 270.27 19.4
 -3 2 -5 284.47 17.4
 -3 2 -5 307.17 21.2
 -3 2 -5 311.67 20.4
 3 -2 5 299.67 22.8
 3 -2 5 297.77 17.9
 3 -2 5 273.27 21
 3 -2 5 315.87 19
 -4 2 -5 3.7 3
 -4 2 -5 1.2 1.7
 -4 2 -5 2.6 2.4
 -4 2 -5 4.5 2.9
 4 -2 5 4.2 3.4
 4 -2 5 1.1 2
 4 -2 5 4.5 3
 -5 2 -5 1.9 2.6
 -5 2 -5 0.9 1.8
 -5 2 -5 0 0.9
 -5 2 -5 -0.5 0.8
 5 -2 5 2.5 2.9
 5 -2 5 0.1 1
 5 -2 5 0.2 1.8
 -6 2 -5 44.6 10
 -6 2 -5 44.3 11.5
 -6 2 -5 31.7 10.1
 -6 2 -5 39 9.7
 6 -2 5 51.69 14.5
 6 -2 5 74.99 12.9
 -7 2 -5 48.3 10.7
 -7 2 -5 70.09 16
 -7 2 -5 47.3 10.2
 7 -2 5 29.8 8
 7 -2 5 37 12.3
 7 1 -5 5 3.5
 7 1 -5 3.5 4.6
 -7 -1 5 5.3 3.7
 -7 -1 5 5.3 4.3
 6 1 -5 91.49 17.2
 6 1 -5 79.09 12.3
 -6 -1 5 86.39 13.6
 -6 -1 5 79.69 12.7
 5 1 -5 75.89 10.3
 5 1 -5 83.59 16.1
 -5 -1 5 83.79 11.5
 -5 -1 5 90.29 13.5
 4 1 -5 632.94 27.7
 4 1 -5 695.83 38.1
 -4 -1 5 602.24 30.3
 -4 -1 5 631.44 30.5
 3 1 -5 499.85 30.3
 3 1 -5 565.14 28.2
 -3 -1 5 496.75 25
 -3 -1 5 490.95 26.8
 2 1 -5 20.3 4.8
 2 1 -5 18.7 6.1
 -2 -1 5 39.7 7.3
 -2 -1 5 26.5 6.7
 -2 -1 5 14.6 4
 1 1 -5 48 9
 1 1 -5 73.49 9.6
 1 1 -5 70.39 10.6
 -1 -1 5 58.69 8.3
 -1 -1 5 63.99 11.1
 -1 -1 5 75.89 9.9
 0 1 -5 7 3.4
 0 1 -5 9.5 3.4
 0 1 -5 5.6 2.5
 0 1 -5 2.7 2.3
 0 -1 5 8.6 3.7
 0 -1 5 3.1 2.2
 0 -1 5 11.2 3.8
 -1 1 -5 -0.9 0.6
 -1 1 -5 2.8 2.4
 -1 1 -5 0.8 1.3
 -1 1 -5 3 2.3
 1 -1 5 1.9 2.3
 1 -1 5 0.6 1.1
 1 -1 5 0.4 1.1
 -2 1 -5 102.99 12.8
 -2 1 -5 106.19 14.6
 -2 1 -5 95.99 9.4
 -2 1 -5 95.89 14.5
 2 -1 5 112.79 10.1
 2 -1 5 115.29 10.4
 2 -1 5 74.29 17.5
 -3 1 -5 766.42 37.2
 -3 1 -5 740.03 34.8
 -3 1 -5 763.62 35.6
 -3 1 -5 809.12 34.3
 3 -1 5 770.72 39.2
 3 -1 5 754.52 34
 3 -1 5 748.63 32.4
 -4 1 -5 166.18 15.2
 -4 1 -5 191.28 17
 -4 1 -5 144.59 17.6
 -4 1 -5 157.58 14.5
 4 -1 5 175.28 22.5
 -5 1 -5 376.86 26
 -5 1 -5 409.36 26.9
 -5 1 -5 430.26 26.2
 -5 1 -5 445.66 28.9
 5 -1 5 392.16 30.7
 5 -1 5 430.66 24.4
 -6 1 -5 43 9.6
 -6 1 -5 58.89 13.1
 -6 1 -5 40.9 8.9
 -6 1 -5 46.6 12.3
 6 -1 5 39.4 8.2
 6 -1 5 40.8 11.7
 -7 1 -5 56.09 10.8
 -7 1 -5 88.09 17.4
 -7 1 -5 114.79 16
 -7 1 -5 99.49 18.5
 7 -1 5 97.09 21.9
 7 0 -5 -0.2 1.1
 -7 0 5 0.4 1.5
 -7 0 5 -0.6 0.8
 6 0 -5 5.2 3.2
 6 0 -5 3.1 4.1
 -6 0 5 1.8 2.5
 -6 0 5 1.6 1.8
 5 0 -5 4.2 2.7
 5 0 -5 6.9 4.7
 5 0 -5 7.2 2.4
 -5 0 5 2.2 2.4
 -5 0 5 4.7 2.8
 4 0 -5 329.27 18.6
 4 0 -5 317.47 24.9
 -4 0 5 318.07 20.5
 -4 0 5 333.77 20.7
 3 0 -5 71.09 11.8
 3 0 -5 103.59 9.3
 -3 0 5 119.39 15
 -3 0 5 101.39 12.2
 2 0 -5 97.59 8.5
 2 0 -5 110.69 15.9
 -2 0 5 63.59 10
 -2 0 5 107.79 9.9
 -2 0 5 91.99 8.8
 0 0 -5 705.93 29.4
 0 0 -5 871.31 51.19
 0 0 -5 767.32 29.3
 0 0 5 721.73 33.8
 0 0 5 704.13 29.9
 -1 0 -5 445.06 25.2
 -1 0 -5 446.36 24.9
 -1 0 -5 421.86 21.9
 1 0 5 443.96 22
 1 0 5 473.55 22.2
 1 0 5 453.55 25.8
 -2 0 -5 1199.88 46.4
 -2 0 -5 1154.18 43.4
 -2 0 -5 1123.89 42.2
 -2 0 -5 1113.59 46.6
 2 0 5 1087.79 41.1
 2 0 5 1074.19 46.8
 2 0 5 1136.29 42.6
 -3 0 -5 254.77 18.5
 -3 0 -5 251.37 19.7
 -3 0 -5 228.08 17.2
 -3 0 -5 267.37 18.6
 3 0 5 250.17 20.6
 3 0 5 286.37 19.4
 3 0 5 250.37 16.2
 -4 0 -5 9.3 4.6
 -4 0 -5 11.2 5.6
 -4 0 -5 10.5 5
 4 0 5 17.3 5.2
 4 0 5 12.2 5.8
 -5 0 -5 129.19 18.4
 -5 0 -5 68.69 12.4
 -5 0 -5 90.89 14.6
 -5 0 -5 89.89 13.8
 5 0 5 107.69 28.4
 -6 0 -5 54.59 11.1
 -6 0 -5 52.69 12.7
 -6 0 -5 40 11.4
 6 0 5 52.59 11.3
 6 0 5 67.69 16.5
 7 -1 -5 110.79 21.1
 7 -1 -5 126.19 10.7
 7 -1 -5 96.59 14.4
 -7 1 5 138.29 20
 -7 1 5 108.59 16.3
 6 -1 -5 291.57 33.3
 6 -1 -5 330.17 21.4
 6 -1 -5 311.47 17.3
 -6 1 5 315.17 23
 -6 1 5 307.77 21.4
 5 -1 -5 123.59 9.6
 5 -1 -5 124.59 14.5
 5 -1 -5 107.59 18.8
 -5 1 5 112.39 14.4
 -5 1 5 109.49 15.7
 4 -1 -5 84.39 14.3
 4 -1 -5 111.99 10.3
 -4 1 5 108.69 14.2
 -4 1 5 72.29 10.6
 3 -1 -5 13.9 5.8
 3 -1 -5 18.7 4.9
 -3 1 5 13.8 5.1
 -3 1 5 11.9 4.4
 -3 1 5 17.4 4.9
 2 -1 -5 105.19 9
 2 -1 -5 88.79 13.9
 -2 1 5 100.59 11.6
 -2 1 5 107.49 13.5
 -2 1 5 84.89 8.4
 1 -1 -5 392.86 18.9
 1 -1 -5 345.47 22.7
 1 -1 -5 376.26 18.7
 -1 1 5 369.36 19.7
 -1 1 5 370.26 22.3
 -1 1 5 387.56 19.2
 0 -1 -5 147.39 13.6
 0 -1 -5 166.28 12
 0 -1 -5 164.18 12
 0 1 5 171.78 12.2
 0 1 5 167.88 14.4
 0 1 5 174.48 12.5
 -1 -1 -5 94.99 11.2
 -1 -1 -5 103.29 9.7
 -1 -1 -5 91.19 12.2
 1 1 5 76.79 9.8
 1 1 5 79.49 11.6
 -2 -1 -5 7.5 3.6
 -2 -1 -5 9.7 4.2
 -2 -1 -5 7.6 4.4
 -2 -1 -5 9.9 4.6
 2 1 5 4.1 2.7
 2 1 5 3.3 2.5
 2 1 5 11.6 4
 -3 -1 -5 27.8 7.6
 -3 -1 -5 19.2 5.6
 -3 -1 -5 24.3 7.5
 -3 -1 -5 18.1 5.6
 3 1 5 22.6 5.3
 3 1 5 28.2 8.5
 3 1 5 25 7.5
 -4 -1 -5 100.49 15.8
 -4 -1 -5 75.39 12.8
 -4 -1 -5 110.19 15
 -4 -1 -5 84.19 13.6
 4 1 5 95.29 16.6
 -5 -1 -5 49.2 13
 -5 -1 -5 46.7 11.2
 -5 -1 -5 33.4 9.2
 -5 -1 -5 30.2 7.6
 5 1 5 44.7 11.7
 5 1 5 41 8.3
 -6 -1 -5 -0.2 1.5
 -6 -1 -5 4.7 4.2
 -6 -1 -5 3 2.8
 6 1 5 1.2 1.8
 6 1 5 5.9 4.9
 7 -2 -5 1.1 2
 7 -2 -5 0.3 1
 -7 2 5 0.9 1.6
 -7 2 5 -0.2 1
 6 -2 -5 68.49 16.2
 6 -2 -5 80.79 10.9
 6 -2 -5 87.69 13.1
 -6 2 5 65.09 16.3
 -6 2 5 71.89 12.3
 5 -2 -5 94.19 12.4
 5 -2 -5 117.59 10.4
 5 -2 -5 134.49 21.5
 -5 2 5 94.99 14
 -5 2 5 132.79 16.3
 4 -2 -5 1.1 1.7
 4 -2 -5 7.3 3.1
 -4 2 5 2 2
 -4 2 5 5.7 3.4
 -4 2 5 5.2 3.4
 3 -2 -5 211.98 19.1
 3 -2 -5 209.38 14
 -3 2 5 213.98 14.3
 -3 2 5 226.68 15.8
 -3 2 5 211.18 16
 2 -2 -5 810.22 30.9
 2 -2 -5 796.22 38.6
 2 -2 -5 817.32 31
 -2 2 5 772.92 34.4
 -2 2 5 768.12 31.1
 -2 2 5 785.92 32.7
 1 -2 -5 83.39 8.1
 1 -2 -5 66.79 8.7
 1 -2 -5 72.79 11.6
 -1 2 5 75.09 11.1
 -1 2 5 65.59 9.2
 -1 2 5 52.49 8.3
 0 -2 -5 195.58 15.7
 0 -2 -5 161.88 12
 0 -2 -5 196.48 13.6
 0 2 5 185.78 12.9
 0 2 5 191.68 13.5
 0 2 5 216.58 16
 -1 -2 -5 304.37 20.1
 -1 -2 -5 326.37 18.3
 -1 -2 -5 325.37 19.4
 1 2 5 320.67 19.3
 1 2 5 325.27 17.5
 1 2 5 323.37 20.7
 -2 -2 -5 158.88 14.2
 -2 -2 -5 165.68 14.2
 -2 -2 -5 148.49 12.6
 2 2 5 172.28 12
 2 2 5 152.48 14.3
 -3 -2 -5 78.99 11.5
 -3 -2 -5 60.09 11.6
 -4 -2 -5 185.08 18.3
 -4 -2 -5 185.88 16.6
 -4 -2 -5 238.98 17.5
 -4 -2 -5 231.58 20
 -5 -2 -5 162.08 19.6
 -5 -2 -5 147.49 13.8
 -5 -2 -5 98.79 16.6
 -5 -2 -5 160.28 20.4
 5 2 5 162.78 12.8
 7 -3 -5 0.1 1.7
 7 -3 -5 -0.5 0.9
 7 -3 -5 0.3 1.2
 -7 3 5 -0.1 1.1
 -7 3 5 2.1 2.7
 6 -3 -5 14.8 4.8
 6 -3 -5 11 6.6
 6 -3 -5 9.8 6
 -6 3 5 7.9 4.1
 -6 3 5 9 4.4
 -6 3 5 10.2 4.4
 5 -3 -5 75.69 11.6
 5 -3 -5 61.79 10.1
 5 -3 -5 45.8 11.7
 -5 3 5 58.39 9.9
 -5 3 5 51.49 9.1
 -5 3 5 69.99 12.6
 4 -3 -5 518.65 33.4
 4 -3 -5 529.35 25.8
 -4 3 5 553.44 27.4
 -4 3 5 485.45 24.7
 -4 3 5 551.44 28.3
 3 -3 -5 1025.9 37.7
 3 -3 -5 894.21 45.2
 -3 3 5 1009.9 37.8
 -3 3 5 991.1 39.9
 -3 3 5 1013.4 46.2
 2 -3 -5 728.73 37
 2 -3 -5 772.72 29.7
 2 -3 -5 705.63 29
 -2 3 5 714.83 31.2
 -2 3 5 735.73 32.4
 -2 3 5 737.73 30.1
 1 -3 -5 686.03 27.5
 1 -3 -5 640.34 28.1
 1 -3 -5 691.53 34
 -1 3 5 715.23 29.6
 -1 3 5 719.43 31.2
 -1 3 5 680.03 29.1
 0 -3 -5 341.57 17.8
 0 -3 -5 356.16 20.1
 0 -3 -5 352.76 21.9
 0 3 5 358.26 18.5
 0 3 5 326.87 19.5
 -1 -3 -5 196.98 13.5
 -1 -3 -5 170.38 14.5
 -1 -3 -5 194.18 15.2
 1 3 5 178.18 14.7
 1 3 5 199.18 15.2
 1 3 5 193.58 12.5
 -2 -3 -5 84.89 12.7
 -2 -3 -5 115.19 14.2
 -2 -3 -5 116.69 13.2
 2 3 5 96.09 13.1
 2 3 5 110.69 8.8
 -3 -3 -5 27.1 6.4
 -3 -3 -5 34.2 9.1
 -3 -3 -5 31.3 9.1
 -3 -3 -5 34 7.8
 3 3 5 28.2 5.3
 3 3 5 38.2 8.8
 -4 -3 -5 2.2 2.2
 -4 -3 -5 7.3 4.5
 -4 -3 -5 2.1 2.2
 -4 -3 -5 1.4 2.7
 4 3 5 2.1 2.5
 4 3 5 1 1.1
 -5 -3 -5 18.1 5.4
 -5 -3 -5 12.4 7.2
 -5 -3 -5 10.6 5.6
 5 3 5 4.7 3.6
 5 3 5 10.5 3.9
 7 -4 -5 331.67 23.8
 7 -4 -5 375.66 26.5
 7 -4 -5 273.37 33.5
 -7 4 5 358.46 23.8
 -7 4 5 364.46 27.2
 -7 4 5 403.16 27.5
 6 -4 -5 307.97 21.8
 6 -4 -5 398.36 30.1
 -6 4 5 355.16 21.9
 -6 4 5 272.77 22.4
 -6 4 5 353.36 23.5
 5 -4 -5 96.49 12.5
 5 -4 -5 155.18 23.1
 5 -4 -5 134.19 16
 -5 4 5 107.79 10.8
 -5 4 5 130.99 16.8
 -5 4 5 131.89 15.9
 4 -4 -5 28.8 7.3
 4 -4 -5 21.7 5.5
 4 -4 -5 21.7 7.5
 -4 4 5 33.3 7.5
 -4 4 5 27.7 7.5
 -4 4 5 21.4 5.7
 3 -4 -5 408.76 20.9
 3 -4 -5 349.57 26.3
 -3 4 5 406.56 21.1
 -3 4 5 450.15 22.9
 -3 4 5 436.06 23.5
 2 -4 -5 0.2 1.4
 2 -4 -5 0.9 1.2
 2 -4 -5 2.2 2.7
 -2 4 5 0.5 1.1
 -2 4 5 2.1 1.7
 -2 4 5 -0.1 0.6
 1 -4 -5 685.93 26.6
 1 -4 -5 607.44 32.2
 1 -4 -5 617.14 27.9
 -1 4 5 620.24 27.5
 -1 4 5 649.43 28.7
 0 -4 -5 0.2 1
 0 -4 -5 0.1 0.8
 0 -4 -5 -0.2 0.6
 0 4 5 -0.5 0.7
 0 4 5 -0.1 0.7
 0 4 5 0 0.8
 -1 -4 -5 100.19 14.4
 -1 -4 -5 129.39 14.9
 -1 -4 -5 120.29 10.1
 1 4 5 112.49 8.5
 1 4 5 104.59 12.1
 1 4 5 88.09 12.8
 -2 -4 -5 2 2.2
 -2 -4 -5 1 2.6
 2 4 5 2.1 1.4
 -3 -4 -5 45.8 8.2
 -3 -4 -5 36.8 7.8
 -3 -4 -5 70.49 14.5
 3 4 5 41.7 5.8
 3 4 5 42.3 8.5
 -4 -4 -5 27.2 8.9
 -4 -4 -5 22.6 6.7
 -4 -4 -5 26.3 6.2
 -4 -4 -5 27.6 8.8
 4 4 5 24.7 4.7
 4 4 5 23 6.7
 7 -5 -5 57.69 11.8
 7 -5 -5 41.7 9.8
 7 -5 -5 51.79 15.1
 -7 5 5 50.59 11.9
 -7 5 5 48 13.8
 -7 5 5 49.8 9.9
 6 -5 -5 0.4 1.4
 6 -5 -5 0 1.2
 6 -5 -5 0 1.6
 -6 5 5 -0.5 0.8
 -6 5 5 -0.4 0.8
 -6 5 5 0.6 1.1
 5 -5 -5 5.8 4.8
 5 -5 -5 4.3 3.6
 -5 5 5 1.7 2.6
 -5 5 5 0.4 1.2
 4 -5 -5 9.7 5.6
 4 -5 -5 16.7 5.2
 4 -5 -5 24.7 7.3
 -4 5 5 7.8 3.3
 3 -5 -5 2.6 3.2
 3 -5 -5 10.6 6.2
 -3 5 5 9.9 3.9
 -3 5 5 7.5 3.2
 -3 5 5 2.8 2.4
 2 -5 -5 24.7 6.3
 2 -5 -5 14.9 4.1
 2 -5 -5 12.4 5.8
 -2 5 5 14.2 4.7
 -2 5 5 16.5 5.2
 1 -5 -5 210.58 12.9
 1 -5 -5 219.58 15.3
 1 -5 -5 190.78 16.8
 -1 5 5 194.08 14.6
 -1 5 5 232.48 14.5
 -1 5 5 201.28 12.6
 0 -5 -5 94.79 8.1
 0 -5 -5 88.09 12.6
 0 -5 -5 107.19 14.8
 0 5 5 79.29 7.2
 0 5 5 71.09 11.4
 -1 -5 -5 144.49 12.7
 -1 -5 -5 161.18 15.3
 -1 -5 -5 161.58 11.1
 1 5 5 148.79 15.2
 -2 -5 -5 135.79 11.1
 -2 -5 -5 157.18 16.1
 -2 -5 -5 173.18 12.8
 -3 -5 -5 106.09 12.8
 -3 -5 -5 60.69 13.7
 -4 -5 -5 102.09 16.8
 -4 -5 -5 106.19 17.8
 -4 -5 -5 60.69 13.3
 -4 -5 -5 96.09 8.9
 7 -6 -5 4.2 5.1
 7 -6 -5 10.2 5.8
 -7 6 5 2.3 2.9
 -7 6 5 10.6 5.7
 6 -6 -5 -0.1 0.9
 6 -6 -5 -0.3 0.9
 6 -6 -5 -0.1 1.5
 -6 6 5 0.2 1.2
 -6 6 5 1.3 2.8
 -6 6 5 1.2 1.6
 5 -6 -5 90.39 14.7
 5 -6 -5 85.09 12.8
 5 -6 -5 80.59 16.3
 -5 6 5 112.19 15
 -5 6 5 89.99 11.7
 -5 6 5 77.49 13.4
 4 -6 -5 314.67 22.7
 4 -6 -5 338.77 27.6
 4 -6 -5 301.17 18.8
 -4 6 5 265.57 16.4
 -4 6 5 301.37 18.8
 3 -6 -5 558.04 34.8
 3 -6 -5 528.75 30.7
 3 -6 -5 529.55 25.1
 -3 6 5 547.05 25
 -3 6 5 550.94 25.1
 -3 6 5 605.64 31
 2 -6 -5 34.1 6.3
 2 -6 -5 36.1 9.5
 2 -6 -5 34 7
 -2 6 5 35.4 7.2
 -2 6 5 33.4 7.1
 -2 6 5 28.1 5.3
 1 -6 -5 285.67 20.5
 1 -6 -5 233.08 13.6
 1 -6 -5 251.07 17.1
 -1 6 5 240.88 14.2
 -1 6 5 248.48 12.3
 -1 6 5 255.77 18
 0 -6 -5 2.2 2.6
 0 -6 -5 3.7 2.7
 0 -6 -5 1.6 1.5
 -1 -6 -5 105.79 12.2
 -1 -6 -5 109.89 15.9
 -1 -6 -5 103.49 8.1
 -2 -6 -5 77.59 8.7
 -2 -6 -5 56.79 12.6
 -2 -6 -5 71.99 8.7
 -3 -6 -5 1.2 1.4
 -3 -6 -5 2.7 1.8
 -3 -6 -5 4.2 4.7
 6 -7 -5 4.7 4.9
 6 -7 -5 2.9 2.9
 6 -7 -5 14.9 7.3
 -6 7 5 1.4 2.4
 -6 7 5 10.7 5.3
 5 -7 -5 58.89 15.5
 5 -7 -5 64.29 11.3
 5 -7 -5 83.79 15.5
 -5 7 5 64.29 11.6
 4 -7 -5 27.1 6.8
 4 -7 -5 25.3 7.7
 4 -7 -5 27.8 10.1
 -4 7 5 23.5 6.9
 -4 7 5 23.9 5.6
 -4 7 5 19.8 5.7
 3 -7 -5 13.8 4.5
 3 -7 -5 14.7 6.8
 3 -7 -5 10.1 5.2
 -3 7 5 12.8 4.8
 -3 7 5 21.3 5.6
 -3 7 5 17.1 4.7
 2 -7 -5 2.1 2.7
 2 -7 -5 3.1 2.6
 2 -7 -5 5 2.8
 2 -7 -5 0.1 0.7
 -2 7 5 1 1.6
 -2 7 5 0.8 1
 1 -7 -5 42.7 6.5
 1 -7 -5 54.19 10.5
 1 -7 -5 40.6 8.5
 -1 7 5 47.3 9.7
 0 -7 -5 28.2 8
 0 -7 -5 16.5 5
 0 -7 -5 27.5 4.5
 -1 -7 -5 30 8.7
 -2 -7 -5 14.6 6.6
 5 -8 -5 79.39 12.9
 5 -8 -5 127.79 23.7
 5 -8 -5 80.99 15
 -5 8 5 101.89 15.7
 -5 8 5 98.59 14.4
 4 -8 -5 20.2 5.8
 4 -8 -5 17.5 7.6
 4 -8 -5 26.1 9.9
 -4 8 5 15.8 5.9
 -4 8 5 23.8 6.2
 3 -8 -5 12.2 6.5
 3 -8 -5 14.8 4.8
 3 -8 -5 4.5 4.2
 -3 8 5 17.8 5.6
 -3 8 5 11.9 4.8
 2 -8 -5 5.9 2.7
 2 -8 -5 15.1 6.5
 2 -8 -5 19.6 7.9
 1 -8 -5 245.48 18
 1 -8 -5 219.08 17.2
 1 -8 -5 222.08 12
 1 -8 -5 220.68 20.2
 0 -8 -5 55.69 11.3
 0 -8 -5 51.59 10.8
 0 -10 6 220.58 29.5
 0 -10 6 199.58 15.4
 0 -10 6 214.78 13.6
 0 -10 6 187.98 16.3
 -1 10 -6 148.49 18
 1 -10 6 162.58 23.8
 1 -10 6 159.68 20.7
 -2 10 -6 66.79 10.3
 -2 10 -6 66.29 8.4
 -2 10 -6 70.69 12.8
 2 -10 6 102.89 17.8
 2 -10 6 87.39 18.1
 2 -10 6 68.89 10.6
 -3 10 -6 10.5 3.9
 -3 10 -6 17.8 6.5
 -3 10 -6 6.5 4.3
 3 -10 6 5.3 4.9
 3 -10 6 9.6 4.3
 3 -10 6 17.1 8
 -4 10 -6 17.9 6.7
 -4 10 -6 14.2 4.9
 -4 10 -6 22.3 7.9
 4 -10 6 10.7 6.7
 4 -10 6 17 5.8
 4 -10 6 17.5 8.6
 -2 -9 6 39.1 6.8
 -2 -9 6 43 7.3
 -2 -9 6 43.2 10.5
 -1 -9 6 0.7 1.5
 -1 -9 6 4.3 2.6
 -1 -9 6 0.5 1.3
 0 9 -6 28.9 6.9
 0 -9 6 36.2 7.3
 0 -9 6 27.8 8.1
 0 -9 6 37.5 7.9
 0 -9 6 42.3 11
 -1 9 -6 336.27 18.1
 1 -9 6 326.87 19.6
 1 -9 6 320.27 27.7
 1 -9 6 334.87 25.2
 -2 9 -6 204.28 16.1
 -2 9 -6 198.68 13.7
 -2 9 -6 192.08 17.6
 2 -9 6 194.58 24.5
 2 -9 6 191.68 15.2
 2 -9 6 139.49 20.5
 -3 9 -6 495.55 29.6
 -3 9 -6 493.45 25.5
 -3 9 -6 490.45 30.8
 3 -9 6 501.65 38.1
 3 -9 6 537.15 36.8
 3 -9 6 482.25 26.2
 -4 9 -6 95.49 16.5
 -4 9 -6 98.89 16
 -4 9 -6 125.59 19.2
 4 -9 6 114.69 21.4
 4 -9 6 98.99 14.4
 4 -9 6 111.39 19.7
 -5 9 -6 33.3 9
 -5 9 -6 46.6 11.9
 -5 9 -6 38.8 9.1
 5 -9 6 42.8 10.5
 5 -9 6 49.9 21.4
 -3 -8 6 33.8 6.3
 -3 -8 6 28.8 7
 -2 -8 6 151.88 14.9
 -2 -8 6 177.18 13.9
 1 8 -6 67.59 6.3
 1 8 -6 74.69 5.7
 1 8 -6 80.99 11.2
 -1 -8 6 60.89 11.1
 -1 -8 6 66.09 13.1
 -1 -8 6 71.49 10.5
 0 8 -6 129.39 16.4
 0 8 -6 117.29 9.7
 0 -8 6 95.69 14.9
 0 -8 6 122.29 18.9
 0 -8 6 124.89 11.3
 0 -8 6 116.89 13.6
 -1 8 -6 276.17 17.5
 -1 8 -6 285.57 17.1
 -1 8 -6 259.17 19.5
 1 -8 6 322.47 24.3
 1 -8 6 276.17 15.9
 1 -8 6 294.97 25.3
 1 -8 6 276.57 18.4
 -2 8 -6 450.85 26.7
 -2 8 -6 508.25 29.3
 2 -8 6 513.05 35.3
 2 -8 6 489.35 26.1
 2 -8 6 429.86 30.9
 -3 8 -6 27.6 7.9
 3 -8 6 28.7 7.6
 3 -8 6 13.8 6.7
 3 -8 6 18 8.3
 -4 8 -6 26.1 8.3
 -4 8 -6 21.7 6.8
 4 -8 6 12.9 6.7
 4 -8 6 24.2 9.7
 4 -8 6 25.3 6.8
 -5 8 -6 24.2 7.3
 -5 8 -6 29.6 9.6
 -5 8 -6 33.1 9.7
 5 -8 6 18.6 9.3
 5 -8 6 26.5 11
 5 -8 6 47.2 10.8
 -6 8 -6 7.6 4.5
 -6 8 -6 10.2 5.5
 -6 8 -6 2.8 3.9
 6 -8 6 4.5 5.2
 6 -8 6 14.7 6.4
 6 -8 6 6.3 6.8
 4 7 -6 0.7 1.2
 -4 -7 6 -0.3 0.9
 -4 -7 6 1.4 2.2
 3 7 -6 19.4 3.7
 -3 -7 6 14.2 4.7
 -3 -7 6 14.9 4.7
 2 7 -6 76.39 9.6
 2 7 -6 48.5 8.4
 2 7 -6 68.39 7.3
 -2 -7 6 58.09 10.3
 -2 -7 6 71.29 11.8
 -2 -7 6 71.09 10.8
 1 7 -6 0.3 1
 1 7 -6 3.3 1.8
 1 7 -6 3.1 2.4
 -1 -7 6 1.5 1.7
 -1 -7 6 2.3 2.4
 -1 -7 6 5 3.3
 0 7 -6 155.78 12.9
 0 7 -6 149.99 13.4
 0 7 -6 168.08 12
 0 -7 6 160.98 20.8
 0 -7 6 169.98 13
 0 -7 6 177.18 20.7
 0 -7 6 179.08 14.2
 -1 7 -6 45 8.4
 -1 7 -6 27.4 6.9
 1 -7 6 47.2 11.6
 1 -7 6 47.5 7.6
 1 -7 6 58.29 12.8
 1 -7 6 50.89 9.5
 -2 7 -6 32.7 7.8
 -2 7 -6 23.4 6.3
 -2 7 -6 34.5 8.1
 2 -7 6 29 9.1
 2 -7 6 24.9 6.6
 2 -7 6 19.9 4.4
 -3 7 -6 14.3 5.5
 -3 7 -6 16.8 6
 3 -7 6 20.4 6.1
 3 -7 6 27.4 9
 3 -7 6 19.5 8.4
 -4 7 -6 -0.2 1.1
 -4 7 -6 1.1 1.9
 4 -7 6 2.2 3.4
 4 -7 6 -0.6 0.9
 -5 7 -6 120.39 17.8
 -5 7 -6 206.58 25.1
 -5 7 -6 185.98 12.3
 -5 7 -6 189.88 17.2
 5 -7 6 217.28 31.5
 5 -7 6 150.28 17.9
 5 -7 6 228.28 31.9
 -6 7 -6 208.48 14.5
 -6 7 -6 253.77 31.2
 -6 7 -6 181.38 21.7
 6 -7 6 224.58 33.6
 6 -7 6 174.98 21.5
 6 -7 6 175.68 25.7
 5 6 -6 79.69 10.5
 5 6 -6 79.59 13.9
 -5 -6 6 73.49 13.3
 -5 -6 6 89.29 11.9
 4 6 -6 128.09 17
 -4 -6 6 126.19 11.8
 -4 -6 6 122.49 16.2
 3 6 -6 37.2 5.9
 -3 -6 6 36 8.2
 -3 -6 6 47.6 9.3
 2 6 -6 97.39 8.1
 2 6 -6 87.69 12.8
 2 6 -6 91.69 8.1
 -2 -6 6 103.09 13.6
 -2 -6 6 93.19 12.4
 -2 -6 6 99.29 14.2
 1 6 -6 124.89 9.7
 1 6 -6 119.59 10.9
 -1 -6 6 135.49 18
 -1 -6 6 147.09 18.3
 -1 -6 6 130.59 15
 0 6 -6 377.86 22.5
 0 6 -6 402.36 22.6
 0 -6 6 361.56 19.7
 0 -6 6 357.86 24.8
 0 -6 6 399.56 26.1
 0 -6 6 368.76 21.7
 -1 6 -6 381.76 22.9
 -1 6 -6 341.37 22.6
 -1 6 -6 384.26 22.1
 1 -6 6 405.26 27.5
 1 -6 6 370.26 18.8
 1 -6 6 422.26 27.6
 1 -6 6 370.96 22
 -2 6 -6 1683.43 62.09
 -2 6 -6 1748.63 64.49
 2 -6 6 1671.43 60.39
 2 -6 6 1680.63 53.29
 2 -6 6 1638.44 68.19
 2 -6 6 1860.21 71.79
 -3 6 -6 215.58 17.7
 -3 6 -6 243.28 19.5
 -3 6 -6 233.48 19.6
 -3 6 -6 237.58 13.7
 3 -6 6 190.48 27.5
 3 -6 6 246.18 14
 3 -6 6 245.08 18.1
 3 -6 6 150.48 20.7
 -4 6 -6 70.79 12.4
 -4 6 -6 60.39 8.5
 -4 6 -6 27 8.2
 -4 6 -6 49.2 11.1
 4 -6 6 54.89 8.9
 4 -6 6 61.69 15.8
 4 -6 6 52.89 12.8
 -5 6 -6 62.89 13.2
 -5 6 -6 70.49 13.2
 -5 6 -6 70.69 12.9
 -5 6 -6 68.39 10.2
 5 -6 6 40.1 8.6
 5 -6 6 47.3 12.4
 5 -6 6 71.69 17.6
 -6 6 -6 14 5.3
 -6 6 -6 12.2 6.7
 -6 6 -6 9.4 5.3
 -6 6 -6 17 6.9
 6 -6 6 4.9 4.3
 6 -6 6 7.8 4.1
 6 -6 6 12.7 7.3
 5 5 -6 64.79 9.4
 5 5 -6 74.09 15.6
 -5 -5 6 85.59 14.2
 -5 -5 6 96.29 12.8
 4 5 -6 316.37 23.9
 4 5 -6 260.47 15.4
 -4 -5 6 280.47 20.5
 -4 -5 6 256.87 18.3
 3 5 -6 300.87 22.2
 3 5 -6 275.07 15.4
 -3 -5 6 285.37 20.1
 -3 -5 6 304.97 20.2
 2 5 -6 35.5 6.2
 -2 -5 6 41.2 8.1
 -2 -5 6 21.9 6
 -2 -5 6 51.09 10.4
 1 5 -6 331.47 21.9
 1 5 -6 338.47 19.4
 1 5 -6 359.76 18.1
 -1 -5 6 297.67 18.8
 -1 -5 6 315.77 19.9
 -1 -5 6 350.86 21.8
 -1 -5 6 326.47 22.8
 0 5 -6 3.8 2.7
 0 5 -6 1.5 2
 0 5 -6 8.1 3.5
 0 -5 6 1.8 2.1
 0 -5 6 1.7 2
 0 -5 6 5.2 3.6
 0 -5 6 3.9 2.3
 -1 5 -6 29.3 7.5
 -1 5 -6 14.5 4.8
 -1 5 -6 20.8 5.9
 1 -5 6 22.1 6.1
 1 -5 6 35.5 6.8
 1 -5 6 21.8 7.1
 1 -5 6 33.8 10.3
 -2 5 -6 147.39 19.9
 -2 5 -6 113.39 14.7
 -2 5 -6 150.98 14.8
 -2 5 -6 156.88 11
 2 -5 6 155.98 19.8
 2 -5 6 152.48 13.6
 2 -5 6 97.99 14.4
 2 -5 6 153.78 10.9
 -3 5 -6 20.4 6.6
 -3 5 -6 40.2 7.5
 -3 5 -6 23.3 8.9
 -3 5 -6 17.2 6.1
 3 -5 6 36 11
 3 -5 6 11.1 4.2
 3 -5 6 24.1 5.7
 3 -5 6 16 7.1
 -4 5 -6 352.06 25.5
 -4 5 -6 358.96 24.6
 -4 5 -6 331.27 19.2
 -4 5 -6 322.67 24.5
 4 -5 6 286.67 26.5
 4 -5 6 285.27 35.1
 4 -5 6 356.26 20
 4 -5 6 369.26 23.4
 -5 5 -6 241.48 17.2
 -5 5 -6 239.68 20.2
 -5 5 -6 214.28 20.1
 -5 5 -6 278.47 23.8
 5 -5 6 239.88 19.2
 5 -5 6 185.28 23.7
 -6 5 -6 14.8 6.7
 -6 5 -6 11.7 5.2
 -6 5 -6 7 4.2
 -6 5 -6 9 4.3
 6 -5 6 6.8 4
 6 -5 6 10.2 7.2
 -7 5 -6 3.3 3
 -7 5 -6 6.1 5.3
 -7 5 -6 6 4.6
 -7 5 -6 5 3.9
 7 -5 6 4.2 4.6
 7 -5 6 18.1 9.7
 7 -5 6 6.2 4.8
 6 4 -6 -0.6 1.6
 6 4 -6 5.5 3.2
 -6 -4 6 0.7 1.8
 -6 -4 6 1.1 1.8
 5 4 -6 2.8 3.2
 5 4 -6 0 0.8
 -5 -4 6 1.5 2
 -5 -4 6 0.6 1.3
 4 4 -6 64.89 9
 -4 -4 6 68.99 11.8
 -4 -4 6 64.09 10.9
 3 4 -6 16.4 4.3
 3 4 -6 35.6 9.6
 -3 -4 6 18.3 5.9
 -3 -4 6 13 5
 2 4 -6 163.88 11.4
 2 4 -6 129.99 10.5
 2 4 -6 136.29 17.1
 -2 -4 6 136.39 12.6
 -2 -4 6 145.79 17.9
 1 4 -6 428.96 21.2
 1 4 -6 393.06 25.2
 1 4 -6 458.85 23.3
 -1 -4 6 416.76 26.3
 -1 -4 6 453.05 24.5
 -1 -4 6 448.36 22.8
 -1 -4 6 446.76 23.8
 0 4 -6 156.68 13.6
 0 4 -6 136.29 11.7
 0 4 -6 165.58 15
 0 -4 6 144.69 14
 0 -4 6 156.08 13.1
 0 -4 6 117.49 16.1
 0 -4 6 149.09 11.5
 -1 4 -6 96.29 14.6
 -1 4 -6 88.49 14.5
 -1 4 -6 62.79 10.4
 -1 4 -6 67.09 9.1
 1 -4 6 71.39 13.7
 1 -4 6 61.59 11.9
 1 -4 6 51.99 8.9
 1 -4 6 62.39 8.7
 -2 4 -6 130.39 16.3
 -2 4 -6 74.29 11.8
 -2 4 -6 76.99 11.6
 -2 4 -6 94.89 8.8
 2 -4 6 90.99 8.7
 2 -4 6 104.89 16.4
 2 -4 6 74.79 10.6
 2 -4 6 109.59 17
 -3 4 -6 4.7 2.6
 -3 4 -6 4.9 3.3
 -3 4 -6 1.1 1.9
 3 -4 6 6.5 3.6
 3 -4 6 3.5 3.6
 3 -4 6 2.9 2
 3 -4 6 7 5.1
 -4 4 -6 2056.89 74.69
 -4 4 -6 1906.91 71.09
 -4 4 -6 1912.41 64.89
 -4 4 -6 1951.6 73.79
 4 -4 6 2008.9 66.19
 4 -4 6 1880.01 77.49
 4 -4 6 1928.41 68.69
 4 -4 6 1924.11 79.79
 -5 4 -6 110.09 15.4
 -5 4 -6 126.09 18.7
 -5 4 -6 83.29 14.1
 -5 4 -6 90.69 15.5
 5 -4 6 95.49 17.5
 5 -4 6 87.79 16.3
 5 -4 6 114.89 15.8
 -6 4 -6 36.1 10
 -6 4 -6 35.9 11.2
 -6 4 -6 35.3 9.6
 -6 4 -6 39.6 9.9
 6 -4 6 59.49 15.9
 6 -4 6 42.6 10.3
 6 -4 6 30.1 11.4
 -7 4 -6 49.4 13.3
 -7 4 -6 50.89 11.7
 -7 4 -6 42.8 10.4
 -7 4 -6 45.8 11.2
 7 -4 6 59.29 17.5
 7 -4 6 50.29 14.1
 7 -4 6 36.9 9.3
 6 3 -6 73.99 11.4
 6 3 -6 84.99 17.5
 -6 -3 6 83.79 14.6
 -6 -3 6 104.79 14.6
 5 3 -6 40.4 7.6
 -5 -3 6 38.3 8.9
 -5 -3 6 44.1 8.9
 4 3 -6 87.69 10.6
 -4 -3 6 96.19 13.3
 -4 -3 6 100.29 14.4
 3 3 -6 14.7 5.9
 3 3 -6 4.8 2.2
 3 3 -6 2.1 1.8
 -3 -3 6 8.8 4.9
 -3 -3 6 0 1.3
 2 3 -6 107.19 15.1
 2 3 -6 116.49 9.9
 2 3 -6 109.39 9.9
 -2 -3 6 127.79 16.9
 -2 -3 6 138.69 15.8
 1 3 -6 754.72 37.1
 1 3 -6 779.52 31.3
 1 3 -6 775.92 33.3
 -1 -3 6 698.43 37.6
 -1 -3 6 779.32 32
 -1 -3 6 806.52 38.3
 0 3 -6 137.99 13
 0 3 -6 167.98 15.5
 0 3 -6 176.78 13.3
 0 -3 6 132.79 13.2
 0 -3 6 156.28 18.1
 0 -3 6 162.58 11.9
 0 -3 6 154.38 13
 -1 3 -6 1016.4 43.6
 -1 3 -6 1021.4 37.5
 -1 3 -6 1014.7 41.1
 1 -3 6 970.2 40.7
 1 -3 6 1069.19 47.3
 1 -3 6 1085.49 45.5
 1 -3 6 1090.89 38.3
 -2 3 -6 187.48 16.6
 -2 3 -6 176.68 15
 -2 3 -6 138.39 17.3
 -2 3 -6 177.08 12.8
 2 -3 6 180.98 14.7
 2 -3 6 170.48 12.5
 2 -3 6 199.88 18.6
 2 -3 6 158.08 16
 -3 3 -6 261.37 20.2
 -3 3 -6 286.07 21.4
 -3 3 -6 312.47 22.9
 -3 3 -6 299.97 18.5
 3 -3 6 297.97 18.3
 3 -3 6 301.57 20
 3 -3 6 329.27 24.5
 3 -3 6 351.26 26.4
 -4 3 -6 28.4 8.5
 -4 3 -6 24.1 7.9
 -4 3 -6 33.7 8.4
 -4 3 -6 22.2 6.6
 4 -3 6 31.5 9.9
 4 -3 6 42.7 9.8
 4 -3 6 45.1 12
 4 -3 6 26.8 7.4
 -5 3 -6 147.59 19.1
 -5 3 -6 163.58 21.4
 -5 3 -6 173.58 22.4
 -5 3 -6 117.29 15.7
 5 -3 6 148.29 23.7
 5 -3 6 123.99 15.1
 5 -3 6 206.88 32.8
 -6 3 -6 0.5 1.8
 -6 3 -6 3.5 3.5
 6 -3 6 5.8 4.6
 6 -3 6 11.5 6.9
 -7 3 -6 40.7 10.7
 -7 3 -6 66.79 12.9
 -7 3 -6 57.69 12.2
 7 -3 6 54.09 11.6
 7 -3 6 40.5 14.9
 7 2 -6 88.29 13.9
 -7 -2 6 107.09 15.4
 -7 -2 6 135.39 19.5
 6 2 -6 149.59 17.1
 6 2 -6 135.39 21.7
 -6 -2 6 121.09 17.1
 -6 -2 6 162.78 18.4
 5 2 -6 304.87 18.7
 -5 -2 6 300.27 20.8
 -5 -2 6 258.27 20.5
 4 2 -6 70.69 8.4
 4 2 -6 75.49 15.5
 4 2 -6 70.79 10.3
 -4 -2 6 73.09 11.8
 -4 -2 6 60.59 11.3
 3 2 -6 38.2 6.6
 3 2 -6 31.2 8.5
 3 2 -6 55.79 8.5
 -3 -2 6 68.39 11.4
 -3 -2 6 45.9 9.9
 2 2 -6 29 5.9
 2 2 -6 55.79 9
 2 2 -6 22.2 6.8
 -2 -2 6 51.29 9.2
 -2 -2 6 37.2 9
 -2 -2 6 51.79 9.4
 1 2 -6 54.79 10.7
 1 2 -6 60.79 10.5
 -1 -2 6 41.5 8.8
 -1 -2 6 68.59 10.9
 0 2 -6 123.19 16.1
 0 2 -6 118.39 13.7
 0 2 -6 101.29 9.3
 0 -2 6 133.19 10.8
 0 -2 6 117.99 14.1
 -1 2 -6 482.85 28.2
 -1 2 -6 566.94 24.9
 -1 2 -6 573.44 27.5
 -1 2 -6 543.05 29.9
 1 -2 6 513.95 26.3
 1 -2 6 528.55 30.8
 1 -2 6 517.85 24.3
 -2 2 -6 458.05 28.5
 -2 2 -6 534.75 25.2
 -2 2 -6 529.25 27.6
 -2 2 -6 572.44 30.7
 2 -2 6 532.45 30.7
 2 -2 6 493.65 24.4
 2 -2 6 496.85 26.2
 2 -2 6 510.55 31.2
 -3 2 -6 303.57 19.2
 -3 2 -6 269.77 20.9
 -3 2 -6 289.37 22.2
 -3 2 -6 312.87 21.7
 3 -2 6 310.37 20
 3 -2 6 295.97 23.2
 3 -2 6 308.47 19.2
 3 -2 6 281.27 23.8
 -4 2 -6 314.77 23.6
 -4 2 -6 259.27 18.9
 -4 2 -6 298.97 21.9
 -4 2 -6 246.28 20.7
 4 -2 6 260.17 19.8
 4 -2 6 253.77 18.9
 4 -2 6 255.97 23.9
 -5 2 -6 114.29 15.9
 -5 2 -6 165.18 20.7
 -5 2 -6 157.28 20.1
 -5 2 -6 137.69 18.6
 5 -2 6 158.88 18.2
 5 -2 6 132.09 22.6
 -6 2 -6 147.49 20.4
 -6 2 -6 161.58 20.6
 -6 2 -6 109.59 19.4
 -6 2 -6 159.68 20.8
 6 -2 6 157.18 18.7
 6 -2 6 130.59 22.5
 7 1 -6 69.79 12.4
 7 1 -6 60.79 15.4
 -7 -1 6 108.09 19
 6 1 -6 169.78 14.9
 6 1 -6 141.99 23.9
 -6 -1 6 189.48 23.2
 -6 -1 6 193.78 16.8
 5 1 -6 1.6 1.7
 5 1 -6 3.6 1.7
 5 1 -6 2.3 1.9
 5 1 -6 2.4 3.3
 -5 -1 6 4.4 3.1
 -5 -1 6 0.5 1.7
 4 1 -6 47.9 8.2
 4 1 -6 36.4 10.9
 -4 -1 6 31.8 7.4
 -4 -1 6 45.6 9.6
 3 1 -6 339.07 25.6
 3 1 -6 332.67 18.5
 -3 -1 6 332.47 22.5
 -3 -1 6 311.37 20.3
 2 1 -6 1540.65 51.39
 2 1 -6 1558.94 61.39
 -2 -1 6 1421.56 51.89
 -2 -1 6 1582.24 55.09
 -2 -1 6 1549.64 58.99
 1 1 -6 562.94 28.6
 1 1 -6 581.74 26.2
 1 1 -6 560.74 31.5
 -1 -1 6 594.14 28
 -1 -1 6 590.64 26.3
 -1 -1 6 581.44 31.6
 0 1 -6 136.79 10.9
 0 1 -6 158.38 18.2
 0 1 -6 139.89 11.9
 0 1 -6 134.39 13.1
 0 -1 6 108.89 14.8
 0 -1 6 131.19 11.9
 0 -1 6 139.29 11.4
 -1 1 -6 518.95 29.3
 -1 1 -6 509.45 24.5
 -1 1 -6 503.85 28.7
 -1 1 -6 468.85 25.2
 1 -1 6 574.74 25.6
 1 -1 6 524.55 30.4
 1 -1 6 516.75 26
 -2 1 -6 24.5 6.2
 -2 1 -6 15.1 5.4
 -2 1 -6 21.4 6.5
 -2 1 -6 14.2 4.7
 2 -1 6 18.7 5.3
 2 -1 6 35.5 8.2
 2 -1 6 26.4 8
 -3 1 -6 213.28 17.4
 -3 1 -6 194.78 17.3
 -3 1 -6 155.38 20.1
 -3 1 -6 221.68 16.6
 3 -1 6 151.58 19.5
 3 -1 6 214.68 16
 3 -1 6 183.08 15.3
 -4 1 -6 61.49 13.3
 -4 1 -6 72.09 13.1
 -4 1 -6 74.19 15.1
 4 -1 6 86.19 16.8
 4 -1 6 46.6 9.7
 -5 1 -6 306.47 23.4
 -5 1 -6 350.46 26.2
 -5 1 -6 368.86 27.2
 -5 1 -6 337.67 25.1
 5 -1 6 380.36 31.2
 5 -1 6 372.96 23
 -6 1 -6 65.59 13.4
 -6 1 -6 69.09 14.9
 -6 1 -6 52.39 11.2
 -6 1 -6 45.2 12.2
 6 -1 6 69.39 17.6
 6 -1 6 55.89 11
 7 0 -6 125.39 22.6
 7 0 -6 186.08 17.3
 -7 0 6 169.78 20.3
 -7 0 6 185.28 23.9
 6 0 -6 14.6 3.6
 6 0 -6 14.8 7.4
 6 0 -6 11.1 4.8
 -6 0 6 9.3 4.2
 -6 0 6 11.4 5.5
 5 0 -6 78.29 7.1
 5 0 -6 56.69 13.2
 5 0 -6 62.79 10.1
 -5 0 6 63.09 11.3
 -5 0 6 68.59 12.4
 4 0 -6 59.09 9
 4 0 -6 116.39 19.9
 -4 0 6 97.59 14.3
 -4 0 6 66.29 11.3
 3 0 -6 850.71 43.3
 3 0 -6 782.82 32.3
 -3 0 6 789.02 35.4
 -3 0 6 784.32 37.6
 -3 0 6 770.92 34
 2 0 -6 1759.32 57.99
 2 0 -6 1810.62 68.59
 -2 0 6 1696.63 60.69
 -2 0 6 1880.91 66.39
 1 0 -6 1051.59 38.7
 1 0 -6 918.31 44
 -1 0 6 940.41 43.6
 -1 0 6 1072.49 39.3
 -1 0 6 1071.69 40.9
 0 0 -6 24.7 5.5
 0 0 -6 33.9 8
 0 0 -6 65.79 10.4
 0 0 6 42.5 6.8
 0 0 6 49 10.7
 0 0 6 58.89 9.8
 -1 0 -6 15.4 5.4
 -1 0 -6 18.8 6.7
 -1 0 -6 16.4 4.9
 -1 0 -6 22.3 6.4
 1 0 6 18.5 5.8
 1 0 6 18 5.5
 1 0 6 17.9 6.1
 -2 0 -6 503.95 26.7
 -2 0 -6 446.46 28.4
 -2 0 -6 476.05 28.2
 -2 0 -6 486.35 25.6
 2 0 6 480.25 25.6
 2 0 6 470.35 29.5
 2 0 6 460.35 24.4
 -3 0 -6 41.5 8.3
 -3 0 -6 42.8 9.9
 -3 0 -6 43.5 11
 -3 0 -6 43.2 9.4
 3 0 6 52.49 11.4
 3 0 6 43.8 11.7
 3 0 6 27.6 7.7
 -4 0 -6 20.8 7
 -4 0 -6 23.5 7.4
 -4 0 -6 8 4.5
 -4 0 -6 28.2 9.2
 4 0 6 10.7 4.8
 4 0 6 13.8 6.6
 -5 0 -6 46.8 10.3
 -5 0 -6 42.1 11
 -5 0 -6 63.29 14.3
 -5 0 -6 66.59 12.9
 5 0 6 47.3 9.5
 5 0 6 40.4 12.6
 -6 0 -6 249.28 41.8
 -6 0 -6 195.78 28.4
 -6 0 -6 226.58 20.9
 -6 0 -6 229.78 19.8
 6 0 6 238.58 18.4
 6 0 6 288.27 35.4
 7 -1 -6 101.59 14.9
 7 -1 -6 96.59 9.7
 7 -1 -6 86.89 20.4
 -7 1 6 101.19 17.8
 -7 1 6 100.79 15.6
 6 -1 -6 6.9 5.5
 6 -1 -6 17.2 4.7
 6 -1 -6 20.7 6.3
 -6 1 6 12.5 5.2
 5 -1 -6 445.36 21.4
 5 -1 -6 502.45 25.7
 5 -1 -6 502.15 37.6
 -5 1 6 460.95 27
 -5 1 6 415.56 27
 4 -1 -6 4.7 4.3
 4 -1 -6 2.9 2.5
 -4 1 6 3.1 2.5
 -4 1 6 2.6 2.5
 -4 1 6 3.9 2.9
 3 -1 -6 41.5 11.2
 3 -1 -6 26.8 6.1
 -3 1 6 19.8 5.2
 -3 1 6 43.6 9.2
 -3 1 6 27.5 7.5
 2 -1 -6 43.7 10.7
 2 -1 -6 53.69 8.8
 -2 1 6 45.8 9.1
 -2 1 6 47.3 10.2
 -2 1 6 49 9.2
 1 -1 -6 162.58 12.3
 1 -1 -6 147.09 11.7
 1 -1 -6 146.09 18.6
 -1 1 6 154.68 12.9
 -1 1 6 144.39 12
 -1 1 6 113.09 14.8
 0 -1 -6 251.77 19.8
 0 -1 -6 263.37 16.9
 0 -1 -6 290.77 17.5
 0 1 6 289.77 18
 0 1 6 280.47 17.5
 0 1 6 280.47 20.7
 -1 -1 -6 596.94 31.3
 -1 -1 -6 566.34 27.5
 -1 -1 -6 537.25 26.7
 1 1 6 534.75 26.2
 1 1 6 530.45 30.4
 1 1 6 485.15 26.1
 -2 -1 -6 290.47 19.7
 -2 -1 -6 273.97 22
 -2 -1 -6 284.27 20.9
 -2 -1 -6 258.87 18.4
 2 1 6 297.47 22.5
 2 1 6 241.78 18.1
 2 1 6 286.87 17.9
 -3 -1 -6 433.36 26.6
 -3 -1 -6 459.25 29.8
 3 1 6 419.46 28.9
 3 1 6 391.66 22
 3 1 6 410.86 26.7
 -4 -1 -6 105.69 15.9
 -4 -1 -6 103.99 19.6
 -4 -1 -6 117.09 16.4
 -4 -1 -6 77.99 12.9
 4 1 6 107.79 18
 -5 -1 -6 44.9 11
 -5 -1 -6 39.7 11.3
 -5 -1 -6 33.4 9.7
 -5 -1 -6 60.29 12.3
 5 1 6 51.49 9.1
 5 1 6 60.49 15.1
 7 -2 -6 27.5 10.8
 7 -2 -6 8.9 4.6
 7 -2 -6 18.9 5.9
 -7 2 6 17.5 7.3
 -7 2 6 22.4 7.9
 6 -2 -6 2.9 2.3
 6 -2 -6 -0.9 0.8
 6 -2 -6 0.9 2.1
 -6 2 6 1.5 2.1
 -6 2 6 0 1.5
 -6 2 6 0 1.1
 5 -2 -6 736.53 30.9
 5 -2 -6 694.43 43.6
 5 -2 -6 665.33 31.9
 -5 2 6 664.93 33.9
 -5 2 6 694.93 53.19
 4 -2 -6 178.58 22.2
 4 -2 -6 194.78 14.8
 -4 2 6 206.08 17.1
 -4 2 6 215.68 17.4
 -4 2 6 221.38 16.2
 3 -2 -6 296.47 18.2
 3 -2 -6 369.36 27.3
 -3 2 6 338.67 22.2
 -3 2 6 321.67 19.3
 -3 2 6 295.67 20
 2 -2 -6 42.3 7.6
 2 -2 -6 38.4 7.4
 2 -2 -6 32.8 8.9
 -2 2 6 52.89 12.6
 -2 2 6 62.79 10.5
 -2 2 6 48.3 9.2
 1 -2 -6 -0.5 0.4
 1 -2 -6 4.2 3.1
 1 -2 -6 1.2 1.6
 -1 2 6 0 1
 -1 2 6 -0.4 0.5
 -1 2 6 1 1.6
 0 -2 -6 77.19 10.6
 0 -2 -6 69.09 10
 0 -2 -6 80.39 13.1
 0 2 6 100.69 11.9
 0 2 6 134.69 16.2
 0 2 6 99.59 14.1
 -1 -2 -6 570.94 27.7
 -1 -2 -6 573.44 31.1
 -1 -2 -6 580.14 28.8
 1 2 6 574.44 31.2
 1 2 6 551.34 26.5
 -2 -2 -6 452.95 26.5
 -2 -2 -6 441.16 26.8
 -2 -2 -6 450.45 24.9
 2 2 6 446.76 28.1
 2 2 6 449.06 26.5
 -3 -2 -6 19.9 6.3
 -3 -2 -6 16 6.7
 -3 -2 -6 18.4 7.2
 -3 -2 -6 25.7 7.4
 3 2 6 32.4 9.1
 3 2 6 25.1 6.1
 -4 -2 -6 23.3 7
 -4 -2 -6 18.5 7.6
 -4 -2 -6 20.1 7.3
 -4 -2 -6 22.3 7.2
 4 2 6 18.2 8.1
 4 2 6 19.7 5.4
 -5 -2 -6 41.4 10.7
 -5 -2 -6 45.8 12
 -5 -2 -6 43.7 9.6
 -5 -2 -6 26.9 12.7
 5 2 6 46.5 8.5
 7 -3 -6 14.8 5.9
 7 -3 -6 6.6 6.9
 7 -3 -6 18.2 6.7
 -7 3 6 15.4 5.9
 -7 3 6 13 6.8
 -7 3 6 15.5 6
 6 -3 -6 59.39 11.3
 6 -3 -6 83.69 19.2
 6 -3 -6 59.09 10.2
 -6 3 6 54.69 11.4
 -6 3 6 69.09 12.4
 -6 3 6 67.19 12.6
 5 -3 -6 119.99 11.8
 5 -3 -6 96.49 17.7
 5 -3 -6 105.59 18.5
 -5 3 6 120.19 15.3
 -5 3 6 127.39 12.6
 -5 3 6 85.19 13.3
 4 -3 -6 8.6 5.4
 4 -3 -6 9.2 3.8
 -4 3 6 14.3 5.3
 -4 3 6 13 5.4
 -4 3 6 24.7 7.1
 3 -3 -6 357.06 27.6
 3 -3 -6 366.76 20.6
 -3 3 6 350.96 22.3
 -3 3 6 391.06 23.5
 -3 3 6 375.76 21.5
 2 -3 -6 408.36 21.3
 2 -3 -6 346.17 27.5
 2 -3 -6 392.66 20.7
 -2 3 6 410.36 21.9
 -2 3 6 361.26 22.9
 -2 3 6 417.76 23.3
 1 -3 -6 21.7 5.4
 1 -3 -6 23.9 7.6
 1 -3 -6 13.9 4.7
 -1 3 6 11.5 4.8
 -1 3 6 16.5 5.3
 -1 3 6 21.3 6.2
 0 -3 -6 88.99 14.2
 0 -3 -6 71.69 11.3
 0 -3 -6 67.99 9.3
 0 3 6 71.39 10.5
 0 3 6 71.29 11.9
 -1 -3 -6 26.7 7.3
 -1 -3 -6 33.5 7.8
 -1 -3 -6 31.6 7.2
 1 3 6 34.9 9.3
 1 3 6 40.5 7.8
 1 3 6 50.49 10.6
 -2 -3 -6 1.3 2.3
 -2 -3 -6 4.5 3.1
 -2 -3 -6 -0.1 1.1
 2 3 6 2.1 2.6
 2 3 6 1.6 1.6
 2 3 6 0.3 1.3
 -3 -3 -6 2.9 3.3
 -3 -3 -6 8.6 4.7
 -3 -3 -6 3 2.4
 -3 -3 -6 0.4 1.3
 3 3 6 4.1 3.5
 -4 -3 -6 8.6 5.5
 -4 -3 -6 15.1 7
 -4 -3 -6 17.7 6.1
 -4 -3 -6 7 4.3
 4 3 6 15.2 6.5
 4 3 6 10.7 3.6
 7 -4 -6 33.6 13
 7 -4 -6 48.1 11
 7 -4 -6 40.4 9.6
 -7 4 6 48 12
 -7 4 6 40.8 10.4
 6 -4 -6 11.9 7.2
 6 -4 -6 8.4 4.4
 6 -4 -6 11.6 5.1
 -6 4 6 10.3 5
 -6 4 6 6 4.8
 -6 4 6 12.8 5.3
 5 -4 -6 13.1 4.5
 5 -4 -6 39.5 12.7
 5 -4 -6 26.3 7.1
 -5 4 6 14.2 5
 -5 4 6 16.3 5.4
 -5 4 6 18 6.3
 4 -4 -6 219.28 27.3
 4 -4 -6 183.48 14.8
 -4 4 6 201.98 16.1
 -4 4 6 182.88 16.5
 -4 4 6 199.98 15.3
 3 -4 -6 92.99 11.2
 3 -4 -6 104.79 17
 -3 4 6 123.99 15.2
 -3 4 6 131.49 11.7
 -3 4 6 124.29 15.9
 2 -4 -6 202.58 14.5
 2 -4 -6 217.78 14.5
 2 -4 -6 197.68 23
 -2 4 6 202.98 15.7
 -2 4 6 212.38 17
 -2 4 6 194.48 14.7
 1 -4 -6 393.46 26.6
 1 -4 -6 406.66 20.9
 1 -4 -6 416.36 22.9
 -1 4 6 392.86 32.4
 -1 4 6 415.86 23.2
 0 -4 -6 598.34 32.3
 0 -4 -6 585.24 26.3
 0 -4 -6 633.74 30.6
 0 4 6 589.94 30
 0 4 6 563.14 28.1
 0 4 6 537.35 27.2
 -1 -4 -6 260.87 19.5
 -1 -4 -6 253.17 16.4
 -1 -4 -6 301.27 30.5
 1 4 6 250.07 20
 1 4 6 255.77 17.8
 1 4 6 229.78 14.5
 -2 -4 -6 25.6 7.1
 -2 -4 -6 19.7 5.6
 -2 -4 -6 9.8 5
 2 4 6 7.8 3.8
 -3 -4 -6 17.7 5.9
 -3 -4 -6 14 7.2
 -3 -4 -6 17.5 6.5
 -3 -4 -6 36.3 8.1
 3 4 6 31.1 7.8
 3 4 6 23 4.8
 -4 -4 -6 245.88 23.7
 -4 -4 -6 257.37 32
 -4 -4 -6 258.37 18
 -4 -4 -6 234.78 23.5
 4 4 6 221.38 18.5
 4 4 6 234.78 13.6
 7 -5 -6 1 1.8
 7 -5 -6 0.6 2.6
 7 -5 -6 0 1.2
 -7 5 6 1.1 2.3
 -7 5 6 1.1 1.8
 -7 5 6 0.8 1.5
 6 -5 -6 285.87 52.29
 6 -5 -6 356.56 24.9
 6 -5 -6 324.97 23.1
 -6 5 6 379.16 28
 -6 5 6 372.16 24.9
 -6 5 6 363.46 26.9
 5 -5 -6 224.88 18.9
 5 -5 -6 220.78 17.2
 5 -5 -6 201.38 27.5
 -5 5 6 238.38 18.1
 -5 5 6 223.58 16.9
 -5 5 6 223.18 19.5
 4 -5 -6 258.57 20.4
 4 -5 -6 273.07 18.3
 4 -5 -6 249.38 30.4
 -4 5 6 260.87 17.5
 -4 5 6 281.67 18.8
 3 -5 -6 201.38 14.8
 -3 5 6 242.38 16.4
 -3 5 6 225.38 15.9
 2 -5 -6 56.89 9.1
 2 -5 -6 46.1 11.3
 2 -5 -6 37.1 7.7
 -2 5 6 70.29 11.1
 -2 5 6 62.39 9.7
 -2 5 6 75.19 11.6
 1 -5 -6 34.7 6.7
 1 -5 -6 24.4 7.8
 1 -5 -6 39.7 8.6
 -1 5 6 40.2 8.6
 -1 5 6 45.5 8.2
 -1 5 6 38.8 7.3
 0 -5 -6 357.66 24.2
 0 -5 -6 372.66 23.5
 0 -5 -6 400.16 19.9
 0 5 6 349.96 18.7
 0 5 6 384.46 19.7
 0 5 6 392.66 25.2
 -1 -5 -6 159.18 15.8
 -1 -5 -6 184.68 13.1
 -1 -5 -6 188.78 16
 1 5 6 176.18 12.1
 1 5 6 200.18 18.5
 1 5 6 159.78 10.3
 -2 -5 -6 4.5 3.4
 -2 -5 -6 0.6 0.9
 -2 -5 -6 1.6 1.8
 -3 -5 -6 0.3 1.2
 -3 -5 -6 1.8 3.2
 -3 -5 -6 3.7 2.7
 -3 -5 -6 0.5 1.7
 6 -6 -6 27.8 7.8
 6 -6 -6 42.9 14.8
 6 -6 -6 36.3 10
 -6 6 6 30.2 9.3
 -6 6 6 52.19 11.4
 -6 6 6 26.2 6.7
 5 -6 -6 149.09 18.8
 5 -6 -6 137.89 23.6
 5 -6 -6 94.09 12.8
 -5 6 6 137.19 16.2
 -5 6 6 112.39 11.2
 -5 6 6 134.09 17.8
 4 -6 -6 115.29 20.8
 4 -6 -6 98.29 13.2
 4 -6 -6 106.69 15.5
 -4 6 6 143.19 12.7
 -4 6 6 129.19 11.7
 -4 6 6 136.49 18.6
 3 -6 -6 27.4 6.3
 3 -6 -6 28.6 9.4
 -3 6 6 33 6.9
 -3 6 6 40.3 8
 -3 6 6 50.09 10.1
 2 -6 -6 85.59 16
 2 -6 -6 105.19 10.7
 2 -6 -6 99.79 11.5
 -2 6 6 124.49 15.5
 -2 6 6 109.09 9.4
 1 -6 -6 39.3 9.7
 1 -6 -6 33.7 6.4
 1 -6 -6 37.8 8.7
 -1 6 6 27.2 6.1
 -1 6 6 25.6 7.5
 0 -6 -6 5.2 3.4
 0 -6 -6 2.4 1.8
 0 -6 -6 0.9 1.5
 0 6 6 -0.1 1
 0 6 6 3.2 1.7
 0 6 6 1.9 1.2
 -1 -6 -6 2 1.7
 -1 -6 -6 1.9 2.2
 -1 -6 -6 5.9 3.3
 -2 -6 -6 19.6 7.4
 -2 -6 -6 22 5.2
 -2 -6 -6 20 5.4
 5 -7 -6 46.3 14.3
 5 -7 -6 42.8 11
 -5 7 6 41.5 10.3
 -5 7 6 59.19 9.6
 -5 7 6 38.9 12.5
 4 -7 -6 16.9 10.7
 4 -7 -6 22.6 6.4
 4 -7 -6 22.2 7.9
 -4 7 6 38.1 11.5
 -4 7 6 14.7 4.8
 -4 7 6 20 5.6
 3 -7 -6 33.4 8.7
 3 -7 -6 34.2 11.1
 3 -7 -6 37.7 7.6
 -3 7 6 52.89 8.3
 -3 7 6 52.89 10.6
 -3 7 6 47.6 8.7
 2 -7 -6 235.48 26.9
 2 -7 -6 196.58 13.8
 2 -7 -6 193.88 15.3
 -2 7 6 217.48 15.2
 -2 7 6 193.78 14.8
 -2 7 6 187.28 15.8
 1 -7 -6 151.78 24.4
 1 -7 -6 173.18 11.7
 1 -7 -6 159.58 19.6
 -1 7 6 149.29 15.1
 0 -7 -6 121.19 15.5
 0 -7 -6 120.39 9
 0 -7 -6 91.89 15.4
 -1 -7 -6 2.5 3.1
 -1 -7 -6 6.4 2.4
 -1 -7 -6 0.3 1.2
 4 -8 -6 11.7 7.4
 4 -8 -6 7.5 3.6
 4 -8 -6 15.6 7.1
 -4 8 6 12 5.6
 -4 8 6 14.9 5.2
 3 -8 -6 43.3 11.5
 3 -8 -6 28 9.8
 -3 8 6 47.1 10.7
 -3 8 6 32.4 7.8
 -3 8 6 38.3 7.3
 2 -8 -6 132.09 20.4
 2 -8 -6 129.09 12.5
 2 -8 -6 130.89 10.6
 2 -8 -6 133.39 19.8
 -2 8 6 147.39 9.3
 -2 8 6 139.79 10.6
 -2 8 6 106.49 16.4
 1 -8 -6 -0.8 1.7
 1 -8 -6 0.8 1.9
 1 -8 -6 -0.1 0.7
 1 -8 -6 -0.2 1
 0 10 -7 129.29 16.4
 0 -10 7 150.98 24.7
 0 -10 7 177.48 21.6
 -1 10 -7 50.89 8
 -1 10 -7 43.3 9.9
 -1 10 -7 61.89 7.9
 1 -10 7 54.49 12.6
 1 -10 7 50.09 9.4
 1 -10 7 82.49 19.5
 -2 10 -7 41.5 11
 -2 10 -7 41.3 10
 -2 10 -7 37.8 8.5
 2 -10 7 55.69 16.9
 2 -10 7 68.09 18.1
 -3 10 -7 110.19 13.8
 -3 10 -7 96.09 15.8
 3 -10 7 120.49 21.3
 3 -10 7 89.39 29.8
 3 -10 7 123.09 15.4
 -4 10 -7 9.3 5.6
 4 -10 7 3.2 5.3
 4 -10 7 13.8 8
 4 -10 7 11.8 5.5
 -2 -9 7 43.3 10.7
 -2 -9 7 30.2 7.1
 -2 -9 7 51.99 9.5
 1 9 -7 76.89 12.1
 -1 -9 7 44.2 13.1
 -1 -9 7 73.19 11.3
 -1 -9 7 66.59 12.1
 -1 -9 7 79.59 13.2
 0 9 -7 3.4 2.8
 0 9 -7 0.7 1
 0 9 -7 2.8 1.9
 0 -9 7 1.4 2.5
 0 -9 7 0.9 1.6
 0 -9 7 1.4 1.8
 0 -9 7 0.2 1.2
 -1 9 -7 122.59 14
 -1 9 -7 124.99 11.5
 1 -9 7 85.79 16.1
 1 -9 7 118.19 10.6
 1 -9 7 139.69 16.1
 1 -9 7 89.79 16.7
 -2 9 -7 30.1 7
 -2 9 -7 28.4 7.8
 2 -9 7 19.2 8
 2 -9 7 22.9 10.5
 2 -9 7 19.1 6.1
 -3 9 -7 23.2 6.7
 -3 9 -7 22.8 7.4
 -3 9 -7 18.9 6.8
 3 -9 7 57.19 14.4
 3 -9 7 28.1 11.9
 3 -9 7 19.2 6.5
 -4 9 -7 98.89 16.4
 -4 9 -7 147.89 21.5
 -4 9 -7 70.29 11.9
 4 -9 7 82.79 18.5
 4 -9 7 126.69 17.4
 4 -9 7 171.58 29.5
 -5 9 -7 19.8 8
 -5 9 -7 26.5 8
 -5 9 -7 36.9 11.7
 5 -9 7 24.3 10.5
 5 -9 7 28.5 9.1
 5 -9 7 40 14
 -3 -8 7 1.9 2.2
 -3 -8 7 -0.1 1.1
 2 8 -7 0.7 1.4
 2 8 -7 2.1 1.5
 -2 -8 7 1.9 2
 -2 -8 7 0.1 1.2
 -2 -8 7 5.8 3.7
 1 8 -7 30 6.8
 1 8 -7 34.3 6
 -1 -8 7 27.6 8.1
 -1 -8 7 30.8 7.5
 -1 -8 7 46 11.4
 -1 -8 7 28.7 7.6
 0 8 -7 199.48 13.9
 0 8 -7 185.38 16
 0 -8 7 193.68 23.9
 0 -8 7 216.78 16.9
 0 -8 7 217.18 15.9
 -1 8 -7 47.1 12.5
 -1 8 -7 50.69 10.7
 1 -8 7 53.89 12.6
 1 -8 7 46.5 8.3
 1 -8 7 68.59 16.4
 1 -8 7 48.8 9.3
 -2 8 -7 164.28 18.8
 -2 8 -7 179.18 15.6
 2 -8 7 152.78 20.9
 2 -8 7 163.58 22.8
 2 -8 7 191.78 12.6
 2 -8 7 193.88 16.5
 -3 8 -7 234.78 21.2
 -3 8 -7 236.38 20.7
 3 -8 7 275.47 33
 3 -8 7 254.97 33.3
 3 -8 7 241.78 19.2
 -4 8 -7 84.49 16
 -4 8 -7 65.09 18.1
 -4 8 -7 74.59 12.5
 4 -8 7 81.29 18.5
 4 -8 7 71.69 18.2
 -5 8 -7 267.37 30.2
 -5 8 -7 237.88 22.9
 -5 8 -7 250.07 21
 5 -8 7 238.58 33.4
 5 -8 7 216.18 30.6
 5 -8 7 281.47 22.1
 6 -8 7 249.97 22.2
 4 7 -7 4.9 2.4
 -4 -7 7 5.7 3.9
 -4 -7 7 6.5 3.6
 3 7 -7 179.68 15.8
 3 7 -7 186.88 11.6
 -3 -7 7 207.18 17.4
 -3 -7 7 190.18 16.3
 2 7 -7 -0.2 0.6
 2 7 -7 1.3 1.6
 -2 -7 7 1 1.7
 -2 -7 7 3.4 2.8
 -2 -7 7 1.2 1.7
 1 7 -7 215.08 17
 1 7 -7 210.98 13.8
 1 7 -7 225.48 16
 -1 -7 7 213.18 19.9
 -1 -7 7 205.08 18.8
 -1 -7 7 217.88 19.6
 -1 -7 7 201.38 16.5
 0 7 -7 469.15 26.4
 0 7 -7 456.35 26.3
 0 -7 7 478.15 31
 0 -7 7 453.65 26.1
 0 -7 7 455.95 30.6
 0 -7 7 431.06 23.6
 -1 7 -7 219.68 17.4
 -1 7 -7 273.97 20.5
 -1 7 -7 292.97 20.5
 1 -7 7 271.17 16.6
 1 -7 7 254.07 23.4
 1 -7 7 281.27 19.8
 1 -7 7 231.38 22
 -2 7 -7 36.7 9.3
 -2 7 -7 21.6 7
 2 -7 7 16.6 6.1
 2 -7 7 10.2 6
 2 -7 7 12.5 3.8
 2 -7 7 10.1 6.5
 -3 7 -7 77.29 13.8
 -3 7 -7 113.59 17.3
 3 -7 7 87.59 13.7
 3 -7 7 81.09 8.2
 3 -7 7 65.89 13.5
 3 -7 7 93.59 18.5
 -4 7 -7 47.8 8
 -4 7 -7 33.5 9.5
 -4 7 -7 39.5 10.1
 4 -7 7 58.89 12.1
 4 -7 7 45.5 8.1
 4 -7 7 35.7 11.1
 4 -7 7 54.49 16.2
 -5 7 -7 150.18 20.2
 -5 7 -7 199.08 18.6
 -5 7 -7 168.38 12.8
 -5 7 -7 129.09 20.5
 5 -7 7 141.19 21.7
 5 -7 7 258.77 35.1
 -6 7 -7 2.4 4
 -6 7 -7 4.6 3.6
 -6 7 -7 6.7 4.5
 -6 7 -7 9.6 4.1
 6 -7 7 13.7 8.4
 6 -7 7 6 6.1
 6 -7 7 7 4.5
 4 6 -7 39.7 10.4
 4 6 -7 51.89 7.9
 -4 -6 7 54.89 10.5
 -4 -6 7 56.19 11.5
 3 6 -7 20.5 5.1
 3 6 -7 19 7
 3 6 -7 17.3 3.7
 -3 -6 7 12.6 5.4
 -3 -6 7 12.4 5.2
 2 6 -7 103.59 15.9
 2 6 -7 119.79 10
 2 6 -7 103.29 9.7
 -2 -6 7 129.49 16.5
 -2 -6 7 136.39 16.9
 -2 -6 7 111.29 16.2
 1 6 -7 -0.5 1.2
 1 6 -7 0.4 1
 -1 -6 7 4.6 3
 -1 -6 7 3.3 3.1
 -1 -6 7 1.1 1.8
 -1 -6 7 3.4 2.8
 0 6 -7 28.2 7.9
 0 6 -7 28.1 8.2
 0 6 -7 32.9 7.5
 0 -6 7 21.8 6.5
 0 -6 7 25.8 8.2
 0 -6 7 18.6 6.4
 0 -6 7 21.4 5.9
 -1 6 -7 381.76 23.4
 -1 6 -7 371.66 24.9
 -1 6 -7 363.16 24.4
 1 -6 7 386.36 20.8
 1 -6 7 404.56 28.7
 1 -6 7 394.06 28.6
 1 -6 7 408.86 30.2
 -2 6 -7 50.49 10.3
 -2 6 -7 73.29 13
 -2 6 -7 52.89 11.2
 2 -6 7 49 12.1
 2 -6 7 53.29 10.5
 2 -6 7 42.4 11.2
 2 -6 7 62.89 9.4
 -3 6 -7 -0.1 1
 -3 6 -7 -0.5 0.7
 -3 6 -7 0 1
 3 -6 7 0.5 1.6
 3 -6 7 0.6 1.5
 3 -6 7 2.2 2.2
 3 -6 7 0.4 0.8
 -4 6 -7 0.6 1.3
 -4 6 -7 -0.5 0.8
 -4 6 -7 0.4 1.2
 -4 6 -7 -0.5 0.8
 4 -6 7 1 2.1
 4 -6 7 0.1 1.6
 4 -6 7 1 1.3
 4 -6 7 -0.4 1
 -5 6 -7 103.59 13.2
 -5 6 -7 103.49 17.1
 -5 6 -7 98.69 18.5
 -5 6 -7 83.69 14.6
 5 -6 7 65.29 15.6
 5 -6 7 67.69 11.6
 5 -6 7 53.89 13.3
 -6 6 -7 1.1 1.9
 -6 6 -7 0.4 1.8
 -6 6 -7 6.4 4.4
 6 -6 7 -0.8 1.5
 6 -6 7 -0.6 1.4
 6 -6 7 1.6 2.1
 -5 -5 7 17.2 6.6
 -5 -5 7 9.9 5.5
 4 5 -7 4.8 3.8
 -4 -5 7 5.7 3.6
 -4 -5 7 1.8 1.9
 3 5 -7 69.39 20.4
 3 5 -7 47.7 7.8
 3 5 -7 64.19 7.8
 -3 -5 7 61.59 12.1
 -3 -5 7 59.39 11.7
 2 5 -7 0.7 1.4
 2 5 -7 1 1.9
 2 5 -7 -0.6 0.7
 -2 -5 7 1 1.6
 -2 -5 7 1.3 1.9
 1 5 -7 555.14 27.9
 1 5 -7 547.25 25.9
 -1 -5 7 492.85 28
 -1 -5 7 541.55 29.9
 -1 -5 7 540.85 32.6
 -1 -5 7 564.84 27.8
 0 5 -7 119.89 15.5
 0 5 -7 126.69 15.2
 0 5 -7 101.29 15.7
 0 -5 7 103.59 16.3
 0 -5 7 111.39 10.6
 0 -5 7 110.59 17.8
 0 -5 7 103.29 16.8
 -1 5 -7 5.8 3.5
 -1 5 -7 0.4 1.6
 1 -5 7 7.8 4.7
 1 -5 7 2.7 2.4
 1 -5 7 3.6 2.3
 1 -5 7 4.9 3
 -2 5 -7 556.94 25.3
 -2 5 -7 563.64 32.5
 -2 5 -7 473.85 29.8
 -2 5 -7 509.15 29.7
 2 -5 7 515.25 24.7
 2 -5 7 582.74 36.3
 2 -5 7 531.05 29.3
 2 -5 7 585.84 35.6
 -3 5 -7 1519.45 62.29
 -3 5 -7 1533.35 51.79
 -3 5 -7 1430.86 59.29
 3 -5 7 1439.16 66.59
 3 -5 7 1444.86 56.99
 3 -5 7 1428.06 51.29
 -4 5 -7 85.59 15.6
 -4 5 -7 85.49 15.2
 -4 5 -7 69.49 13.8
 -4 5 -7 81.89 11.8
 4 -5 7 64.99 13.2
 4 -5 7 110.99 21
 4 -5 7 77.29 11.7
 4 -5 7 61.29 11.8
 -5 5 -7 27.4 8.8
 -5 5 -7 39.7 8.6
 -5 5 -7 20.9 8
 -5 5 -7 44.6 11.3
 5 -5 7 52.89 14.8
 5 -5 7 41.6 10
 5 -5 7 29.3 10.1
 -6 5 -7 10.6 7
 -6 5 -7 0.6 1.5
 -6 5 -7 5.2 4.3
 -6 5 -7 7.9 5.5
 6 -5 7 7.5 6
 6 -5 7 2.2 2.4
 6 -5 7 3.9 5
 6 4 -7 30.6 8.1
 6 4 -7 12.5 11.6
 -6 -4 7 27.8 7.8
 -6 -4 7 28.4 9.5
 5 4 -7 315.67 28
 5 4 -7 326.97 19.5
 -5 -4 7 272.07 22.6
 -5 -4 7 300.37 21.6
 4 4 -7 118.09 13.6
 -4 -4 7 96.09 14.8
 -4 -4 7 70.59 12.5
 3 4 -7 333.67 47.7
 3 4 -7 291.57 16
 3 4 -7 305.57 18
 -3 -4 7 294.47 25.8
 -3 -4 7 276.17 21.7
 2 4 -7 834.42 50.29
 2 4 -7 809.82 33.8
 2 4 -7 754.92 32.1
 -2 -4 7 763.92 35.6
 -2 -4 7 796.92 38.7
 -2 -4 7 760.62 39.7
 1 4 -7 104.69 16.6
 1 4 -7 90.09 12
 1 4 -7 89.59 11.1
 -1 -4 7 132.79 11.9
 -1 -4 7 134.99 19
 -1 -4 7 106.99 13.6
 0 4 -7 978.7 44.9
 0 4 -7 940.21 39.1
 0 4 -7 915.11 41.3
 0 -4 7 950.9 43.3
 0 -4 7 924.51 37.2
 0 -4 7 935.71 45.7
 0 -4 7 917.71 40.3
 -1 4 -7 190.68 16
 -1 4 -7 195.38 17.4
 -1 4 -7 197.48 14
 -1 4 -7 208.58 18.6
 1 -4 7 205.48 18.6
 1 -4 7 150.18 19.9
 1 -4 7 202.98 14.4
 1 -4 7 208.68 16.7
 -2 4 -7 554.64 30.6
 -2 4 -7 555.14 25.9
 -2 4 -7 512.85 31.1
 -2 4 -7 517.35 31.5
 2 -4 7 593.24 36.2
 2 -4 7 549.74 29.5
 2 -4 7 526.85 25.7
 2 -4 7 528.35 33.3
 -3 4 -7 128.19 19.8
 -3 4 -7 102.79 14.6
 -3 4 -7 132.89 18.8
 -3 4 -7 130.19 11.8
 3 -4 7 72.79 14.4
 3 -4 7 143.09 17.9
 3 -4 7 134.69 12.1
 3 -4 7 105.89 16.7
 -4 4 -7 10.9 5.1
 -4 4 -7 4.4 3.7
 -4 4 -7 4.8 3.4
 -4 4 -7 3.1 3.3
 4 -4 7 2.3 3.4
 4 -4 7 8.8 4.1
 4 -4 7 8.9 4.2
 4 -4 7 12.5 6
 -5 4 -7 49.9 12.7
 -5 4 -7 34.2 10.4
 -5 4 -7 38.4 10.1
 5 -4 7 13.2 7.2
 5 -4 7 28.2 7.2
 5 -4 7 33.6 11.3
 -6 4 -7 0.3 1.9
 -6 4 -7 0.9 1.9
 -6 4 -7 0.3 2.3
 -6 4 -7 0.4 1.4
 6 -4 7 -0.5 0.9
 6 -4 7 -0.5 1.5
 6 -4 7 -0.4 1.3
 6 3 -7 160.48 14.4
 6 3 -7 163.68 27
 -6 -3 7 91.79 16
 5 3 -7 -0.3 2
 -5 -3 7 1.5 2.3
 -5 -3 7 -0.2 1.2
 4 3 -7 14.8 4.8
 4 3 -7 15.8 4.6
 -4 -3 7 9 4.7
 -4 -3 7 9 4.4
 3 3 -7 70.79 14.8
 3 3 -7 88.19 11.7
 3 3 -7 84.39 11.2
 -3 -3 7 76.69 12.4
 -3 -3 7 102.59 15.5
 2 3 -7 112.29 10.6
 2 3 -7 123.19 17
 2 3 -7 139.49 12.5
 -2 -3 7 126.69 18.2
 -2 -3 7 118.89 12
 -2 -3 7 111.89 14.4
 1 3 -7 -0.2 1
 1 3 -7 3.3 3
 1 3 -7 0.9 1.4
 -1 -3 7 4.3 2.4
 -1 -3 7 5.2 3.4
 -1 -3 7 1.4 1.9
 0 3 -7 84.59 14.2
 0 3 -7 67.49 10.1
 0 3 -7 61.29 11.3
 0 -3 7 107.59 17.4
 0 -3 7 102.69 14.1
 -1 3 -7 64.59 10.3
 -1 3 -7 71.69 12.3
 -1 3 -7 104.59 13.3
 -1 3 -7 68.79 12
 1 -3 7 115.99 15.4
 1 -3 7 74.99 13.3
 1 -3 7 105.99 17.5
 1 -3 7 69.89 9.6
 -2 3 -7 806.92 33.6
 -2 3 -7 776.52 39.7
 -2 3 -7 699.23 36
 2 -3 7 796.72 42.9
 2 -3 7 773.42 33
 2 -3 7 766.92 40.8
 2 -3 7 702.33 35
 -3 3 -7 41.7 9.6
 -3 3 -7 65.99 12.5
 -3 3 -7 50.99 8.9
 -3 3 -7 64.69 13.7
 3 -3 7 41.4 10.2
 3 -3 7 78.49 12.9
 3 -3 7 53.39 12.6
 3 -3 7 71.29 12
 -4 3 -7 51.49 10.6
 -4 3 -7 103.59 17.8
 -4 3 -7 67.59 11.4
 -4 3 -7 101.59 17.2
 4 -3 7 131.19 28.5
 4 -3 7 59.89 14.8
 4 -3 7 72.29 11.8
 4 -3 7 82.99 17.7
 -5 3 -7 361.16 28.3
 -5 3 -7 411.26 26.7
 -5 3 -7 434.46 31.1
 -5 3 -7 424.36 28.9
 5 -3 7 405.76 34.4
 5 -3 7 379.56 24.8
 -6 3 -7 245.78 22.9
 -6 3 -7 225.28 20.8
 -6 3 -7 226.08 21.1
 -6 3 -7 237.88 29.6
 6 -3 7 224.28 21
 6 -3 7 282.97 38
 6 2 -7 5 3.2
 -6 -2 7 5 4.3
 -6 -2 7 7.8 4.3
 5 2 -7 147.99 13
 5 2 -7 101.39 18.4
 -5 -2 7 132.59 17
 -5 -2 7 106.29 15.4
 4 2 -7 51.99 12.2
 4 2 -7 57.79 9.1
 4 2 -7 43.1 7.8
 -4 -2 7 45 10.1
 -4 -2 7 45.8 9.6
 3 2 -7 140.49 19.7
 3 2 -7 212.48 14.9
 3 2 -7 208.38 15.3
 -3 -2 7 195.78 16.3
 -3 -2 7 224.08 18
 -3 -2 7 207.78 18.6
 2 2 -7 27.5 6.1
 2 2 -7 32.4 9.4
 2 2 -7 28.4 7.4
 -2 -2 7 29.6 7.8
 -2 -2 7 28.5 6.7
 -2 -2 7 32.6 7.8
 1 2 -7 0.7 1.6
 1 2 -7 -0.3 0.8
 1 2 -7 -0.6 0.6
 -1 -2 7 1.2 1.2
 -1 -2 7 -0.6 0.5
 -1 -2 7 -0.7 0.6
 0 2 -7 1109.89 43.6
 0 2 -7 1146.89 41.7
 0 2 -7 1076.89 49
 0 2 -7 962.4 45
 0 -2 7 1094.69 44.5
 0 -2 7 1137.69 42.5
 0 -2 7 1086.49 49.99
 -1 2 -7 29.6 7
 -1 2 -7 22 7
 -1 2 -7 30.9 8.6
 -1 2 -7 17.5 5.4
 1 -2 7 22.4 6.6
 1 -2 7 35.3 8.1
 1 -2 7 24.4 8.1
 -2 2 -7 332.27 25.1
 -2 2 -7 358.66 25.6
 -2 2 -7 358.46 23.6
 -2 2 -7 364.26 21.7
 2 -2 7 364.46 22.9
 2 -2 7 398.16 22.2
 2 -2 7 337.77 26.6
 -3 2 -7 168.88 19.7
 -3 2 -7 180.68 22.6
 -3 2 -7 153.08 14.2
 -3 2 -7 124.09 16.4
 3 -2 7 189.88 16.2
 3 -2 7 179.68 15.2
 3 -2 7 170.08 22.3
 -4 2 -7 664.23 40.7
 -4 2 -7 697.43 39.2
 -4 2 -7 717.43 40.3
 -4 2 -7 688.73 37.8
 4 -2 7 718.43 35.2
 4 -2 7 713.63 36.4
 4 -2 7 677.93 43.2
 -5 2 -7 0.9 1.5
 -5 2 -7 -0.4 1.3
 -5 2 -7 2.9 3.3
 -5 2 -7 7.3 4.4
 5 -2 7 2.7 3.3
 5 -2 7 5.8 3.8
 -6 2 -7 88.09 16.4
 -6 2 -7 74.49 15.1
 -6 2 -7 98.39 17.8
 -6 2 -7 92.39 17.8
 6 -2 7 59.79 11.2
 6 -2 7 81.59 18.6
 7 1 -7 3.7 5.7
 7 1 -7 2.6 3
 -7 -1 7 4.2 3.5
 -7 -1 7 1.6 4.1
 6 1 -7 288.17 34.9
 6 1 -7 365.46 23.1
 -6 -1 7 363.96 27.2
 -6 -1 7 348.77 24.3
 5 1 -7 24 6.2
 5 1 -7 41.2 12.9
 5 1 -7 39.7 7.4
 -5 -1 7 30.9 8.6
 -5 -1 7 50.49 11
 4 1 -7 819.82 35.3
 4 1 -7 830.42 35.7
 4 1 -7 825.42 47.4
 -4 -1 7 859.51 40.5
 -4 -1 7 813.42 40.7
 3 1 -7 418.36 22.4
 3 1 -7 430.16 30.7
 -3 -1 7 402.96 25.1
 -3 -1 7 392.46 26.6
 -3 -1 7 410.56 24.2
 2 1 -7 203.48 14.7
 2 1 -7 192.78 16.2
 2 1 -7 219.08 20.4
 -2 -1 7 181.48 14.6
 -2 -1 7 196.88 18.4
 -2 -1 7 220.28 17.2
 1 1 -7 16.9 5.2
 1 1 -7 14.5 4.4
 1 1 -7 26.3 8.7
 1 1 -7 25.5 7.8
 -1 -1 7 23.5 6.6
 -1 -1 7 9.5 5.1
 -1 -1 7 16.2 4.8
 0 1 -7 71.89 13.4
 0 1 -7 67.19 12.8
 0 1 -7 51.39 8.1
 0 1 -7 58.09 10
 0 -1 7 72.99 11.3
 0 -1 7 43.6 8.1
 -1 1 -7 2.7 2
 -1 1 -7 4.8 3.6
 -1 1 -7 8.2 4.1
 -1 1 -7 9.6 5.3
 1 -1 7 12.6 5.9
 1 -1 7 10.9 4.7
 1 -1 7 7.1 3.4
 -2 1 -7 2.5 3.1
 -2 1 -7 4.2 2.6
 -2 1 -7 5.6 3.8
 -2 1 -7 4.4 3.4
 2 -1 7 6.8 4.6
 2 -1 7 4.7 3.2
 2 -1 7 6.8 3.9
 -3 1 -7 168.58 20.3
 -3 1 -7 180.28 20.7
 -3 1 -7 121.29 17
 -3 1 -7 160.38 20.9
 3 -1 7 161.18 15.2
 3 -1 7 150.88 17.3
 3 -1 7 125.69 19
 -4 1 -7 487.65 30.6
 -4 1 -7 481.65 30.9
 -4 1 -7 461.55 29
 -4 1 -7 484.55 32.7
 4 -1 7 488.05 30.5
 4 -1 7 502.45 35.9
 4 -1 7 463.75 27.1
 -5 1 -7 202.28 25
 -5 1 -7 189.18 18.9
 -5 1 -7 218.68 24.9
 -5 1 -7 183.98 23.1
 5 -1 7 164.18 15.6
 5 -1 7 215.68 29.5
 -6 1 -7 42.1 13.1
 -6 1 -7 51.89 12.8
 -6 1 -7 38.5 10
 -6 1 -7 41.8 12.4
 6 -1 7 38.9 14.1
 6 -1 7 33.1 9.1
 7 0 -7 49.4 10.9
 7 0 -7 48.5 15.8
 -7 0 7 39 9.6
 -7 0 7 69.79 15.5
 6 0 -7 275.87 36
 6 0 -7 240.78 13.9
 6 0 -7 204.28 17.2
 -6 0 7 243.08 20
 -6 0 7 238.18 29.7
 5 0 -7 1 1.6
 5 0 -7 1.9 2.7
 -5 0 7 -0.3 0.7
 -5 0 7 0.7 1.9
 4 0 -7 35.9 8
 4 0 -7 43.1 12.4
 -4 0 7 43.4 10.2
 -4 0 7 46.9 10.7
 -4 0 7 35.6 8.5
 3 0 -7 148.69 12.7
 3 0 -7 190.98 25.6
 -3 0 7 135.09 17.2
 -3 0 7 150.88 13.6
 -3 0 7 177.58 15.7
 2 0 -7 20.1 7.8
 2 0 -7 13.8 4.2
 -2 0 7 10.6 4.3
 -2 0 7 15 5
 -2 0 7 14 5.6
 1 0 -7 497.75 24.6
 1 0 -7 458.95 24.2
 1 0 -7 459.65 30.2
 -1 0 7 441.06 29.1
 -1 0 7 504.35 27
 -1 0 7 495.55 25.5
 0 0 -7 710.33 37.4
 0 0 -7 629.94 30.7
 0 0 -7 635.94 29.9
 0 0 7 671.93 32.1
 0 0 7 729.23 37.9
 0 0 7 657.83 30.8
 -1 0 -7 5 3.3
 -1 0 -7 7.3 4.4
 -1 0 -7 5.9 3.4
 1 0 7 3.8 3.2
 1 0 7 10 4.6
 1 0 7 6.9 4
 -2 0 -7 562.64 34.5
 -2 0 -7 583.34 31.1
 -2 0 -7 675.33 35.8
 -2 0 -7 597.24 30.6
 2 0 7 544.55 29.9
 2 0 7 552.14 29.1
 -3 0 -7 103.59 15.7
 -3 0 -7 122.79 16.9
 -3 0 -7 135.09 18.4
 3 0 7 119.49 15.3
 3 0 7 73.09 11.9
 3 0 7 113.49 27.8
 -4 0 -7 35.9 10
 -4 0 -7 36.2 9.6
 -4 0 -7 36.2 10
 -4 0 -7 23.7 7.7
 4 0 7 35.7 11.2
 4 0 7 48.2 12.6
 -5 0 -7 2 2.4
 -5 0 -7 1.9 3.4
 -5 0 -7 -0.4 1
 -5 0 -7 -0.9 1.2
 5 0 7 1.5 1.9
 5 0 7 6 5.6
 7 -1 -7 1.8 1.9
 7 -1 -7 9 6.9
 7 -1 -7 0.1 1.2
 -7 1 7 2.3 3
 -7 1 7 -0.3 1.2
 6 -1 -7 192.18 30.3
 6 -1 -7 144.89 17.5
 6 -1 -7 167.38 12.6
 -6 1 7 161.58 20.2
 -6 1 7 140.79 19.7
 -6 1 7 167.38 22.7
 5 -1 -7 78.89 11.4
 5 -1 -7 81.39 18.7
 -5 1 7 73.29 12.5
 -5 1 7 69.69 12.7
 -5 1 7 89.09 14.5
 4 -1 -7 411.26 23.4
 4 -1 -7 405.96 32.3
 -4 1 7 396.86 26.6
 -4 1 7 452.25 27.6
 -4 1 7 437.46 29
 3 -1 -7 7.3 4.6
 3 -1 -7 0.7 1.5
 -3 1 7 0.8 1.5
 -3 1 7 -0.4 0.5
 -3 1 7 1.6 1.9
 2 -1 -7 358.76 27
 2 -1 -7 351.56 20.3
 -2 1 7 304.17 23.2
 -2 1 7 331.17 21.9
 -2 1 7 367.56 21.5
 1 -1 -7 550.64 33.7
 1 -1 -7 578.24 27.6
 1 -1 -7 595.14 28
 -1 1 7 564.74 29.4
 -1 1 7 557.54 27.9
 -1 1 7 591.94 33.5
 0 -1 -7 1071.59 49
 0 -1 -7 1047.5 42.2
 0 -1 -7 1021 42.1
 0 1 7 1049.49 43
 0 1 7 1097.29 49.2
 0 1 7 1061.79 42.7
 -1 -1 -7 513.85 27.7
 -1 -1 -7 517.65 31.4
 -1 -1 -7 549.85 28.5
 1 1 7 506.45 27.8
 1 1 7 537.75 32.6
 1 1 7 547.25 28
 -2 -1 -7 68.69 13.2
 -2 -1 -7 83.09 13.1
 -2 -1 -7 105.49 14.7
 -2 -1 -7 92.19 16.2
 2 1 7 80.89 11.8
 2 1 7 91.29 13.7
 2 1 7 100.79 16.5
 -3 -1 -7 94.09 14.2
 -3 -1 -7 146.99 18.3
 -3 -1 -7 128.79 20.3
 -3 -1 -7 95.79 14.8
 3 1 7 123.19 18.9
 -4 -1 -7 1.1 2
 -4 -1 -7 4 3.2
 -4 -1 -7 3.1 3.6
 4 1 7 5.2 4.3
 4 1 7 5.1 3.1
 -5 -1 -7 314.77 27.5
 -5 -1 -7 327.17 28.6
 -5 -1 -7 281.47 22.7
 -5 -1 -7 290.57 25.8
 5 1 7 289.87 33.7
 5 1 7 256.57 19.2
 7 -2 -7 68.79 11.1
 7 -2 -7 62.69 17.8
 7 -2 -7 51.39 11.5
 -7 2 7 51.49 11.6
 -7 2 7 28.5 8.5
 -7 2 7 73.99 15.9
 6 -2 -7 111.79 13.6
 6 -2 -7 93.39 19.7
 6 -2 -7 95.69 13.3
 -6 2 7 112.79 18.5
 -6 2 7 109.19 15.3
 5 -2 -7 114.39 15.2
 -5 2 7 155.88 19.7
 -5 2 7 132.89 19
 -5 2 7 106.09 15.5
 4 -2 -7 340.07 20.6
 4 -2 -7 287.17 27.1
 -4 2 7 300.47 22.3
 -4 2 7 271.87 19.8
 -4 2 7 391.46 44.5
 3 -2 -7 270.07 31.1
 3 -2 -7 250.87 17.1
 -3 2 7 219.18 18.3
 -3 2 7 256.17 18.2
 -3 2 7 275.27 21.2
 2 -2 -7 265.37 29.7
 2 -2 -7 238.18 16.4
 2 -2 -7 239.58 16.6
 -2 2 7 260.47 20.4
 -2 2 7 234.68 18.2
 -2 2 7 218.68 16.7
 1 -2 -7 0.5 1.1
 1 -2 -7 0.6 1.4
 1 -2 -7 0 1.3
 -1 2 7 3.6 2.8
 -1 2 7 2.4 2.4
 -1 2 7 0.3 0.8
 0 -2 -7 285.37 18.6
 0 -2 -7 295.87 23.1
 0 -2 -7 281.37 19.2
 0 2 7 276.67 21.9
 0 2 7 290.47 19.4
 0 2 7 295.07 19.9
 -1 -2 -7 29.3 8
 -1 -2 -7 35 8.3
 -1 -2 -7 31.3 9.2
 1 2 7 28.8 7
 1 2 7 36.6 9.3
 -2 -2 -7 245.28 18.8
 -2 -2 -7 210.88 21.4
 -2 -2 -7 259.67 21.2
 -2 -2 -7 265.37 20.5
 2 2 7 246.18 17.2
 2 2 7 263.07 22.2
 2 2 7 252.87 20.4
 -3 -2 -7 -0.5 0.9
 -3 -2 -7 2.6 2.6
 -3 -2 -7 -0.3 0.9
 -3 -2 -7 -0.2 0.9
 3 2 7 1.4 2
 3 2 7 1.3 1.4
 -4 -2 -7 27 9.4
 -4 -2 -7 20.7 7.3
 -4 -2 -7 34.5 11.2
 -4 -2 -7 35.5 9.4
 4 2 7 24.6 8.9
 4 2 7 38.3 7.9
 -5 -2 -7 144.49 18.6
 -5 -2 -7 119.89 22
 -5 -2 -7 99.59 17.5
 -5 -2 -7 122.69 20.4
 5 2 7 131.69 15.3
 7 -3 -7 -0.5 1.1
 7 -3 -7 2.8 2.6
 7 -3 -7 -0.3 2.1
 -7 3 7 0.8 1.9
 -7 3 7 -0.4 1
 -7 3 7 1.4 2.6
 6 -3 -7 -0.5 1.6
 6 -3 -7 -0.2 0.9
 6 -3 -7 -0.1 1.2
 -6 3 7 -0.3 1
 5 -3 -7 39.6 9.1
 5 -3 -7 31.4 10.9
 -5 3 7 71.89 14.2
 -5 3 7 33.7 8.3
 -5 3 7 47.2 9.5
 4 -3 -7 521.65 38.2
 4 -3 -7 642.54 34.9
 -4 3 7 614.84 32.6
 -4 3 7 559.14 32.2
 -4 3 7 557.94 29.7
 3 -3 -7 22.7 6
 3 -3 -7 23.9 9.4
 -3 3 7 29.7 8.1
 -3 3 7 20.2 6.5
 -3 3 7 14.9 5.8
 2 -3 -7 424.76 30.3
 2 -3 -7 384.36 22.4
 2 -3 -7 429.06 22.8
 -2 3 7 422.36 26.3
 -2 3 7 424.96 24.2
 -2 3 7 440.66 25.9
 1 -3 -7 61.39 9.8
 1 -3 -7 57.59 12.8
 1 -3 -7 71.39 12.2
 -1 3 7 46.3 9.2
 -1 3 7 75.49 13.1
 -1 3 7 52.59 10.2
 0 -3 -7 72.99 10.6
 0 -3 -7 78.09 12.9
 0 -3 -7 68.19 13.1
 0 3 7 97.09 15.2
 0 3 7 53.09 9.8
 0 3 7 101.79 13.3
 -1 -3 -7 -0.9 0.9
 -1 -3 -7 3.3 2.6
 -1 -3 -7 0.5 1.7
 1 3 7 -0.5 0.8
 1 3 7 1.6 1.8
 -2 -3 -7 42.1 10
 -2 -3 -7 55.19 12.3
 -2 -3 -7 49.4 10.2
 2 3 7 45.9 10.6
 -3 -3 -7 228.68 19
 -3 -3 -7 267.17 20.6
 -3 -3 -7 233.68 23.5
 -3 -3 -7 241.58 21.8
 3 3 7 231.68 21
 -4 -3 -7 24.3 9.4
 -4 -3 -7 29.5 8.5
 -4 -3 -7 18.1 10.5
 -4 -3 -7 21.3 11.3
 4 3 7 18.7 5.1
 4 3 7 19.6 7.7
 7 -4 -7 74.29 18.8
 7 -4 -7 81.59 13.4
 7 -4 -7 154.28 20.1
 -7 4 7 128.59 20
 -7 4 7 138.19 18.9
 -7 4 7 106.79 16.2
 6 -4 -7 72.69 12.5
 6 -4 -7 84.79 13.9
 6 -4 -7 136.49 26.9
 -6 4 7 88.79 16.5
 -6 4 7 106.39 16.2
 -6 4 7 85.69 13.9
 5 -4 -7 137.69 24.3
 5 -4 -7 90.29 12.3
 5 -4 -7 96.99 13.8
 -5 4 7 115.69 17.1
 -5 4 7 125.09 16.1
 -5 4 7 104.29 15.1
 4 -4 -7 69.59 11.4
 4 -4 -7 80.59 17.7
 -4 4 7 59.99 11.7
 -4 4 7 59.39 11.1
 -4 4 7 75.09 12.4
 3 -4 -7 215.18 27.8
 3 -4 -7 167.88 14.1
 -3 4 7 172.58 14.8
 2 -4 -7 90.19 11.4
 2 -4 -7 69.69 17.7
 2 -4 -7 118.89 15
 -2 4 7 119.59 16.2
 -2 4 7 95.69 13.6
 1 -4 -7 278.07 19.5
 1 -4 -7 257.27 22.8
 1 -4 -7 322.87 19.1
 -1 4 7 339.57 21.8
 -1 4 7 278.07 19.5
 -1 4 7 296.07 20.4
 0 -4 -7 244.68 21.2
 0 -4 -7 208.68 19.5
 0 -4 -7 238.78 16.3
 0 4 7 215.98 16
 0 4 7 225.08 18.3
 0 4 7 202.38 16.9
 -1 -4 -7 7.1 3.4
 -1 -4 -7 2.8 3
 -1 -4 -7 7.6 4.3
 1 4 7 9.3 5.6
 1 4 7 10.7 4.6
 -2 -4 -7 26.1 7.7
 -2 -4 -7 28.4 7.5
 -2 -4 -7 13.8 5.6
 2 4 7 24.4 5.5
 2 4 7 26.9 9.7
 2 4 7 28.9 7.7
 -3 -4 -7 107.69 19.1
 -3 -4 -7 90.39 18.1
 -3 -4 -7 104.59 15.1
 -3 -4 -7 87.99 13.6
 3 4 7 85.09 10
 3 4 7 83.09 13.7
 6 -5 -7 271.97 21.1
 6 -5 -7 254.67 36.9
 6 -5 -7 267.67 21.8
 -6 5 7 279.77 21.7
 -6 5 7 258.77 19.9
 -6 5 7 218.18 25.9
 5 -5 -7 146.09 26.2
 5 -5 -7 161.48 18.9
 5 -5 -7 132.39 18.4
 -5 5 7 166.98 22.3
 -5 5 7 159.18 21.6
 -5 5 7 139.39 17.8
 4 -5 -7 4 3.2
 4 -5 -7 0.8 2.5
 -4 5 7 7.1 3.8
 -4 5 7 2.7 3.2
 -4 5 7 0.9 1.6
 3 -5 -7 586.34 28.1
 3 -5 -7 489.05 35.9
 -3 5 7 505.15 27.7
 -3 5 7 569.24 28.8
 2 -5 -7 96.29 12.5
 2 -5 -7 138.69 17
 2 -5 -7 82.39 16.8
 -2 5 7 106.99 13.9
 -2 5 7 110.99 15.1
 1 -5 -7 13.8 4.5
 1 -5 -7 11.2 5.6
 1 -5 -7 13.7 5.4
 -1 5 7 13.7 5
 -1 5 7 14.2 6
 0 -5 -7 55.59 9.2
 0 -5 -7 56.49 12
 0 -5 -7 42.9 10.4
 0 5 7 46.3 8.6
 0 5 7 46.2 10.2
 -1 -5 -7 53.69 11.2
 -1 -5 -7 37.2 9.8
 -1 -5 -7 36.3 7.3
 1 5 7 40.1 7
 1 5 7 36.6 7.3
 1 5 7 36.2 10.2
 -2 -5 -7 219.08 17.9
 -2 -5 -7 208.48 20.3
 -2 -5 -7 193.78 15.3
 2 5 7 209.68 11.8
 2 5 7 197.58 14.3
 6 -6 -7 1 4.7
 6 -6 -7 4.4 3.9
 6 -6 -7 8.2 4.7
 -6 6 7 5.3 3.6
 -6 6 7 3.6 3.6
 -6 6 7 1.4 4.1
 5 -6 -7 28.9 8.8
 5 -6 -7 28.2 7.8
 5 -6 -7 34.8 13
 -5 6 7 31.5 9.4
 -5 6 7 33.2 8.8
 4 -6 -7 63.59 16
 4 -6 -7 39 8.1
 4 -6 -7 35.5 9.4
 -4 6 7 65.39 11.1
 -4 6 7 68.69 11.5
 -4 6 7 85.69 15.2
 3 -6 -7 305.17 27.6
 3 -6 -7 255.97 18
 -3 6 7 285.87 21.7
 -3 6 7 319.67 19.3
 -3 6 7 298.67 20.1
 2 -6 -7 16 5.6
 2 -6 -7 33.9 7.5
 2 -6 -7 38.3 11.2
 -2 6 7 27.1 7.4
 -2 6 7 43.6 9.3
 -2 6 7 24.3 6
 1 -6 -7 174.08 22.6
 1 -6 -7 178.28 13.3
 1 -6 -7 174.18 15.9
 -1 6 7 178.08 13.5
 -1 6 7 143.29 12.8
 -1 6 7 194.58 17.2
 0 -6 -7 11.5 5.3
 0 -6 -7 13.6 4.1
 0 -6 -7 20.5 7.2
 0 6 7 8.1 2.9
 0 6 7 21.3 4.9
 -1 -6 -7 90.49 14.9
 -1 -6 -7 87.09 15.8
 -1 -6 -7 84.79 10.9
 5 -7 -7 0.1 1.6
 5 -7 -7 0 1.1
 5 -7 -7 -0.6 2.1
 -5 7 7 -0.4 1.1
 -5 7 7 -0.2 1
 4 -7 -7 102.19 21.6
 4 -7 -7 97.99 14.3
 -4 7 7 79.39 12
 -4 7 7 74.49 11.9
 -4 7 7 97.19 15.6
 3 -7 -7 236.98 29.7
 3 -7 -7 137.59 19.5
 3 -7 -7 192.28 15
 -3 7 7 183.78 13.8
 -3 7 7 195.98 18.6
 -3 7 7 195.88 26
 2 -7 -7 7.9 3.4
 2 -7 -7 1.1 2.8
 2 -7 -7 11.4 5.1
 -2 7 7 11.1 5.6
 -2 7 7 16.5 6
 -2 7 7 10.9 4.8
 1 -7 -7 249.97 19.9
 1 -7 -7 251.47 15.8
 1 -7 -7 249.58 22.1
 -1 7 7 261.07 15.3
 -1 7 7 262.97 13.1
 0 -7 -7 18.1 4.6
 0 -7 -7 20.9 7.1
 0 -7 -7 9 5.4
 -1 10 -8 506.55 25.5
 -1 10 -8 505.15 31.2
 -1 10 -8 454.85 23.9
 1 -10 8 497.95 28.4
 1 -10 8 491.05 38.9
 1 -10 8 473.95 34.8
 1 -10 8 492.55 25.3
 -2 10 -8 5.1 3.2
 -2 10 -8 -0.3 1
 -2 10 -8 1.3 2.4
 2 -10 8 0.2 1.5
 2 -10 8 1.7 2
 2 -10 8 -0.6 1.5
 -3 10 -8 41.1 10.7
 -3 10 -8 39.8 10.2
 -3 10 -8 42.9 10.6
 3 -10 8 30.9 12.8
 3 -10 8 46.6 14.2
 1 9 -8 25.2 5.2
 1 9 -8 19.1 5.8
 1 9 -8 26 6.1
 -1 -9 8 24.5 7.4
 -1 -9 8 15.9 6.7
 -1 -9 8 23.1 7.4
 -1 -9 8 27.5 9.9
 0 9 -8 248.78 17.5
 0 9 -8 221.28 16.3
 0 -9 8 277.07 20.2
 0 -9 8 231.58 27.6
 0 -9 8 235.68 18
 0 -9 8 193.58 25.2
 -1 9 -8 114.09 16.3
 -1 9 -8 146.79 16.7
 -1 9 -8 161.98 14.3
 1 -9 8 122.69 20.7
 1 -9 8 142.19 12.7
 1 -9 8 131.99 23.5
 1 -9 8 165.48 19.2
 -2 9 -8 223.38 20.3
 -2 9 -8 222.28 19
 -2 9 -8 188.88 17.6
 2 -9 8 145.29 26.7
 2 -9 8 207.48 18.5
 2 -9 8 204.98 28.3
 -3 9 -8 34.2 9.6
 -3 9 -8 49.9 10.4
 3 -9 8 29.7 10.6
 3 -9 8 42 10.1
 3 -9 8 42.7 13.4
 -4 9 -8 80.89 16.6
 -4 9 -8 54.09 12.6
 -4 9 -8 66.39 12.4
 4 -9 8 80.69 21.4
 4 -9 8 39.4 15.4
 -3 -8 8 12.3 5.5
 2 8 -8 165.48 13.1
 2 8 -8 162.88 14.9
 2 8 -8 168.08 11.6
 -2 -8 8 148.59 19.6
 -2 -8 8 163.08 20.2
 -2 -8 8 182.78 16.8
 -2 -8 8 190.18 22.8
 1 8 -8 1.8 2
 1 8 -8 2 1.7
 1 8 -8 1.4 1.9
 -1 -8 8 0.3 1.5
 -1 -8 8 2 2.9
 -1 -8 8 3.4 3.5
 -1 -8 8 1.8 2.3
 0 8 -8 734.93 35.8
 0 8 -8 706.73 36.1
 0 8 -8 691.33 31.9
 0 -8 8 704.83 36.1
 0 -8 8 685.23 34
 0 -8 8 762.32 43.5
 0 -8 8 723.93 42.1
 -1 8 -8 375.86 24.6
 -1 8 -8 383.66 24
 1 -8 8 384.86 31.2
 1 -8 8 376.66 24.9
 1 -8 8 331.17 28.7
 1 -8 8 355.16 21.3
 -2 8 -8 180.78 20.2
 -2 8 -8 178.68 22.6
 -2 8 -8 189.38 21.5
 2 -8 8 197.18 22.3
 2 -8 8 192.38 13.8
 2 -8 8 271.37 32.3
 2 -8 8 163.08 25.6
 -3 8 -8 230.98 20.1
 -3 8 -8 267.27 23.2
 -3 8 -8 193.58 22.9
 3 -8 8 323.37 41.3
 3 -8 8 238.78 15.4
 3 -8 8 296.57 34.8
 3 -8 8 243.98 20.4
 -4 8 -8 338.47 41.2
 -4 8 -8 267.47 24.4
 4 -8 8 309.77 38.9
 4 -8 8 237.48 21.2
 4 -8 8 305.67 37.8
 -5 8 -8 10.9 5.9
 -5 8 -8 1.5 2.4
 -5 8 -8 1.8 2.4
 5 -8 8 1.8 3.3
 5 -8 8 4.2 4.4
 5 -8 8 5 4.2
 3 7 -8 31 5.6
 3 7 -8 34.3 6.4
 3 7 -8 30.5 8.8
 -3 -7 8 13.7 5.8
 -3 -7 8 31.7 8.9
 2 7 -8 128.69 18
 2 7 -8 121.69 10.5
 2 7 -8 109.49 10.5
 -2 -7 8 147.79 19.9
 -2 -7 8 103.29 15.3
 -2 -7 8 108.59 15.5
 1 7 -8 48.4 9.6
 1 7 -8 54.39 12.4
 -1 -7 8 38.1 9.3
 -1 -7 8 61.69 13.4
 -1 -7 8 46.7 12.1
 -1 -7 8 53.99 10.8
 0 7 -8 50.29 10.3
 0 7 -8 62.29 10.7
 0 -7 8 37.5 8.9
 0 -7 8 36.1 8.4
 0 -7 8 42.5 12.4
 0 -7 8 75.59 16.3
 -1 7 -8 504.35 28.8
 -1 7 -8 500.95 30.6
 1 -7 8 464.95 25.1
 1 -7 8 513.15 29.9
 1 -7 8 517.25 35.7
 1 -7 8 490.85 34.5
 -2 7 -8 78.29 14.9
 2 -7 8 63.39 14.5
 2 -7 8 54.69 14.9
 2 -7 8 71.69 10.8
 2 -7 8 80.29 14.3
 -3 7 -8 32.9 8.7
 -3 7 -8 34.7 9.6
 -3 7 -8 50.09 12
 3 -7 8 22.5 9.9
 3 -7 8 31.7 11.4
 3 -7 8 45.9 8.5
 3 -7 8 40 9.9
 -4 7 -8 113.79 19.1
 -4 7 -8 111.29 10.7
 -4 7 -8 161.08 22.7
 -4 7 -8 123.79 17.1
 4 -7 8 93.39 14.9
 4 -7 8 132.69 24.7
 4 -7 8 112.89 11
 4 -7 8 143.79 25.7
 -5 7 -8 50.69 12.1
 -5 7 -8 47.4 11.9
 -5 7 -8 82.89 17.5
 -5 7 -8 63.89 10.6
 5 -7 8 59.59 16.5
 5 -7 8 47.1 14.9
 5 -7 8 46.7 9.8
 4 6 -8 4.1 2.6
 4 6 -8 13.7 7.1
 -4 -6 8 10.3 5.2
 -4 -6 8 1 2.4
 3 6 -8 4.1 3.9
 3 6 -8 1.2 1.2
 -3 -6 8 2.3 2.5
 -3 -6 8 1.2 2.3
 2 6 -8 172.18 13.1
 2 6 -8 137.29 12.2
 -2 -6 8 130.39 17.1
 -2 -6 8 158.48 15.7
 -2 -6 8 97.79 16.1
 1 6 -8 4.1 3.4
 1 6 -8 3.5 2.8
 1 6 -8 6.9 3.6
 -1 -6 8 8.3 5.3
 -1 -6 8 5.4 4.1
 -1 -6 8 4.8 3.9
 -1 -6 8 3.7 2.7
 0 6 -8 490.35 28.7
 0 6 -8 437.76 25.4
 0 -6 8 470.55 31.2
 0 -6 8 447.56 27.6
 0 -6 8 396.86 30.4
 0 -6 8 495.85 25.9
 -1 6 -8 0.1 1
 -1 6 -8 -0.8 0.9
 -1 6 -8 2.1 2.6
 1 -6 8 -0.3 1
 1 -6 8 1.9 2.2
 1 -6 8 -0.2 0.8
 1 -6 8 0.5 1
 -2 6 -8 73.59 14
 -2 6 -8 52.69 11.9
 -2 6 -8 67.09 12.8
 2 -6 8 59.29 13.7
 2 -6 8 50.79 10
 2 -6 8 64.59 10.1
 2 -6 8 60.39 13.9
 -3 6 -8 1301.57 47.8
 -3 6 -8 1321.87 58.19
 -3 6 -8 1222.78 55.99
 3 -6 8 1323.07 55.49
 3 -6 8 1400.36 67.39
 3 -6 8 1348.07 49
 3 -6 8 1305.37 64.59
 -4 6 -8 4.9 3.7
 -4 6 -8 1.2 1.7
 -4 6 -8 3 3.6
 -4 6 -8 -0.4 0.8
 4 -6 8 -0.1 1.1
 4 -6 8 0.6 1.3
 4 -6 8 -0.5 1.3
 4 -6 8 5.1 3.2
 -5 6 -8 -0.2 0.8
 -5 6 -8 1.2 2.2
 -5 6 -8 2.1 3.1
 5 -6 8 -0.6 0.9
 5 -6 8 1.6 3.5
 5 -6 8 0.5 2.1
 -6 6 -8 168.28 29.5
 -6 6 -8 111.59 19.1
 -6 6 -8 144.09 18.4
 -6 6 -8 149.49 25.1
 6 -6 8 127.99 18.7
 6 -6 8 118.69 26.4
 5 5 -8 29.7 10.1
 5 5 -8 24.2 6.6
 -5 -5 8 23.5 8.5
 -5 -5 8 30.6 8.5
 4 5 -8 4.1 3.6
 4 5 -8 5.5 3.1
 -4 -5 8 7.8 4.5
 3 5 -8 390.66 21.7
 3 5 -8 368.16 29.1
 3 5 -8 398.06 20.2
 -3 -5 8 415.46 28.4
 2 5 -8 134.39 12
 2 5 -8 129.99 12.5
 -2 -5 8 151.88 20.2
 -2 -5 8 155.28 15.1
 -2 -5 8 128.19 20.9
 1 5 -8 63.59 13.8
 1 5 -8 53.89 9
 1 5 -8 68.79 12.4
 -1 -5 8 82.79 12.9
 -1 -5 8 88.59 14.4
 0 5 -8 55.59 10.8
 0 5 -8 36 9.3
 0 5 -8 57.49 12.3
 0 -5 8 75.69 13.3
 0 -5 8 51.69 11.8
 0 -5 8 39.1 7.8
 0 -5 8 55.59 13.1
 -1 5 -8 563.14 31.1
 -1 5 -8 606.34 36.7
 -1 5 -8 555.14 33.3
 1 -5 8 556.84 31.4
 1 -5 8 545.15 27.7
 1 -5 8 570.14 35.3
 1 -5 8 600.04 38
 -2 5 -8 317.07 24.8
 -2 5 -8 321.97 23.7
 -2 5 -8 322.67 25.1
 -2 5 -8 345.47 20.1
 2 -5 8 297.47 22.4
 2 -5 8 331.07 20
 2 -5 8 307.67 27.4
 -3 5 -8 2.4 2.9
 -3 5 -8 -0.3 0.8
 -3 5 -8 3.8 3.1
 3 -5 8 0.9 2.8
 3 -5 8 2.5 3.2
 3 -5 8 3.5 2.7
 3 -5 8 -0.3 1.1
 -4 5 -8 169.88 22.6
 -4 5 -8 194.28 25.5
 -4 5 -8 199.48 23.8
 -4 5 -8 174.88 15
 4 -5 8 126.09 21.2
 4 -5 8 167.88 27
 4 -5 8 123.29 16.5
 4 -5 8 168.98 16
 -5 5 -8 16.2 7
 -5 5 -8 30.1 10.5
 -5 5 -8 17.9 7.3
 -5 5 -8 30.8 8.6
 5 -5 8 12.3 7.4
 5 -5 8 19.9 7.3
 5 -5 8 17.5 7.7
 -6 5 -8 6.8 5.1
 -6 5 -8 1.4 2.6
 -6 5 -8 6.9 4.4
 -6 5 -8 12.2 6.8
 6 -5 8 16.1 8.6
 6 -5 8 10.5 5.4
 6 -5 8 12.9 7.7
 5 4 -8 515.65 26.6
 5 4 -8 492.95 37.8
 -5 -4 8 479.05 32.5
 -5 -4 8 472.95 29.9
 4 4 -8 12 3.4
 4 4 -8 7.5 3.6
 -4 -4 8 11.8 5.8
 -4 -4 8 23.6 8.1
 3 4 -8 21.9 6
 3 4 -8 24 6.3
 -3 -4 8 18.5 6.4
 -3 -4 8 12.1 5.3
 -3 -4 8 19.6 7.4
 2 4 -8 36.8 8.6
 2 4 -8 39.6 7.5
 2 4 -8 49.9 12.8
 -2 -4 8 36.7 9.6
 -2 -4 8 40 9.8
 -2 -4 8 20.2 8.1
 1 4 -8 122.99 19.5
 1 4 -8 109.19 13.7
 1 4 -8 113.69 14.9
 -1 -4 8 132.39 17.3
 -1 -4 8 123.39 12.3
 -1 -4 8 97.49 16.2
 0 4 -8 167.98 20
 0 4 -8 148.59 17.5
 0 4 -8 114.99 16.8
 0 -4 8 112.19 17.2
 0 -4 8 186.68 21.1
 0 -4 8 127.39 12.2
 -1 4 -8 4.1 3.1
 -1 4 -8 3.7 3.7
 -1 4 -8 -0.3 1.1
 -1 4 -8 1.1 1.8
 1 -4 8 -0.3 0.7
 1 -4 8 1.2 2.2
 1 -4 8 0.8 1.6
 1 -4 8 -0.1 1.1
 -2 4 -8 150.68 19.4
 -2 4 -8 217.88 18.9
 -2 4 -8 191.98 14.9
 2 -4 8 155.08 22
 2 -4 8 198.98 25.2
 2 -4 8 181.48 14.9
 2 -4 8 227.38 18.8
 -3 4 -8 273.07 22.6
 -3 4 -8 250.37 18.4
 -3 4 -8 261.07 23.4
 -3 4 -8 287.67 24
 3 -4 8 329.87 36.8
 3 -4 8 305.37 22.6
 3 -4 8 287.97 19.7
 -4 4 -8 16.3 5.7
 -4 4 -8 7.7 4.7
 -4 4 -8 10.8 5.7
 -4 4 -8 10.3 5.3
 4 -4 8 15.8 5.8
 4 -4 8 14.5 5.9
 4 -4 8 13.2 6.9
 4 -4 8 4.3 4
 -5 4 -8 502.55 35.5
 -5 4 -8 525.95 31.1
 -5 4 -8 452.75 33.9
 -5 4 -8 527.15 34.3
 5 -4 8 568.84 76.99
 5 -4 8 505.85 31.4
 5 -4 8 540.25 39.9
 -6 4 -8 181.88 25.8
 -6 4 -8 264.87 33.9
 -6 4 -8 216.98 26.8
 -6 4 -8 216.38 20.3
 6 -4 8 259.57 37.4
 6 -4 8 204.68 23.2
 6 3 -8 0.7 1.7
 6 3 -8 -0.4 1.8
 -6 -3 8 -0.2 1.8
 -6 -3 8 -0.6 0.9
 5 3 -8 217.78 30.2
 5 3 -8 152.28 14.1
 -5 -3 8 211.28 24.5
 -5 -3 8 211.48 24.7
 4 3 -8 114.79 14
 4 3 -8 126.79 25.6
 4 3 -8 113.99 10.3
 -4 -3 8 120.29 18.4
 -4 -3 8 147.29 19.6
 3 3 -8 419.26 31.8
 3 3 -8 412.46 23.7
 3 3 -8 419.96 23.2
 -3 -3 8 414.66 30
 -3 -3 8 419.46 27.4
 -3 -3 8 421.76 26.6
 2 3 -8 2 2.6
 2 3 -8 6.7 4.2
 2 3 -8 3 2.3
 -2 -3 8 5.4 3.5
 -2 -3 8 2.6 2.7
 -2 -3 8 6.5 4.4
 1 3 -8 542.35 34.4
 1 3 -8 591.64 31.9
 1 3 -8 541.35 27.9
 -1 -3 8 527.15 27.9
 -1 -3 8 526.15 34.2
 -1 -3 8 519.75 30
 0 3 -8 596.54 30.8
 0 3 -8 572.34 35.3
 0 3 -8 527.05 32.2
 0 3 -8 603.74 28.9
 0 -3 8 609.54 32.2
 0 -3 8 644.84 38.1
 0 -3 8 596.64 29.6
 -1 3 -8 782.22 34.7
 -1 3 -8 751.32 40.8
 -1 3 -8 888.81 44.4
 -1 3 -8 815.02 38.7
 1 -3 8 803.02 38.8
 1 -3 8 794.72 35.5
 1 -3 8 841.92 45.7
 -2 3 -8 12.6 5.9
 -2 3 -8 6.3 3.8
 -2 3 -8 7.9 4.3
 2 -3 8 6.4 4.5
 2 -3 8 13.7 5.3
 2 -3 8 5.6 3.4
 -3 3 -8 1362.06 60.79
 -3 3 -8 1333.07 52.79
 -3 3 -8 1367.36 58.09
 -3 3 -8 1343.27 59.59
 3 -3 8 1353.66 57.39
 3 -3 8 1290.27 64.09
 -4 3 -8 122.29 18.5
 -4 3 -8 154.38 15.4
 -4 3 -8 113.69 17.7
 -4 3 -8 152.08 21.8
 4 -3 8 150.28 18.2
 4 -3 8 118.39 16.1
 4 -3 8 184.48 28
 -5 3 -8 42.9 11.7
 -5 3 -8 50.19 12.1
 -5 3 -8 45.8 11.1
 -5 3 -8 33.2 10.5
 5 -3 8 62.59 17.2
 5 -3 8 31 9.1
 -6 3 -8 5.8 5.3
 -6 3 -8 7.4 5.4
 -6 3 -8 6.2 5.1
 -6 3 -8 15.6 7.3
 6 -3 8 1.7 2.1
 6 -3 8 -0.1 2
 6 2 -8 79.09 12
 6 2 -8 88.69 20.1
 -6 -2 8 132.79 21.2
 -6 -2 8 123.09 17.7
 5 2 -8 306.27 20.8
 5 2 -8 353.16 31.9
 5 2 -8 311.17 17.7
 -5 -2 8 282.67 24
 -5 -2 8 313.77 24.3
 4 2 -8 178.98 14.5
 4 2 -8 182.28 14.9
 4 2 -8 191.88 28.3
 -4 -2 8 167.08 21.5
 -4 -2 8 123.39 16.6
 3 2 -8 821.72 46.2
 3 2 -8 766.82 35.8
 3 2 -8 740.33 33.6
 -3 -2 8 761.72 41.2
 -3 -2 8 730.23 38.2
 -3 -2 8 729.43 36.3
 2 2 -8 470.25 25
 2 2 -8 441.56 26.8
 2 2 -8 460.95 32.4
 -2 -2 8 470.05 26.2
 -2 -2 8 403.56 26.5
 -2 -2 8 423.06 30
 1 2 -8 4.7 3.9
 1 2 -8 4.6 2.8
 1 2 -8 2.7 2.8
 -1 -2 8 6.3 4.6
 -1 -2 8 2.3 2.5
 -1 -2 8 4.2 2.6
 0 2 -8 3.9 3.7
 0 2 -8 1 1.5
 0 2 -8 2 2.3
 0 2 -8 -0.7 0.7
 0 -2 8 3.4 3.4
 0 -2 8 2.1 2.2
 0 -2 8 0 1
 -1 2 -8 320.67 24.8
 -1 2 -8 291.77 24.2
 -1 2 -8 287.57 21.2
 -1 2 -8 308.57 20
 1 -2 8 316.87 22.2
 1 -2 8 356.06 27.7
 1 -2 8 311.07 20.1
 -2 2 -8 12.8 4.8
 -2 2 -8 10.6 5
 -2 2 -8 16.4 6
 2 -2 8 17 7.6
 2 -2 8 18.8 6.7
 2 -2 8 18.7 6.4
 -3 2 -8 0.6 2
 -3 2 -8 1.5 2.3
 -3 2 -8 8.1 5.2
 -3 2 -8 3.5 3.5
 3 -2 8 1.8 3
 3 -2 8 3.2 2.7
 3 -2 8 4.2 2.9
 -4 2 -8 14.9 6.2
 -4 2 -8 19.6 6.9
 -4 2 -8 21 8.5
 -4 2 -8 22.6 7.7
 4 -2 8 25.2 7.5
 4 -2 8 21.1 9.5
 4 -2 8 34.5 8.7
 -5 2 -8 106.89 19.4
 -5 2 -8 107.29 18.6
 -5 2 -8 102.09 17.7
 -5 2 -8 107.19 18.2
 5 -2 8 111.89 23.5
 5 -2 8 80.09 13
 -6 2 -8 21.8 8.6
 -6 2 -8 16.7 8.1
 -6 2 -8 1.2 3.2
 -6 2 -8 11.5 5.9
 6 -2 8 8.6 5.5
 6 -2 8 8.4 7.1
 6 1 -8 -0.1 1
 6 1 -8 2.3 1.6
 6 1 -8 0.4 2.1
 6 1 -8 2.4 2.6
 -6 -1 8 2.4 3.3
 -6 -1 8 -0.2 0.9
 5 1 -8 6.3 3.5
 5 1 -8 2.9 3
 5 1 -8 1.9 2.8
 -5 -1 8 0.4 1.8
 -5 -1 8 0 1.1
 -5 -1 8 0.6 1.7
 4 1 -8 73.99 12.6
 4 1 -8 74.39 11.4
 4 1 -8 63.19 14.5
 -4 -1 8 121.19 18.5
 -4 -1 8 83.29 19.8
 -4 -1 8 86.69 14.4
 3 1 -8 44.3 12
 3 1 -8 78.59 12.1
 3 1 -8 81.99 14.4
 -3 -1 8 79.69 14.7
 -3 -1 8 77.39 14
 -3 -1 8 82.29 14.2
 2 1 -8 113.99 17.4
 2 1 -8 120.09 14.8
 2 1 -8 115.39 19.3
 -2 -1 8 68.79 10.4
 -2 -1 8 104.79 17.5
 -2 -1 8 87.59 13
 1 1 -8 281.27 18.8
 1 1 -8 307.57 19.9
 1 1 -8 275.77 21.9
 1 1 -8 269.27 23.8
 -1 -1 8 259.77 23.1
 -1 -1 8 294.67 20
 -1 -1 8 287.47 21
 0 1 -8 7.9 4
 0 1 -8 0.8 1.9
 0 1 -8 0.5 1.4
 0 -1 8 2.8 2.5
 0 -1 8 3.9 3.6
 0 -1 8 4.3 3
 -1 1 -8 66.59 13.4
 -1 1 -8 54.89 10.8
 -1 1 -8 55.49 10.8
 -1 1 -8 48.3 10.7
 1 -1 8 55.19 10.1
 1 -1 8 39.2 10.6
 1 -1 8 61.49 11.1
 -2 1 -8 14.7 6.6
 -2 1 -8 26 7.7
 -2 1 -8 21.2 6.6
 -2 1 -8 28.6 8.7
 2 -1 8 22.4 6.7
 2 -1 8 20.2 9.2
 2 -1 8 25.1 9.2
 -3 1 -8 644.34 37.3
 -3 1 -8 623.04 35.4
 -3 1 -8 582.44 32.8
 -3 1 -8 619.54 38.8
 3 -1 8 613.64 33.1
 3 -1 8 559.84 38.7
 3 -1 8 533.45 31
 -4 1 -8 21.4 7.5
 -4 1 -8 13.4 6.7
 -4 1 -8 11.2 5.6
 -4 1 -8 27.1 8.6
 4 -1 8 4.7 4.8
 4 -1 8 16.6 6.4
 4 -1 8 7 3.7
 -5 1 -8 113.29 18.8
 -5 1 -8 106.09 18.6
 -5 1 -8 131.89 19.9
 -5 1 -8 146.59 21.8
 5 -1 8 118.29 25.3
 5 -1 8 127.19 24.3
 6 0 -8 9.8 6.9
 6 0 -8 22.4 5.4
 6 0 -8 26.8 7.9
 -6 0 8 27.2 8.5
 -6 0 8 18.3 7.7
 -6 0 8 28.7 9.7
 5 0 -8 104.69 15
 5 0 -8 91.19 19.6
 -5 0 8 92.29 14.8
 -5 0 8 126.59 19.7
 4 0 -8 18.8 5.4
 4 0 -8 51.49 14.3
 -4 0 8 32.1 8.8
 -4 0 8 31.1 7.7
 -4 0 8 28.5 8.6
 3 0 -8 2553.14 97.39
 3 0 -8 2454.55 80.49
 -3 0 8 2567.94 87.59
 -3 0 8 2548.65 90.59
 -3 0 8 2401.16 91.79
 2 0 -8 2.4 3.3
 2 0 -8 -0.4 0.9
 -2 0 8 2.3 2
 -2 0 8 -0.6 0.7
 -2 0 8 2.2 2.7
 1 0 -8 78.59 12.3
 1 0 -8 64.59 13.5
 1 0 -8 106.79 13.7
 -1 0 8 59.49 10
 -1 0 8 90.19 15.1
 -1 0 8 75.59 12.1
 0 0 -8 1116.39 46.1
 0 0 -8 1124.69 45.1
 0 0 -8 1049.79 51.09
 0 0 -8 1146.09 53.49
 0 0 8 1148.89 47.4
 0 0 8 1146.09 53.69
 0 0 8 1059.59 44.8
 -1 0 -8 349.17 23.3
 -1 0 -8 359.96 27
 -1 0 -8 340.37 22.2
 -1 0 -8 349.57 27.2
 1 0 8 336.57 22.8
 1 0 8 349.27 25.9
 1 0 8 336.77 27
 -2 0 -8 0.7 1.7
 -2 0 -8 5 4
 -2 0 -8 5.7 3.9
 -2 0 -8 2.3 2.8
 2 0 8 4.4 3.1
 -3 0 -8 19.5 7
 -3 0 -8 21.5 8.5
 -3 0 -8 12.1 5.5
 -3 0 -8 9.7 5.3
 3 0 8 24.8 8.4
 3 0 8 27.9 9.8
 -4 0 -8 141.09 21.1
 -4 0 -8 114.99 18.3
 -4 0 -8 126.29 20.3
 -4 0 -8 118.39 18.7
 4 0 8 118.79 15.6
 4 0 8 131.49 21.8
 4 0 8 187.88 25.5
 -5 0 -8 37.4 10.5
 -5 0 -8 40.8 12.1
 -5 0 -8 25.4 9.6
 5 0 8 35.8 12.6
 5 0 8 34.6 8.5
 7 -1 -8 111.89 24.9
 7 -1 -8 96.99 15.7
 7 -1 -8 113.79 11
 -7 1 8 83.19 17.2
 -7 1 8 101.99 16.7
 -7 1 8 69.79 13.1
 6 -1 -8 157.78 27.2
 6 -1 -8 157.28 13
 6 -1 -8 168.88 19.8
 -6 1 8 167.28 21
 -6 1 8 168.58 22.6
 -6 1 8 166.58 23.8
 5 -1 -8 412.16 25.3
 5 -1 -8 422.16 36.3
 -5 1 8 421.36 29.5
 4 -1 -8 206.18 27.4
 4 -1 -8 247.98 18.2
 -4 1 8 249.08 21.5
 -4 1 8 213.08 18.1
 -4 1 8 263.47 38.2
 3 -1 -8 179.68 26.7
 3 -1 -8 156.58 14
 -3 1 8 190.78 23.4
 -3 1 8 185.08 22.2
 2 -1 -8 15.7 7.1
 2 -1 -8 15.4 5.1
 -2 1 8 21.8 7.3
 -2 1 8 11.5 4.6
 -2 1 8 7.6 4.5
 1 -1 -8 8.1 4.5
 1 -1 -8 8.1 3.5
 1 -1 -8 7.7 3.7
 -1 1 8 13.5 5.3
 -1 1 8 8.2 4.4
 -1 1 8 1.6 2.6
 0 -1 -8 69.59 14.5
 0 -1 -8 83.69 13.4
 0 -1 -8 105.99 14.7
 0 1 8 72.09 13.8
 0 1 8 65.39 12.4
 0 1 8 86.19 12.9
 -1 -1 -8 102.79 17
 -1 -1 -8 81.99 12.2
 -1 -1 -8 127.19 19.7
 -1 -1 -8 77.79 12.1
 1 1 8 114.89 16.7
 1 1 8 82.89 15.3
 1 1 8 76.79 12.8
 -2 -1 -8 12.4 5.8
 -2 -1 -8 16.8 7.1
 -2 -1 -8 21.1 7.4
 -2 -1 -8 18.4 7.8
 2 1 8 23 8.3
 -3 -1 -8 35.5 9.5
 -3 -1 -8 63.89 14.3
 -3 -1 -8 65.89 13
 -3 -1 -8 56.79 12.9
 3 1 8 59.89 14
 -4 -1 -8 4 3.7
 -4 -1 -8 5.7 5
 -4 -1 -8 5.1 4.2
 -4 -1 -8 1.3 2.4
 4 1 8 4.7 3.7
 4 1 8 -0.7 1.3
 -5 -1 -8 202.48 24.5
 -5 -1 -8 181.08 25.1
 -5 -1 -8 167.98 25.8
 -5 -1 -8 154.28 22.2
 5 1 8 176.08 26.7
 7 -2 -8 1.8 2.4
 7 -2 -8 21.8 10.4
 -7 2 8 5.6 3.6
 -7 2 8 6.2 4
 -7 2 8 3.3 3.6
 6 -2 -8 3 2.7
 6 -2 -8 7.5 7.1
 -6 2 8 -0.1 1.3
 -6 2 8 0 1.3
 -6 2 8 1.7 2.4
 5 -2 -8 -0.4 1.4
 5 -2 -8 2.4 2.4
 -5 2 8 0.2 1.1
 -5 2 8 1 2.1
 -5 2 8 -0.5 1.1
 4 -2 -8 24.1 11
 -4 2 8 17.8 6.1
 -4 2 8 25.1 8.2
 -4 2 8 38.7 10.6
 3 -2 -8 108.29 20.3
 3 -2 -8 79.09 12.2
 -3 2 8 73.29 13.4
 -3 2 8 75.29 13.3
 2 -2 -8 639.04 39.7
 2 -2 -8 541.35 28.9
 2 -2 -8 560.14 29
 -2 2 8 603.64 35.1
 -2 2 8 600.44 32.8
 -2 2 8 621.34 31.6
 1 -2 -8 969.2 50.09
 1 -2 -8 960.7 40.8
 1 -2 -8 994.5 41.9
 -1 2 8 1005.7 44.2
 -1 2 8 971.3 42.9
 0 -2 -8 467.85 27.2
 0 -2 -8 449.36 31.4
 0 2 8 465.15 27.1
 0 2 8 460.75 27.4
 0 2 8 495.35 32
 -1 -2 -8 -0.4 0.7
 -1 -2 -8 3.9 2.9
 1 2 8 2.4 3.1
 1 2 8 1.3 1.7
 -2 -2 -8 228.28 26.4
 -2 -2 -8 168.28 17.2
 -2 -2 -8 177.68 23.6
 -2 -2 -8 180.78 16.9
 2 2 8 190.68 23.4
 -3 -2 -8 319.97 25
 -3 -2 -8 297.47 23.3
 -3 -2 -8 309.97 28.1
 -3 -2 -8 345.47 26.3
 3 2 8 311.57 26.8
 3 2 8 276.47 19.5
 3 2 8 283.37 25
 -4 -2 -8 141.89 22.6
 4 2 8 152.48 13.8
 4 2 8 169.48 24.6
 6 -3 -8 64.69 18.1
 6 -3 -8 36.5 8.4
 6 -3 -8 55.69 10.5
 -6 3 8 75.29 14.1
 -6 3 8 67.89 14.5
 -6 3 8 52.99 11.2
 5 -3 -8 74.69 12.9
 -5 3 8 77.59 14.5
 -5 3 8 87.09 16.5
 -5 3 8 68.49 13.2
 4 -3 -8 46.4 14
 4 -3 -8 42 8.7
 -4 3 8 48.8 10.2
 -4 3 8 35.7 9
 -4 3 8 50.39 11.5
 3 -3 -8 183.38 15.3
 3 -3 -8 195.98 27.5
 -3 3 8 190.28 17
 -3 3 8 155.68 18.7
 -3 3 8 223.68 19.4
 2 -3 -8 584.04 29
 2 -3 -8 608.34 39.1
 2 -3 -8 559.64 29.5
 -2 3 8 571.14 39.7
 -2 3 8 550.64 36.6
 1 -3 -8 110.89 14.3
 1 -3 -8 73.69 12
 1 -3 -8 95.59 16.9
 -1 3 8 137.79 19.2
 -1 3 8 138.39 18.9
 0 -3 -8 209.28 24.4
 0 -3 -8 213.18 18
 0 -3 -8 219.48 16.9
 0 3 8 226.88 17.9
 0 3 8 217.28 19.9
 0 3 8 217.58 18.7
 -1 -3 -8 33 9.7
 -1 -3 -8 43.9 9.1
 -1 -3 -8 35.8 10
 1 3 8 41.2 10.3
 -2 -3 -8 133.19 19.8
 -2 -3 -8 109.29 15.8
 -2 -3 -8 77.89 16.3
 -2 -3 -8 108.39 17.9
 2 3 8 136.49 15.8
 2 3 8 147.99 22.5
 -3 -3 -8 2.5 2.7
 -3 -3 -8 -0.4 1
 -3 -3 -8 2.3 2.8
 -3 -3 -8 0.4 1.8
 3 3 8 1 2.6
 3 3 8 1.7 3
 6 -4 -8 230.38 19.7
 6 -4 -8 223.68 35.7
 6 -4 -8 257.67 20.7
 -6 4 8 253.57 28.9
 -6 4 8 248.88 22.1
 -6 4 8 268.87 25.4
 5 -4 -8 105.69 23
 5 -4 -8 75.69 12.5
 -5 4 8 103.89 16.2
 -5 4 8 112.69 18.1
 -5 4 8 114.59 17
 4 -4 -8 14.9 5.2
 4 -4 -8 17.5 9.2
 -4 4 8 19.3 6.7
 -4 4 8 34.5 9.1
 -4 4 8 41.4 10.8
 3 -4 -8 50.59 14.6
 3 -4 -8 51.79 10.2
 -3 4 8 72.29 13.4
 -3 4 8 56.09 11.9
 2 -4 -8 6.5 5.1
 2 -4 -8 20 5.9
 2 -4 -8 18.2 7
 -2 4 8 15.6 6.1
 -2 4 8 7.5 4
 1 -4 -8 482.15 26.2
 1 -4 -8 506.75 28.8
 1 -4 -8 551.54 35.9
 -1 4 8 503.65 29.7
 -1 4 8 485.95 28.9
 0 -4 -8 202.78 18.1
 0 -4 -8 195.08 15.9
 0 -4 -8 232.58 21.8
 0 4 8 217.78 20
 0 4 8 243.98 19.3
 -1 -4 -8 1.7 2.5
 -1 -4 -8 -0.3 1.3
 -1 -4 -8 -0.2 0.8
 1 4 8 -0.4 0.9
 1 4 8 1.1 2.1
 1 4 8 1.1 1.8
 -2 -4 -8 309.77 23.8
 -2 -4 -8 223.28 18.6
 -2 -4 -8 263.27 23.3
 2 4 8 239.78 20.6
 2 4 8 275.97 17.4
 2 4 8 251.87 23.8
 -3 -4 -8 8.7 4.6
 -3 -4 -8 10.5 6.4
 -3 -4 -8 1.6 2.9
 -3 -4 -8 1 2.2
 3 4 8 6.9 3.1
 3 4 8 15.1 6.1
 6 -5 -8 11 5.4
 6 -5 -8 5.7 4.3
 6 -5 -8 7.9 7.5
 -6 5 8 4.7 3.2
 -6 5 8 4.3 3.9
 5 -5 -8 12.6 6.2
 5 -5 -8 8.6 4.3
 5 -5 -8 9.1 7.2
 -5 5 8 12.1 6.2
 -5 5 8 10.4 5.1
 -5 5 8 12.3 5.1
 4 -5 -8 88.39 18.8
 4 -5 -8 86.69 12.5
 -4 5 8 102.49 14.6
 -4 5 8 103.89 16.9
 -4 5 8 104.29 15.2
 3 -5 -8 114.99 14.8
 3 -5 -8 142.79 22.9
 -3 5 8 134.89 17.4
 -3 5 8 132.59 16.4
 -3 5 8 143.59 19.4
 2 -5 -8 75.29 16.4
 2 -5 -8 83.39 12.1
 2 -5 -8 82.99 13.8
 -2 5 8 71.89 12
 -2 5 8 111.89 16.5
 -2 5 8 74.79 12.5
 1 -5 -8 1.5 1.9
 1 -5 -8 -0.5 1.1
 1 -5 -8 2.6 2.4
 -1 5 8 1.1 1.8
 -1 5 8 0.8 1.5
 -1 5 8 1.6 2.3
 0 -5 -8 468.35 29.5
 0 -5 -8 428.66 30.8
 0 -5 -8 433.36 24.4
 0 5 8 469.95 26.2
 0 5 8 477.65 25.5
 0 5 8 462.95 29.9
 -1 -5 -8 39.2 9.8
 -1 -5 -8 54.89 10.1
 -1 -5 -8 46.2 11.3
 1 5 8 39 10.7
 1 5 8 52.79 9.6
 1 5 8 47.1 8.3
 -2 -5 -8 35 9.3
 -2 -5 -8 27.5 7.3
 -2 -5 -8 33.3 14.2
 2 5 8 40.4 8.2
 5 -6 -8 37.9 14.7
 5 -6 -8 31.8 8
 -5 6 8 25.2 9.8
 -5 6 8 20.7 6.5
 -5 6 8 39.5 9.4
 4 -6 -8 131.29 21.6
 4 -6 -8 123.49 23.3
 -4 6 8 141.19 17.8
 -4 6 8 104.49 17
 -4 6 8 111.89 14.5
 3 -6 -8 146.69 13.7
 3 -6 -8 168.58 25.2
 -3 6 8 148.09 13.7
 -3 6 8 157.98 19.5
 -3 6 8 157.08 24.9
 2 -6 -8 318.07 20.5
 2 -6 -8 361.96 23.7
 2 -6 -8 282.27 32.3
 -2 6 8 358.36 24.1
 -2 6 8 345.87 20.9
 -2 6 8 344.07 24.2
 1 -6 -8 24.5 8.8
 1 -6 -8 18.4 6.7
 1 -6 -8 19.9 5.8
 -1 6 8 16 5.2
 -1 6 8 11.3 6.5
 -1 6 8 20 5.6
 0 -6 -8 207.78 25.4
 0 -6 -8 176.98 13.9
 0 -6 -8 168.48 22.2
 0 6 8 153.88 21.3
 0 6 8 170.98 12.5
 0 6 8 152.48 12.2
 3 -7 -8 7.1 6
 3 -7 -8 4.2 3.2
 -3 7 8 10 5
 -3 7 8 3.5 2.4
 -3 7 8 1.3 2.4
 2 -7 -8 11.8 5.5
 2 -7 -8 11.4 6.7
 2 -7 -8 14.3 4.8
 -2 7 8 29 7.7
 1 9 -9 362.86 23.3
 1 9 -9 358.66 19.9
 -1 -9 9 405.76 30.6
 -1 -9 9 331.07 24.6
 -1 -9 9 352.26 28.7
 -1 -9 9 359.66 25.4
 0 9 -9 20.6 7
 0 9 -9 19.4 6.7
 0 9 -9 24 6.4
 0 -9 9 15.4 6
 0 -9 9 33.7 11.3
 0 -9 9 16.6 6
 -1 9 -9 -0.5 1.2
 -1 9 -9 0.2 1.7
 -1 9 -9 0.1 1.3
 1 -9 9 0.5 1.8
 1 -9 9 1.5 1.9
 1 -9 9 1.7 2.8
 -2 9 -9 133.99 18.7
 -2 9 -9 137.89 21.5
 -2 9 -9 166.28 20.5
 2 -9 9 131.59 26
 2 -9 9 129.29 33.7
 2 -9 9 141.29 19.5
 2 -9 9 150.78 12.7
 -3 9 -9 -0.4 1.2
 -3 9 -9 2.6 2.7
 -3 9 -9 -0.4 1.3
 3 -9 9 -0.5 1
 3 -9 9 -0.4 1.8
 -4 9 -9 361.96 30.2
 4 -9 9 432.46 39.8
 4 -9 9 412.46 38.6
 4 -9 9 396.96 29.1
 2 8 -9 195.98 15.1
 2 8 -9 197.88 14.2
 2 8 -9 199.78 18.5
 -2 -8 9 205.28 19.6
 -2 -8 9 188.18 22.4
 -2 -8 9 135.09 28.7
 1 8 -9 60.49 11.4
 1 8 -9 60.59 9.9
 1 8 -9 68.09 13.5
 -1 -8 9 69.09 13.2
 -1 -8 9 69.69 15.3
 -1 -8 9 72.79 16
 -1 -8 9 54.89 11.1
 0 8 -9 3.9 3.5
 0 8 -9 7.3 3.9
 0 -8 9 1.9 3.5
 0 -8 9 0.3 1.3
 0 -8 9 4.1 3.9
 0 -8 9 3.3 2.7
 -1 8 -9 0.5 1.4
 -1 8 -9 9.8 4.8
 -1 8 -9 1.3 2.4
 1 -8 9 2.8 2.6
 1 -8 9 5.2 4
 1 -8 9 19.7 9.3
 1 -8 9 3.5 3.7
 -2 8 -9 45.6 11.7
 -2 8 -9 35.3 9.7
 2 -8 9 34.4 7.5
 2 -8 9 25.4 9.1
 2 -8 9 36.7 12.4
 2 -8 9 31.6 8.8
 -3 8 -9 181.18 25.5
 -3 8 -9 158.78 22.9
 3 -8 9 121.89 23.4
 3 -8 9 152.78 12.9
 3 -8 9 92.69 15.1
 3 -8 9 97.89 18.9
 -4 8 -9 121.79 20.2
 -4 8 -9 123.09 18.4
 -4 8 -9 85.59 18
 4 -8 9 127.69 19.5
 4 -8 9 108.69 11.1
 4 -8 9 105.19 21.1
 3 7 -9 66.29 14.1
 3 7 -9 80.19 9.8
 3 7 -9 63.29 9.9
 -3 -7 9 63.19 17.4
 -3 -7 9 72.79 14.1
 2 7 -9 48.1 11.4
 2 7 -9 90.69 13
 -2 -7 9 86.49 15.4
 -2 -7 9 74.19 14.2
 -2 -7 9 89.79 16.6
 1 7 -9 95.99 13.4
 1 7 -9 88.29 16.1
 1 7 -9 85.69 13.3
 -1 -7 9 119.49 18
 -1 -7 9 129.19 21
 -1 -7 9 101.79 15.3
 -1 -7 9 116.09 20.4
 0 7 -9 36.5 9.1
 0 7 -9 39 11.5
 0 7 -9 31.4 9.5
 0 -7 9 36.3 11.7
 0 -7 9 26 8.6
 0 -7 9 19.9 6.3
 0 -7 9 21 9.1
 -1 7 -9 400.06 27
 1 -7 9 402.76 33
 1 -7 9 361.66 26.4
 1 -7 9 386.26 31.4
 1 -7 9 398.36 23.8
 -2 7 -9 450.05 31.9
 -2 7 -9 465.35 30.7
 -2 7 -9 458.25 31.4
 2 -7 9 506.35 26.1
 2 -7 9 434.46 29.5
 2 -7 9 504.55 37.6
 2 -7 9 473.55 37.2
 -3 7 -9 11.2 6.2
 -3 7 -9 19.1 7.5
 -3 7 -9 18.8 8.2
 3 -7 9 7.6 3.6
 3 -7 9 15 7.6
 3 -7 9 15.9 8.6
 3 -7 9 10 5.5
 -4 7 -9 281.77 32.3
 -4 7 -9 229.28 17.3
 -4 7 -9 276.47 24.3
 4 -7 9 232.88 32.2
 4 -7 9 329.27 30.4
 4 -7 9 267.67 37.1
 4 -7 9 301.67 22.8
 -5 7 -9 2.7 3
 -5 7 -9 7.2 5.2
 -5 7 -9 4 4.3
 5 -7 9 3.9 4.3
 5 -7 9 -1 1.8
 5 -7 9 4.9 3.8
 4 6 -9 102.79 19.4
 4 6 -9 120.99 14.4
 -4 -6 9 110.09 17.2
 -4 -6 9 101.19 22.9
 3 6 -9 84.29 11
 3 6 -9 93.29 12.3
 3 6 -9 113.09 19.2
 -3 -6 9 77.79 15.9
 -3 -6 9 59.29 12.8
 2 6 -9 205.78 16.7
 2 6 -9 211.08 26.9
 2 6 -9 199.78 15.5
 -2 -6 9 206.68 25.7
 -2 -6 9 210.38 19
 -2 -6 9 215.28 20
 1 6 -9 0.2 0.8
 1 6 -9 -0.1 0.6
 -1 -6 9 1 2
 -1 -6 9 -0.4 1
 -1 -6 9 -0.4 0.7
 0 6 -9 144.39 19.3
 0 6 -9 173.98 22.7
 0 -6 9 171.38 25.4
 0 -6 9 133.79 18.2
 0 -6 9 158.18 24.2
 0 -6 9 143.79 14.5
 -1 6 -9 116.09 19.5
 -1 6 -9 79.09 13.1
 -1 6 -9 75.69 15.3
 1 -6 9 89.09 17.4
 1 -6 9 89.79 14.2
 1 -6 9 77.99 17.2
 1 -6 9 75.49 11.9
 -2 6 -9 243.98 21.6
 -2 6 -9 255.37 23.1
 2 -6 9 253.37 18.1
 2 -6 9 257.87 31.9
 2 -6 9 253.97 21.5
 2 -6 9 278.27 26.4
 -3 6 -9 194.48 25
 -3 6 -9 166.18 14.3
 -3 6 -9 184.38 23.6
 3 -6 9 138.79 18.1
 3 -6 9 174.78 27.7
 3 -6 9 191.08 15.6
 3 -6 9 142.99 21.3
 -4 6 -9 24.5 6.8
 -4 6 -9 14.7 6.6
 -4 6 -9 31.6 10.4
 -4 6 -9 28.9 9.6
 4 -6 9 29.3 12.2
 4 -6 9 21 7.6
 4 -6 9 23.9 7.3
 4 -6 9 16.1 8.8
 -5 6 -9 15.8 7.7
 -5 6 -9 15.1 5.8
 -5 6 -9 6 4.4
 -5 6 -9 11 7
 5 -6 9 10.3 7.3
 5 -6 9 18.5 7.9
 5 -6 9 8.2 4.6
 -5 -5 9 29.4 8.9
 4 5 -9 317.27 54.59
 4 5 -9 302.27 19.8
 4 5 -9 323.17 15.6
 -4 -5 9 290.87 25
 -4 -5 9 276.87 24.2
 -4 -5 9 328.97 46.3
 3 5 -9 163.98 13.6
 3 5 -9 153.58 13.7
 -3 -5 9 177.48 22.3
 -3 -5 9 170.88 21.8
 -3 -5 9 155.88 22
 2 5 -9 148.29 17.2
 2 5 -9 120.69 14.9
 -2 -5 9 106.99 15.9
 -2 -5 9 174.78 21.6
 -2 -5 9 111.69 19.6
 1 5 -9 58.99 10.2
 1 5 -9 59.99 11.2
 -1 -5 9 90.39 17.5
 -1 -5 9 90.69 15.6
 -1 -5 9 59.79 10.6
 0 5 -9 22.9 7.8
 0 5 -9 25.4 7.8
 0 -5 9 38.1 12.1
 0 -5 9 34 10.7
 0 -5 9 41.5 10.8
 -1 5 -9 588.44 33
 -1 5 -9 543.15 34.2
 -1 5 -9 568.94 36.1
 1 -5 9 507.85 40.7
 1 -5 9 510.55 28
 1 -5 9 550.94 32.7
 -2 5 -9 9.2 4.2
 -2 5 -9 2.9 2.8
 -2 5 -9 9.1 5.6
 -2 5 -9 6.1 4.3
 2 -5 9 6.8 4.7
 2 -5 9 5.7 3.7
 2 -5 9 4.1 4.8
 2 -5 9 3.6 2.6
 -3 5 -9 1.4 2.2
 -3 5 -9 -0.3 0.9
 -3 5 -9 3 3.3
 3 -5 9 3.4 4.1
 3 -5 9 -0.3 1
 3 -5 9 -0.1 1.1
 3 -5 9 0.8 1.8
 -4 5 -9 355.36 29.7
 -4 5 -9 341.47 27.8
 -4 5 -9 354.26 23.5
 4 -5 9 332.97 25.7
 4 -5 9 388.56 43.9
 4 -5 9 336.67 31.5
 4 -5 9 355.66 23.7
 -5 5 -9 12.6 6.5
 -5 5 -9 8.6 5.9
 -5 5 -9 16.4 6.4
 5 -5 9 8.7 5.2
 5 -5 9 13.4 8.4
 5 -5 9 17.1 7.5
 5 -5 9 24.9 12
 5 4 -9 207.88 16.8
 5 4 -9 196.98 29.5
 -5 -4 9 204.58 25.4
 4 4 -9 267.27 31.6
 4 4 -9 271.37 19
 4 4 -9 264.27 16.5
 -4 -4 9 269.47 23.2
 -4 -4 9 249.18 22.9
 -4 -4 9 265.37 23.7
 3 4 -9 14.7 5.1
 3 4 -9 14.3 5.1
 -3 -4 9 14.5 6.3
 -3 -4 9 6.5 4.6
 -3 -4 9 15.1 7
 2 4 -9 284.07 21.1
 2 4 -9 270.77 31.8
 2 4 -9 326.07 20.9
 -2 -4 9 303.87 22.2
 -2 -4 9 310.57 26.7
 -2 -4 9 287.17 23.2
 1 4 -9 106.79 15.4
 1 4 -9 101.79 14
 1 4 -9 73.99 16.1
 -1 -4 9 117.59 20.2
 -1 -4 9 127.09 18.6
 -1 -4 9 82.49 12.5
 0 4 -9 711.83 35.4
 0 4 -9 622.74 39
 0 4 -9 629.44 36.6
 0 -4 9 639.04 33.4
 0 -4 9 665.13 36.1
 0 -4 9 632.34 40.7
 -1 4 -9 70.69 13.6
 -1 4 -9 99.79 18
 -1 4 -9 87.59 13.9
 1 -4 9 79.49 16
 1 -4 9 53.69 9.6
 1 -4 9 83.49 14.9
 -2 4 -9 232.48 17.8
 -2 4 -9 247.18 21.4
 -2 4 -9 244.88 30.6
 2 -4 9 277.47 22.1
 2 -4 9 222.88 28.1
 -3 4 -9 3.3 3.5
 -3 4 -9 0.5 1.5
 3 -4 9 3.9 3.2
 3 -4 9 -0.2 1
 3 -4 9 2.2 2.7
 3 -4 9 1.3 2.8
 -4 4 -9 0.4 1.7
 -4 4 -9 -0.5 0.9
 -4 4 -9 0.4 1.5
 -4 4 -9 -0.6 1
 4 -4 9 -0.5 0.9
 4 -4 9 0.8 2.2
 4 -4 9 1.8 2.2
 -5 4 -9 153.78 24.3
 -5 4 -9 96.69 15.5
 -5 4 -9 90.79 18
 -5 4 -9 118.99 19.9
 5 -4 9 104.09 22.5
 5 -4 9 137.89 20.4
 5 -4 9 145.49 21
 5 3 -9 97.79 26.4
 5 3 -9 121.09 9.8
 5 3 -9 143.59 16.7
 -5 -3 9 128.69 19.2
 -5 -3 9 130.19 19.9
 -5 -3 9 105.69 19.2
 4 3 -9 278.97 19.4
 4 3 -9 235.38 17.4
 4 3 -9 290.17 34.3
 -4 -3 9 201.38 32.8
 -4 -3 9 256.07 23.3
 -4 -3 9 268.67 23.5
 3 3 -9 28.7 9.9
 3 3 -9 7.7 4.5
 3 3 -9 12 4.4
 -3 -3 9 13.8 5.7
 -3 -3 9 9.9 5.9
 -3 -3 9 7.4 5.3
 2 3 -9 832.52 48.8
 2 3 -9 949.4 40.7
 2 3 -9 963.5 44.5
 -2 -3 9 954.3 50.19
 -2 -3 9 902.51 44.9
 -2 -3 9 931.51 42.5
 1 3 -9 18.4 8.4
 1 3 -9 2.1 2.6
 1 3 -9 3.5 3.4
 -1 -3 9 4.3 4.2
 -1 -3 9 3.4 3
 -1 -3 9 9 4.4
 0 3 -9 -0.3 0.9
 0 3 -9 -0.4 0.8
 0 3 -9 3.3 3
 0 3 -9 0.8 1.7
 0 -3 9 2.7 2.7
 0 -3 9 0 1.6
 0 -3 9 0 1.3
 -1 3 -9 232.18 22.1
 -1 3 -9 257.87 18.5
 -1 3 -9 234.18 28.4
 -1 3 -9 215.68 19.2
 1 -3 9 230.88 29.4
 1 -3 9 244.38 21.9
 1 -3 9 242.58 20.5
 -2 3 -9 322.77 24.5
 -2 3 -9 302.77 21.1
 -2 3 -9 294.07 25.8
 2 -3 9 361.66 25.4
 2 -3 9 280.27 20.7
 2 -3 9 300.07 28.1
 -3 3 -9 111.69 18.7
 -3 3 -9 78.99 12.8
 -3 3 -9 85.29 16.1
 -3 3 -9 89.49 18.4
 3 -3 9 88.89 19.8
 3 -3 9 77.69 14
 3 -3 9 81.59 13.9
 -4 3 -9 152.48 22.2
 -4 3 -9 166.88 24.3
 -4 3 -9 126.49 17.8
 -4 3 -9 92.29 17.2
 4 -3 9 154.58 20.9
 4 -3 9 132.69 18.7
 4 -3 9 141.49 25.8
 -5 3 -9 14.1 6.4
 -5 3 -9 2.3 3.3
 -5 3 -9 2.5 3.2
 -5 3 -9 3.2 3.4
 5 -3 9 9.3 5.9
 5 -3 9 14.4 9.5
 6 2 -9 -0.5 0.9
 6 2 -9 0 2.2
 -6 -2 9 4.3 3.9
 -6 -2 9 0 1.8
 5 2 -9 57.49 10.4
 5 2 -9 56.19 16.5
 5 2 -9 47.1 9.9
 -5 -2 9 27.1 9.3
 -5 -2 9 52.99 12.5
 -5 -2 9 54.39 12.1
 4 2 -9 497.55 38.5
 4 2 -9 502.25 28.5
 4 2 -9 491.75 27.6
 -4 -2 9 463.15 32.6
 -4 -2 9 495.25 32.9
 3 2 -9 157.28 25.6
 3 2 -9 167.18 16.2
 3 2 -9 164.48 14.6
 -3 -2 9 121.39 17.5
 2 2 -9 701.63 37.6
 2 2 -9 706.53 45.9
 2 2 -9 675.53 33.5
 -2 -2 9 691.53 37.9
 -2 -2 9 731.83 42.7
 -2 -2 9 698.43 35.5
 1 2 -9 20.3 6.5
 1 2 -9 28.2 9.1
 1 2 -9 30.6 10.7
 -1 -2 9 32.5 9.2
 -1 -2 9 18.1 7.9
 0 2 -9 197.68 25.1
 0 2 -9 178.08 16.5
 0 2 -9 161.38 20.2
 0 2 -9 191.68 15.9
 0 -2 9 180.48 20.6
 0 -2 9 155.98 22.3
 -1 2 -9 11.5 6.1
 -1 2 -9 23.2 7.8
 -1 2 -9 24.5 7.3
 -1 2 -9 37.3 9
 1 -2 9 17 5.9
 1 -2 9 18.8 7.7
 1 -2 9 32.8 7.8
 -2 2 -9 493.45 34.7
 -2 2 -9 527.85 35.2
 -2 2 -9 506.95 31.6
 -2 2 -9 504.95 33.6
 2 -2 9 495.35 28.8
 2 -2 9 479.95 36.2
 2 -2 9 443.36 29.2
 -3 2 -9 39.6 10.1
 -3 2 -9 86.19 18
 -3 2 -9 62.49 13
 -3 2 -9 51.69 12.4
 3 -2 9 72.89 17.3
 3 -2 9 46.3 9.8
 3 -2 9 65.99 12.9
 -4 2 -9 498.15 34.1
 -4 2 -9 455.45 30.5
 -4 2 -9 441.36 32.5
 -4 2 -9 534.65 37.3
 4 -2 9 449.95 30.9
 4 -2 9 496.55 30.8
 4 -2 9 434.66 37.2
 -5 2 -9 161.68 26
 -5 2 -9 178.58 25.6
 -5 2 -9 133.69 19.8
 -5 2 -9 151.38 23.6
 5 -2 9 145.29 28
 5 -2 9 198.18 30.9
 6 1 -9 10.7 4.6
 6 1 -9 33.8 13.9
 6 1 -9 13 3.8
 6 1 -9 7 4.3
 -6 -1 9 4.9 3.8
 -6 -1 9 5 4.2
 -6 -1 9 6.1 4.5
 5 1 -9 308.27 38
 5 1 -9 298.57 21.3
 5 1 -9 318.07 22
 -5 -1 9 276.77 23.5
 -5 -1 9 270.47 24
 4 1 -9 138.79 16.9
 4 1 -9 120.69 23.5
 4 1 -9 114.59 15.9
 -4 -1 9 109.09 17.2
 -4 -1 9 181.78 24.1
 3 1 -9 -0.4 0.9
 3 1 -9 -0.4 1
 3 1 -9 -0.7 0.8
 -3 -1 9 -0.5 1.1
 -3 -1 9 2.1 2.8
 -3 -1 9 -0.4 0.9
 2 1 -9 364.76 23.2
 2 1 -9 336.57 25.8
 2 1 -9 360.26 30.5
 -2 -1 9 399.86 25.3
 -2 -1 9 415.36 30.8
 -2 -1 9 394.86 27.1
 1 1 -9 29.9 8.6
 1 1 -9 54.29 12.8
 1 1 -9 24 7
 1 1 -9 47.4 10
 -1 -1 9 17.4 7.1
 -1 -1 9 32.8 8.8
 -1 -1 9 37.3 9.8
 0 1 -9 531.85 35.6
 0 1 -9 447.36 28
 0 1 -9 614.74 44.9
 0 1 -9 482.75 27.4
 0 -1 9 560.94 36.8
 0 -1 9 460.85 29.3
 -1 1 -9 545.05 36
 -1 1 -9 531.95 31.3
 -1 1 -9 514.25 35
 -1 1 -9 674.93 46.8
 1 -1 9 498.95 35.9
 1 -1 9 500.75 29.3
 1 -1 9 497.15 35.9
 -2 1 -9 -0.4 0.6
 -2 1 -9 1.7 2.3
 -2 1 -9 3.2 3.4
 -2 1 -9 5.3 5
 2 -1 9 1.5 2.1
 2 -1 9 2.6 2.4
 2 -1 9 0.5 1.7
 -3 1 -9 1.5 1.9
 -3 1 -9 0.2 1.6
 -3 1 -9 -0.1 1.3
 -3 1 -9 -0.6 1
 3 -1 9 1.3 2
 3 -1 9 1.7 2.9
 3 -1 9 -0.6 0.8
 -4 1 -9 104.89 16.6
 -4 1 -9 148.79 22.4
 -4 1 -9 175.78 26.1
 -4 1 -9 161.98 23.6
 4 -1 9 107.29 17.4
 4 -1 9 153.48 19.8
 4 -1 9 183.58 29
 -5 1 -9 96.39 17.1
 -5 1 -9 91.79 20.2
 -5 1 -9 120.99 20.7
 5 -1 9 97.19 20.9
 5 -1 9 79.79 13.9
 6 0 -9 123.69 10.9
 6 0 -9 87.69 23.4
 6 0 -9 127.19 17.4
 -6 0 9 127.79 19.2
 -6 0 9 111.39 18.6
 -6 0 9 83.19 15
 5 0 -9 167.08 27.8
 5 0 -9 167.98 15.7
 -5 0 9 149.59 20.3
 -5 0 9 119.89 18.2
 -5 0 9 189.18 23.9
 4 0 -9 40.5 13.4
 4 0 -9 20 5.9
 -4 0 9 20.8 8
 -4 0 9 20 8
 3 0 -9 141.09 16.7
 3 0 -9 141.29 24.3
 -3 0 9 162.08 22.2
 -3 0 9 134.39 18.3
 -3 0 9 138.79 19.2
 2 0 -9 8 4.1
 2 0 -9 0.5 2
 -2 0 9 0.8 1.7
 -2 0 9 5 3.3
 -2 0 9 5.5 3.6
 1 0 -9 1431.66 54.99
 1 0 -9 1436.36 55.19
 1 0 -9 1420.56 65.79
 -1 0 9 1386.16 55.69
 -1 0 9 1398.66 58.29
 -1 0 9 1418.66 64.59
 0 0 -9 233.18 28.8
 0 0 -9 179.98 17.7
 0 0 -9 131.49 18.6
 0 0 -9 172.08 16.2
 0 0 9 152.08 22.2
 0 0 9 157.48 15.2
 0 0 9 165.98 20.6
 -1 0 -9 3.9 3.9
 -1 0 -9 15.8 7.7
 -1 0 -9 12.7 5.7
 1 0 9 10 4.9
 1 0 9 15.1 7.3
 -2 0 -9 19.6 8.4
 -2 0 -9 19.1 6.3
 -2 0 -9 16 6.6
 -2 0 -9 18.5 6.8
 2 0 9 9.1 5.2
 2 0 9 21.2 6.9
 -3 0 -9 22.7 9.4
 -3 0 -9 27.8 8.9
 -3 0 -9 20 7.9
 -3 0 -9 17.5 6.3
 3 0 9 27.4 10.3
 3 0 9 18.9 7
 3 0 9 30.4 8.2
 -4 0 -9 133.89 23.1
 -4 0 -9 114.29 18.2
 -4 0 -9 130.99 21.7
 -4 0 -9 134.69 20.5
 4 0 9 95.79 19.4
 4 0 9 131.89 19.9
 4 0 9 115.39 25.7
 6 -1 -9 1.2 3.5
 6 -1 -9 2.5 2.8
 6 -1 -9 1.8 2
 -6 1 9 14.2 7.2
 -6 1 9 6 4.4
 -6 1 9 2.6 2.8
 5 -1 -9 0.9 1.5
 5 -1 -9 0 1.7
 -5 1 9 2.1 2.6
 -5 1 9 4.6 3.9
 -5 1 9 -0.3 1.5
 4 -1 -9 126.49 24.5
 -4 1 9 113.69 18.7
 -4 1 9 90.79 16.9
 3 -1 -9 27.2 7.1
 3 -1 -9 27.7 10.2
 -3 1 9 30.5 9.4
 -3 1 9 21 7.9
 -3 1 9 31.7 9.3
 2 -1 -9 968.2 42.5
 2 -1 -9 999.2 54.59
 -2 1 9 1007.4 47.4
 -2 1 9 1015.8 50.99
 -2 1 9 961.5 44.5
 1 -1 -9 142.19 17.4
 1 -1 -9 119.09 18.9
 -1 1 9 132.29 17.1
 -1 1 9 91.59 13.6
 -1 1 9 132.79 21.1
 0 -1 -9 183.58 20.8
 0 -1 -9 112.49 18.1
 0 -1 -9 173.18 15.9
 0 1 9 180.78 24
 0 1 9 139.09 18.9
 0 1 9 159.88 15.8
 -1 -1 -9 103.39 18.2
 -1 -1 -9 89.39 13.4
 -1 -1 -9 148.89 19.1
 -1 -1 -9 120.69 20.2
 1 1 9 137.79 21.6
 -2 -1 -9 25.1 9
 -2 -1 -9 42.1 12
 -2 -1 -9 23.8 7.7
 -2 -1 -9 38.1 10.1
 -3 -1 -9 430.56 35
 -3 -1 -9 444.96 30.6
 -3 -1 -9 444.76 31.3
 -3 -1 -9 485.55 33.4
 3 1 9 449.56 27.8
 3 1 9 484.25 33.3
 3 1 9 460.75 35.6
 -4 -1 -9 76.09 16.5
 -4 -1 -9 85.29 18.2
 -4 -1 -9 94.69 17
 -4 -1 -9 78.19 15.9
 4 1 9 75.09 17
 4 1 9 67.99 16.7
 6 -2 -9 134.89 16.2
 6 -2 -9 95.99 14.4
 6 -2 -9 127.49 27.2
 -6 2 9 178.98 26
 -6 2 9 105.79 16.4
 -6 2 9 143.29 19.3
 5 -2 -9 110.29 22
 5 -2 -9 115.09 15.4
 -5 2 9 151.58 29.7
 -5 2 9 93.59 17.5
 -5 2 9 152.18 21.4
 4 -2 -9 152.48 26.9
 4 -2 -9 126.19 15.7
 -4 2 9 211.68 25.5
 -4 2 9 145.69 22.4
 -4 2 9 190.08 24
 3 -2 -9 391.26 33.9
 3 -2 -9 413.56 25.4
 -3 2 9 475.05 28.8
 -3 2 9 459.45 30.6
 -3 2 9 467.25 31.6
 2 -2 -9 819.32 38.9
 2 -2 -9 872.11 39.3
 2 -2 -9 887.11 50.89
 -2 2 9 841.72 45.2
 -2 2 9 840.92 42.7
 -2 2 9 836.52 40.4
 1 -2 -9 184.48 16
 1 -2 -9 166.38 15.7
 1 -2 -9 177.08 25.9
 -1 2 9 195.98 25.4
 -1 2 9 177.18 16.8
 -1 2 9 155.08 18.8
 0 -2 -9 301.47 26.6
 0 -2 -9 281.27 21.6
 0 -2 -9 332.07 22.6
 0 2 9 329.27 27
 0 2 9 312.77 23.2
 -1 -2 -9 599.24 32.8
 -1 -2 -9 541.75 36.3
 -1 -2 -9 532.25 32.3
 1 2 9 540.05 36.5
 -2 -2 -9 5.9 4.6
 -2 -2 -9 14.2 5.9
 -2 -2 -9 9.8 6
 -2 -2 -9 1.4 2.1
 2 2 9 10.5 4.6
 2 2 9 11.9 6.2
 2 2 9 5.2 4
 -3 -2 -9 1.5 2.1
 -3 -2 -9 1.5 2.2
 -3 -2 -9 1.2 2.3
 -3 -2 -9 1.5 3.1
 3 2 9 1.2 1.9
 3 2 9 -0.1 1.5
 3 2 9 -0.4 1
 6 -3 -9 23.1 7.4
 6 -3 -9 27.5 7.7
 6 -3 -9 26.6 12.2
 -6 3 9 24.6 8.8
 -6 3 9 26.1 8.1
 -6 3 9 41.6 10
 5 -3 -9 210.48 33.8
 5 -3 -9 168.08 20
 -5 3 9 179.78 22.2
 -5 3 9 186.48 25.3
 -5 3 9 167.58 21.5
 4 -3 -9 41.9 14.3
 4 -3 -9 36.4 8.6
 -4 3 9 38.8 12.1
 -4 3 9 45.6 10.9
 -4 3 9 47.7 11.7
 3 -3 -9 36.6 8.1
 3 -3 -9 39.4 13.7
 -3 3 9 33.4 10.1
 -3 3 9 41.4 11.1
 -3 3 9 38.7 9.9
 2 -3 -9 16.9 6
 2 -3 -9 16.3 8.1
 2 -3 -9 22.1 7.1
 -2 3 9 16.6 6.4
 -2 3 9 15 6
 1 -3 -9 514.65 37
 1 -3 -9 561.64 30
 1 -3 -9 563.44 31.3
 -1 3 9 544.85 31.9
 -1 3 9 557.74 34.8
 0 -3 -9 27.5 7.7
 0 -3 -9 34.1 10
 0 -3 -9 21.9 8.5
 0 3 9 24 7.7
 0 3 9 27.3 9.4
 -1 -3 -9 142.69 19.4
 -1 -3 -9 175.98 24.6
 -1 -3 -9 182.98 16.7
 1 3 9 183.48 18.6
 1 3 9 172.88 22.4
 1 3 9 169.18 19.2
 -2 -3 -9 6.6 4.1
 -2 -3 -9 20.2 9.2
 -2 -3 -9 10.1 5.2
 -2 -3 -9 25.4 9.3
 2 3 9 13.1 8
 2 3 9 11.1 5.7
 -3 -3 -9 123.39 18.3
 -3 -3 -9 102.89 18.1
 -3 -3 -9 111.49 18.7
 3 3 9 106.39 14.2
 3 3 9 77.89 17.3
 3 3 9 102.59 18.5
 5 -4 -9 15.1 5.8
 5 -4 -9 12.4 9.7
 -5 4 9 11.5 5.3
 -5 4 9 7.1 5
 -5 4 9 22.6 8
 4 -4 -9 20.1 6.8
 4 -4 -9 31.7 12
 -4 4 9 26.4 8.6
 -4 4 9 39.6 10.9
 3 -4 -9 68.99 17.8
 3 -4 -9 80.29 12.2
 -3 4 9 82.99 14.8
 -3 4 9 61.19 12.4
 -3 4 9 57.99 13.1
 2 -4 -9 28.1 10.5
 2 -4 -9 35.5 8.1
 2 -4 -9 36.7 9.4
 -2 4 9 27.6 9.4
 -2 4 9 23.9 8.5
 -2 4 9 56.49 12.3
 1 -4 -9 69.89 14
 1 -4 -9 45.9 12.8
 1 -4 -9 46.5 9.7
 -1 4 9 27 8.4
 -1 4 9 46.8 10.7
 0 -4 -9 140.19 21.3
 0 -4 -9 174.38 22.9
 0 -4 -9 147.19 17.3
 0 4 9 120.49 16.1
 0 4 9 141.19 19.5
 0 4 9 146.89 21.2
 -1 -4 -9 761.62 37.2
 -1 -4 -9 747.13 41.9
 -1 -4 -9 779.72 44.2
 1 4 9 761.92 40.7
 1 4 9 788.62 37.4
 1 4 9 706.03 41.7
 -2 -4 -9 27.7 11.3
 -2 -4 -9 37.9 9.4
 -2 -4 -9 22.4 8.6
 -2 -4 -9 35.4 10.7
 2 4 9 19.1 7.4
 2 4 9 14.9 6.7
 2 4 9 23.3 6.2
 5 -5 -9 594.84 40
 5 -5 -9 605.74 34.1
 5 -5 -9 623.74 49.1
 -5 5 9 651.83 43.3
 -5 5 9 652.53 35.6
 -5 5 9 611.04 34.9
 4 -5 -9 9.6 7
 4 -5 -9 15.8 5.9
 -4 5 9 23.6 8.6
 -4 5 9 19.5 7
 3 -5 -9 76.19 17.6
 3 -5 -9 76.99 13
 -3 5 9 54.69 12.5
 -3 5 9 80.99 13.5
 2 -5 -9 240.98 19.7
 2 -5 -9 233.78 30.2
 2 -5 -9 222.78 17.6
 -2 5 9 228.98 34.5
 -2 5 9 234.98 19.6
 1 -5 -9 5.9 5.1
 1 -5 -9 1.3 2
 1 -5 -9 8.4 4
 -1 5 9 8.2 5.7
 -1 5 9 5.7 4.5
 0 -5 -9 241.78 29.3
 0 -5 -9 233.88 18.6
 0 -5 -9 208.08 20.1
 0 5 9 209.28 20.6
 0 5 9 234.38 18.9
 0 5 9 206.78 19.3
 -1 -5 -9 34.3 8.2
 -1 -5 -9 36.2 10.8
 -1 -5 -9 30 13.8
 1 5 9 38.8 8
 1 5 9 28.5 9.1
 1 5 9 32.1 8.2
 -4 6 9 28.5 12.2
 3 -6 -9 5 3.2
 3 -6 -9 13.3 8.1
 -3 6 9 2.4 2.2
 -3 6 9 6.1 4.4
 -3 6 9 2.4 2.9
 2 -6 -9 13.6 7.3
 2 -6 -9 7.6 4
 2 -6 -9 7.3 4.3
 -2 6 9 20.5 7.5
 -2 6 9 14.7 6.3
 -2 6 9 9.2 4.6
 1 -6 -9 38.6 10.4
 1 -6 -9 34.7 8.3
 1 -6 -9 49.8 13.1
 -1 6 9 36 8.8
 -1 6 9 55.59 9.8
 -1 6 9 37 9.8
 0 9 -10 -0.5 1.1
 0 9 -10 -0.1 1.4
 0 -9 10 1.5 2.8
 0 -9 10 0.4 1.9
 0 -9 10 0.5 1.8
 0 -9 10 1.9 2.8
 -1 9 -10 26.6 8.4
 -1 9 -10 20.5 8.5
 -1 9 -10 31.1 9
 1 -9 10 25 7.6
 1 -9 10 10.3 6.8
 1 -9 10 15.3 6.2
 1 -9 10 10.7 7.1
 -2 9 -10 1.8 2.7
 -2 9 -10 -0.6 1.2
 -2 9 -10 4.7 4.1
 2 -9 10 -0.7 2.1
 2 -9 10 -0.3 1.3
 2 -9 10 -0.1 1.9
 2 -9 10 1 1.8
 2 8 -10 261.17 17.9
 2 8 -10 261.07 23.4
 2 8 -10 260.17 18.8
 -2 -8 10 239.48 28.8
 1 8 -10 38.4 8.4
 1 8 -10 47.5 11.4
 -1 -8 10 23.1 8.3
 -1 -8 10 39 11.8
 -1 -8 10 44.7 10.9
 -1 -8 10 39.3 16.5
 0 8 -10 11.5 5.7
 0 8 -10 11 6
 0 8 -10 5.4 3.5
 0 -8 10 17.1 7.1
 0 -8 10 10.2 5.3
 0 -8 10 12 6.7
 -1 8 -10 81.69 14.6
 -1 8 -10 72.49 14.2
 -1 8 -10 77.19 16
 1 -8 10 65.49 16.9
 1 -8 10 45.4 12.6
 1 -8 10 86.39 14.1
 1 -8 10 55.79 12.2
 -2 8 -10 227.58 26.9
 -2 8 -10 192.58 25.6
 -2 8 -10 144.99 20.7
 2 -8 10 153.58 20.5
 2 -8 10 176.48 27.3
 2 -8 10 195.68 30.4
 2 -8 10 160.88 14.7
 -3 8 -10 37.4 11.5
 -3 8 -10 49.9 13
 -3 8 -10 57.79 13.9
 3 -8 10 53.09 9.8
 3 -8 10 35 10.7
 3 -8 10 38.6 14.6
 3 -8 10 56.09 16.2
 -4 8 -10 11.5 6.7
 -4 8 -10 4.1 3.6
 4 -8 10 11.7 5.8
 4 -8 10 12.7 5.2
 4 -8 10 1.7 3.6
 4 -8 10 18.2 9.9
 3 7 -10 100.99 18.8
 3 7 -10 92.89 16.4
 3 7 -10 105.09 12.7
 -3 -7 10 102.79 17
 -3 -7 10 120.19 19.6
 2 7 -10 6.4 3.6
 2 7 -10 2.9 3.4
 2 7 -10 13.3 6.5
 -2 -7 10 6.9 4.2
 -2 -7 10 21.1 8.5
 -2 -7 10 5.2 4.5
 1 7 -10 340.17 22.6
 1 7 -10 305.77 23.6
 1 7 -10 311.67 27
 -1 -7 10 362.66 31.2
 -1 -7 10 351.36 25.1
 -1 -7 10 354.56 27.1
 0 7 -10 127.59 20.2
 0 7 -10 151.18 19.3
 0 -7 10 182.88 27.7
 0 -7 10 155.48 15.5
 0 -7 10 151.88 20.7
 0 -7 10 94.69 18.5
 -1 7 -10 161.68 23.9
 -1 7 -10 164.98 22.7
 -1 7 -10 161.68 20.5
 1 -7 10 235.38 32.1
 1 -7 10 109.99 18.6
 1 -7 10 196.68 24.9
 1 -7 10 152.28 15
 -2 7 -10 125.59 18.4
 -2 7 -10 101.09 17.8
 -2 7 -10 138.89 22.3
 2 -7 10 107.29 21.7
 2 -7 10 124.69 19.2
 2 -7 10 86.49 13.5
 2 -7 10 115.69 23.3
 -3 7 -10 4.8 4.4
 -3 7 -10 13.3 6.8
 -3 7 -10 11.9 7.1
 3 -7 10 20.1 10.1
 3 -7 10 8.5 4.2
 3 -7 10 2.7 3.3
 3 -7 10 7 5
 -4 7 -10 41 9.3
 -4 7 -10 24.8 8.6
 -4 7 -10 27.1 9.3
 -4 7 -10 42.8 12.9
 4 -7 10 24.6 10.8
 4 -7 10 30.4 17.1
 4 -7 10 19.4 6.4
 4 -7 10 25 8.4
 3 6 -10 88.79 13.1
 3 6 -10 75.49 11.4
 3 6 -10 54.99 14.2
 -3 -6 10 76.29 16.1
 -3 -6 10 89.09 16.3
 -3 -6 10 113.29 20.9
 2 6 -10 34.3 11.1
 2 6 -10 31.7 7.5
 2 6 -10 35.9 8.7
 -2 -6 10 34.1 9.9
 -2 -6 10 27.7 8
 -2 -6 10 49.2 13.2
 1 6 -10 181.88 20.3
 1 6 -10 193.18 18.5
 -1 -6 10 162.78 16.5
 -1 -6 10 188.58 23.6
 -1 -6 10 140.29 22.2
 0 6 -10 23.9 8.4
 0 6 -10 31.6 10
 0 6 -10 16.9 6.4
 0 -6 10 21.9 9.7
 0 -6 10 19 7
 -1 6 -10 94.49 17.3
 -1 6 -10 145.99 20.2
 1 -6 10 147.19 24.7
 1 -6 10 112.99 22.1
 1 -6 10 105.79 14.7
 1 -6 10 154.88 21.6
 -2 6 -10 35 9.7
 -2 6 -10 37 10.9
 -2 6 -10 28.3 9.5
 2 -6 10 42.7 13.5
 2 -6 10 37.7 10.7
 2 -6 10 34 8.6
 2 -6 10 30.1 9.2
 -3 6 -10 7.6 4.1
 -3 6 -10 12 6.1
 -3 6 -10 7.5 4.9
 -3 6 -10 12.7 6.9
 3 -6 10 6.4 4.4
 3 -6 10 5.7 3.8
 3 -6 10 10.6 5.9
 3 -6 10 14.3 8
 -4 6 -10 144.09 23
 -4 6 -10 110.09 20.3
 -4 6 -10 116.79 21
 -4 6 -10 127.29 17
 4 -6 10 118.89 23.3
 4 -6 10 83.39 19.8
 4 -6 10 109.09 17.2
 4 -6 10 122.89 17.1
 -5 6 -10 176.28 26.7
 -5 6 -10 184.08 27.1
 -5 6 -10 182.98 33.7
 -5 6 -10 202.68 18.4
 5 -6 10 162.58 22.7
 5 -6 10 146.69 27.1
 5 -6 10 178.58 30
 5 -6 10 180.18 18.2
 4 5 -10 16.8 4.9
 4 5 -10 25.2 11
 4 5 -10 17.2 6.3
 -4 -5 10 12.7 6.4
 -4 -5 10 24.6 8.3
 3 5 -10 0.9 1.8
 3 5 -10 4.3 4.3
 3 5 -10 4.7 3.6
 -3 -5 10 -0.2 1
 -3 -5 10 7.8 5.2
 -3 -5 10 0.5 2.1
 2 5 -10 33.6 8.6
 2 5 -10 25.5 7
 2 5 -10 72.99 17.4
 -2 -5 10 44.1 11.3
 -2 -5 10 33.5 10.8
 -2 -5 10 42.4 11
 1 5 -10 586.24 34.9
 1 5 -10 594.84 32.2
 1 5 -10 569.94 39.1
 -1 -5 10 563.74 35.1
 -1 -5 10 571.64 40.2
 -1 -5 10 597.54 33.3
 0 5 -10 0 1.4
 0 5 -10 -0.2 0.9
 0 5 -10 -0.4 0.9
 0 -5 10 1.5 1.9
 0 -5 10 0.9 2
 0 -5 10 0.3 1.2
 -1 5 -10 94.89 15.1
 -1 5 -10 125.79 21.5
 -1 5 -10 162.98 29.6
 1 -5 10 99.89 14.1
 1 -5 10 217.38 30.7
 1 -5 10 158.48 21.9
 -2 5 -10 91.49 18
 -2 5 -10 71.39 14.9
 -2 5 -10 94.49 19
 -2 5 -10 75.99 13.6
 2 -5 10 64.99 15.8
 2 -5 10 76.89 14.1
 2 -5 10 49.7 12.7
 2 -5 10 45.5 10.6
 -3 5 -10 90.99 19.2
 -3 5 -10 140.99 22.9
 -3 5 -10 76.89 12.9
 -3 5 -10 119.79 20.3
 3 -5 10 85.99 14.9
 3 -5 10 87.39 14.4
 3 -5 10 83.59 19.3
 -4 5 -10 316.17 23.6
 -4 5 -10 342.17 29.1
 -4 5 -10 319.67 28.8
 -4 5 -10 468.45 53.29
 4 -5 10 355.46 24.9
 4 -5 10 425.16 47.5
 4 -5 10 316.37 26.3
 -5 5 -10 128.39 22
 -5 5 -10 110.59 20.2
 -5 5 -10 136.69 20.1
 -5 5 -10 85.69 16.6
 5 -5 10 154.98 29.1
 5 -5 10 105.29 18.1
 5 -5 10 143.59 20.3
 5 4 -10 11.8 5.3
 -5 -4 10 18.7 7.9
 -5 -4 10 19 8.7
 4 4 -10 325.07 22.2
 4 4 -10 362.86 22
 -4 -4 10 296.47 26.7
 -4 -4 10 329.87 28.1
 3 4 -10 352.86 39
 3 4 -10 236.88 19.5
 3 4 -10 262.47 19.7
 -3 -4 10 296.17 25.3
 -3 -4 10 267.37 31.9
 -3 -4 10 253.77 22.1
 2 4 -10 5.3 5.2
 2 4 -10 8.9 4.6
 2 4 -10 7 4.3
 -2 -4 10 3.5 2.7
 -2 -4 10 2 3.3
 -2 -4 10 3.1 3
 1 4 -10 205.58 20.3
 1 4 -10 246.58 19.7
 1 4 -10 298.37 27.2
 -1 -4 10 278.17 23.4
 -1 -4 10 266.97 21
 -1 -4 10 221.38 27.5
 0 4 -10 -0.5 0.8
 0 4 -10 0.7 1.5
 0 4 -10 2.1 3.3
 0 -4 10 1.4 1.7
 0 -4 10 9.4 7
 0 -4 10 -0.1 0.6
 -1 4 -10 47.3 12.4
 -1 4 -10 84.89 14.3
 -1 4 -10 36.9 9.7
 -1 4 -10 64.69 13.8
 1 -4 10 43.4 9.5
 1 -4 10 55.79 15.9
 1 -4 10 61.59 13.4
 -2 4 -10 65.29 15.7
 -2 4 -10 83.69 16.1
 -2 4 -10 45.4 9.6
 2 -4 10 36.5 12.9
 2 -4 10 54.99 11.1
 2 -4 10 54.99 12.3
 -3 4 -10 22.3 9.1
 -3 4 -10 11.3 5.8
 -3 4 -10 17.5 7.1
 -3 4 -10 21.3 6.7
 3 -4 10 14.4 6.6
 3 -4 10 18.4 6.6
 3 -4 10 6 6
 -4 4 -10 37.5 10.5
 -4 4 -10 58.29 14.5
 -4 4 -10 38.5 9.5
 -4 4 -10 78.19 16.8
 4 -4 10 89.09 15.9
 4 -4 10 61.19 13
 4 -4 10 45.5 14.6
 -5 4 -10 3.5 3.7
 -5 4 -10 6.2 5.2
 -5 4 -10 0.1 1.6
 -5 4 -10 3.6 3.8
 5 -4 10 1.8 3.3
 5 -4 10 -0.5 2.1
 5 -4 10 2.4 3.1
 5 3 -10 6.3 6.2
 5 3 -10 9.5 4.8
 5 3 -10 14.6 4.9
 -5 -3 10 6.6 5.4
 -5 -3 10 17.6 8.2
 -5 -3 10 19 8.5
 4 3 -10 93.69 21
 4 3 -10 105.79 15.9
 4 3 -10 100.59 14.3
 -4 -3 10 76.19 13.8
 -4 -3 10 70.09 15.5
 -4 -3 10 57.59 13.2
 3 3 -10 235.98 31
 3 3 -10 269.07 21.8
 3 3 -10 273.47 20.1
 -3 -3 10 281.17 22.8
 -3 -3 10 210.88 24.8
 -3 -3 10 236.78 27.8
 2 3 -10 89.39 13.6
 2 3 -10 62.59 14.6
 2 3 -10 85.39 15.4
 -2 -3 10 83.09 15.1
 -2 -3 10 111.09 17.6
 -2 -3 10 137.79 23.4
 1 3 -10 98.49 17.3
 1 3 -10 123.59 22.3
 1 3 -10 86.59 13.5
 -1 -3 10 103.19 20
 -1 -3 10 129.49 18.4
 -1 -3 10 110.49 16.6
 0 3 -10 58.69 11.2
 0 3 -10 51.19 9.7
 0 3 -10 51.99 14.3
 0 3 -10 59.59 14.2
 0 -3 10 74.99 17.5
 0 -3 10 74.79 14.4
 0 -3 10 50.89 11.4
 -1 3 -10 681.03 41.9
 -1 3 -10 617.94 33.2
 -1 3 -10 675.53 37.7
 1 -3 10 696.93 45.2
 1 -3 10 662.93 38.5
 1 -3 10 614.44 33.5
 -2 3 -10 97.39 14.8
 -2 3 -10 126.99 18.7
 -2 3 -10 132.69 24.5
 2 -3 10 112.19 20.4
 2 -3 10 150.98 20.6
 2 -3 10 112.89 15.9
 -3 3 -10 178.68 17.5
 -3 3 -10 227.78 29.8
 -3 3 -10 147.49 22.8
 -3 3 -10 211.18 26.3
 3 -3 10 188.78 30.4
 3 -3 10 170.28 17.4
 3 -3 10 181.88 23.7
 -4 3 -10 43.5 12.7
 -4 3 -10 51.09 12.4
 -4 3 -10 62.29 15
 -4 3 -10 40 11.4
 4 -3 10 28.1 8.4
 4 -3 10 41.9 13.9
 4 -3 10 42.5 11.3
 -5 3 -10 2.8 3
 -5 3 -10 2 2.5
 -5 3 -10 -0.8 1.4
 -5 3 -10 0.9 2.3
 5 -3 10 6.1 5.2
 5 -3 10 0.1 1.7
 5 -3 10 2.2 4.4
 5 2 -10 66.99 11.5
 5 2 -10 50.49 22.1
 5 2 -10 94.89 14
 -5 -2 10 84.69 17.7
 -5 -2 10 66.09 13.8
 -5 -2 10 97.59 18.6
 4 2 -10 523.15 31.8
 4 2 -10 534.25 42.1
 4 2 -10 557.64 30.9
 -4 -2 10 576.84 35
 -4 -2 10 565.24 37.3
 -4 -2 10 526.95 36.6
 3 2 -10 17.7 5.9
 3 2 -10 13.5 5.8
 3 2 -10 31.8 11.6
 -3 -2 10 28 9.8
 -3 -2 10 19.8 7.5
 2 2 -10 175.48 20.2
 2 2 -10 137.09 22.3
 -2 -2 10 131.99 18.2
 -2 -2 10 156.68 24.6
 1 2 -10 663.13 35.6
 1 2 -10 870.21 59.79
 1 2 -10 781.22 43
 -1 -2 10 716.83 40.2
 -1 -2 10 649.93 43.4
 -1 -2 10 727.63 37.6
 0 2 -10 107.79 17.8
 0 2 -10 74.79 11.9
 0 2 -10 145.39 19.4
 0 2 -10 129.69 21.8
 0 -2 10 104.89 15.5
 0 -2 10 101.49 16
 0 -2 10 82.99 16.1
 -1 2 -10 219.78 18.6
 -1 2 -10 296.27 33.9
 -1 2 -10 172.38 20.5
 1 -2 10 216.68 20.4
 1 -2 10 313.27 37
 1 -2 10 226.68 19.2
 -2 2 -10 105.99 16.4
 -2 2 -10 100.89 18.6
 -2 2 -10 121.99 19.2
 2 -2 10 91.79 15.3
 2 -2 10 120.69 18
 2 -2 10 114.19 21.9
 -3 2 -10 23.8 8.8
 -3 2 -10 21.1 8.1
 -3 2 -10 26.5 9.2
 -3 2 -10 22.7 8.6
 3 -2 10 15.5 6.4
 3 -2 10 5.4 5.5
 3 -2 10 10.2 5.3
 -4 2 -10 67.59 14.8
 -4 2 -10 123.19 19.5
 -4 2 -10 92.39 18.7
 -4 2 -10 109.19 22
 4 -2 10 106.59 19.3
 4 -2 10 101.99 19
 4 -2 10 88.49 20.4
 6 1 -10 9.3 5.5
 6 1 -10 9 3.6
 6 1 -10 9.6 4.6
 6 1 -10 1.2 3.3
 -6 -1 10 4.6 6.4
 -6 -1 10 3.8 4.8
 5 1 -10 116.69 15.9
 5 1 -10 103.79 23.1
 5 1 -10 97.89 15.4
 -5 -1 10 166.28 25.1
 -5 -1 10 97.59 17.7
 4 1 -10 96.79 13.5
 4 1 -10 101.69 22.3
 4 1 -10 170.78 25.6
 -4 -1 10 101.49 17.2
 -4 -1 10 139.49 21.7
 -4 -1 10 82.59 17.3
 3 1 -10 105.59 15.1
 3 1 -10 95.29 20.2
 3 1 -10 110.59 17.1
 -3 -1 10 110.39 20.3
 -3 -1 10 98.99 30.1
 2 1 -10 765.02 43
 2 1 -10 763.32 37.7
 -2 -1 10 771.72 46.3
 1 1 -10 27.8 7.3
 1 1 -10 52.09 12.7
 1 1 -10 32.6 8.7
 1 1 -10 59.59 15.6
 -1 -1 10 47.3 12.1
 -1 -1 10 30.6 11.1
 0 1 -10 19.4 6.1
 0 1 -10 22.1 8.9
 0 1 -10 24.8 8
 0 1 -10 25.2 8.9
 0 -1 10 23.8 7.6
 0 -1 10 12.5 6.1
 -1 1 -10 340.27 29.2
 -1 1 -10 342.27 25.4
 -1 1 -10 294.37 22.4
 1 -1 10 318.27 29.4
 1 -1 10 310.57 23.2
 1 -1 10 297.07 24
 -2 1 -10 145.29 21
 -2 1 -10 118.79 21.4
 -2 1 -10 133.99 22.6
 -2 1 -10 139.79 20.5
 2 -1 10 112.29 16.6
 2 -1 10 131.09 23.2
 2 -1 10 92.89 14.5
 -3 1 -10 59.39 13.7
 -3 1 -10 72.69 16.6
 -3 1 -10 44.6 12.6
 -3 1 -10 51.49 12.7
 3 -1 10 35.5 11.8
 3 -1 10 27.3 8.1
 3 -1 10 60.19 13.2
 -4 1 -10 39.3 11.6
 -4 1 -10 37.6 11.7
 -4 1 -10 43.1 15.4
 -4 1 -10 24.5 8.4
 4 -1 10 27.5 11.6
 4 -1 10 37.9 9.7
 4 -1 10 45.5 12.7
 6 0 -10 29.6 13.3
 6 0 -10 16 6.9
 6 0 -10 19.5 6.6
 -6 0 10 13.1 6.6
 -6 0 10 21.7 7.7
 -6 0 10 13.6 7.5
 5 0 -10 133.09 16.5
 5 0 -10 130.19 26.7
 -5 0 10 150.08 23.4
 -5 0 10 153.48 22.5
 -5 0 10 148.29 21.5
 4 0 -10 -0.5 1.1
 4 0 -10 1 2.4
 -4 0 10 -0.1 1.3
 -4 0 10 0.3 1.2
 -4 0 10 1.3 2.6
 3 0 -10 19 5.8
 3 0 -10 33.4 12.7
 -3 0 10 24.8 8.9
 -3 0 10 30 9.6
 2 0 -10 732.63 47.7
 2 0 -10 769.22 37.6
 -2 0 10 689.73 39.4
 -2 0 10 760.22 41.9
 -2 0 10 791.72 46.2
 1 0 -10 27.3 10.6
 1 0 -10 20 6.3
 1 0 -10 23.1 8.5
 -1 0 10 25.9 8.4
 -1 0 10 18.9 6.7
 -1 0 10 23.4 9
 0 0 -10 1.7 2.5
 0 0 -10 -0.1 0.8
 0 0 -10 0.3 1.6
 0 0 10 0.4 2
 0 0 10 -0.4 0.8
 -1 0 -10 183.38 17.7
 -1 0 -10 218.48 29.4
 -1 0 -10 193.48 22.7
 1 0 10 166.68 26.4
 1 0 10 216.28 24.5
 -2 0 -10 201.08 27.1
 -2 0 -10 234.68 21
 -2 0 -10 265.77 23
 -2 0 -10 241.08 31.9
 2 0 10 252.77 33.1
 2 0 10 220.58 20.2
 -3 0 -10 42 11.4
 -3 0 -10 37.7 9.9
 -3 0 -10 31.2 10.4
 -3 0 -10 54.09 14.1
 3 0 10 36.9 12.1
 3 0 10 47.5 12.7
 3 0 10 46.6 12.2
 -4 0 -10 75.99 15.7
 -4 0 -10 95.69 18.7
 -4 0 -10 99.29 19.4
 -4 0 -10 89.79 19.9
 4 0 10 64.39 12.9
 4 0 10 92.39 21.1
 4 0 10 89.09 18.8
 6 -1 -10 36 19.5
 6 -1 -10 23 7.5
 -6 1 10 37.7 11.3
 -6 1 10 28.9 9.6
 -6 1 10 10.5 6.4
 5 -1 -10 116.29 26.3
 5 -1 -10 147.49 19.1
 -5 1 10 107.09 16.5
 -5 1 10 118.29 19.2
 -5 1 10 76.09 15.5
 4 -1 -10 130.49 17.1
 4 -1 -10 144.19 27.1
 -4 1 10 93.79 17.6
 -4 1 10 87.29 14.5
 -4 1 10 121.69 19.6
 3 -1 -10 159.08 19
 3 -1 -10 244.98 34.8
 -3 1 10 214.38 27.1
 -3 1 10 152.58 22
 2 -1 -10 20.8 9.1
 2 -1 -10 30.2 7.7
 -2 1 10 29.2 9.3
 -2 1 10 41.7 12.3
 1 -1 -10 4.9 4.1
 1 -1 -10 10.4 5.1
 1 -1 -10 6.4 5.3
 -1 1 10 2.3 3.2
 -1 1 10 4.9 4.1
 0 -1 -10 224.08 29.9
 0 -1 -10 224.78 19.6
 0 -1 -10 252.87 20.8
 0 1 10 247.68 30.4
 0 1 10 242.18 21.3
 -1 -1 -10 56.39 15.7
 -1 -1 -10 40.1 12.2
 -1 -1 -10 60.29 13.7
 -1 -1 -10 35.8 9.9
 1 1 10 50.19 14.1
 1 1 10 49.1 12.3
 1 1 10 53.39 12.2
 -2 -1 -10 287.77 27
 -2 -1 -10 276.47 24.1
 -2 -1 -10 306.37 24.9
 -2 -1 -10 341.17 31.4
 2 1 10 296.17 25
 2 1 10 311.87 29.2
 2 1 10 315.67 23.9
 -3 -1 -10 81.89 19.1
 -3 -1 -10 70.19 16.4
 -3 -1 -10 108.49 24.8
 -3 -1 -10 84.09 16.3
 3 1 10 46.9 12.2
 3 1 10 76.79 13.9
 3 1 10 56.29 14.9
 5 -2 -10 21.3 6.6
 5 -2 -10 20.5 10.9
 -5 2 10 13.4 6.3
 -5 2 10 20.4 7.4
 -5 2 10 44.1 12.2
 4 -2 -10 414.16 47.5
 4 -2 -10 411.96 26.8
 -4 2 10 384.96 30.5
 -4 2 10 386.16 30.1
 -4 2 10 414.66 29.1
 3 -2 -10 1.1 2.8
 3 -2 -10 -0.4 1
 -3 2 10 -0.6 1.1
 -3 2 10 0 1.4
 2 -2 -10 51.29 15.8
 2 -2 -10 31.4 8.5
 2 -2 -10 28.4 8.5
 -2 2 10 39.3 11.2
 -2 2 10 31.4 10.2
 1 -2 -10 140.79 22.6
 1 -2 -10 158.08 16.1
 1 -2 -10 175.28 16.4
 -1 2 10 174.68 23.9
 -1 2 10 156.48 21.6
 0 -2 -10 204.18 18.4
 0 -2 -10 175.58 24.5
 0 -2 -10 204.98 19.1
 0 2 10 238.78 29.9
 0 2 10 217.48 20.1
 -1 -2 -10 157.38 24.7
 -1 -2 -10 156.98 26.2
 -1 -2 -10 163.88 20.9
 -1 -2 -10 127.69 18.4
 1 2 10 126.79 21.1
 1 2 10 180.58 22.5
 1 2 10 209.08 27
 -2 -2 -10 33.6 9.9
 -2 -2 -10 32.6 9
 -2 -2 -10 38.3 12.8
 -2 -2 -10 51.79 14.1
 2 2 10 42.6 12.4
 2 2 10 33.2 9.5
 2 2 10 54.19 11.8
 -3 -2 -10 1.7 2
 -3 -2 -10 1.2 2.1
 -3 -2 -10 3.6 3.7
 -3 -2 -10 0.7 2.8
 3 2 10 1.6 2.9
 5 -3 -10 79.29 14.1
 5 -3 -10 90.79 20.9
 -5 3 10 89.69 18.5
 -5 3 10 89.69 16.8
 -5 3 10 62.79 13.7
 4 -3 -10 118.59 28
 4 -3 -10 84.09 14.5
 -4 3 10 78.49 14.3
 -4 3 10 85.29 16
 -4 3 10 98.29 18.5
 3 -3 -10 66.89 17.9
 3 -3 -10 58.59 11.7
 -3 3 10 47.1 12.3
 -3 3 10 74.89 14.7
 -3 3 10 63.69 13.7
 2 -3 -10 118.19 16.6
 2 -3 -10 91.19 18.5
 2 -3 -10 111.49 15.1
 -2 3 10 105.89 18
 -2 3 10 112.69 18.4
 -2 3 10 93.39 17.4
 1 -3 -10 422.96 34.7
 1 -3 -10 427.86 26.9
 1 -3 -10 397.06 27.4
 -1 3 10 426.46 29.2
 -1 3 10 416.66 28.8
 -1 3 10 461.35 40
 0 -3 -10 258.27 30.8
 0 -3 -10 266.27 22.7
 0 -3 -10 275.27 21.6
 0 3 10 282.27 25.6
 0 3 10 308.37 25.1
 0 3 10 306.87 23.7
 -1 -3 -10 5.7 4.1
 -1 -3 -10 6.5 4.4
 -1 -3 -10 15.7 8.3
 1 3 10 4.2 3.9
 1 3 10 10.4 5.6
 -2 -3 -10 72.59 17.6
 -2 -3 -10 67.29 20.6
 -2 -3 -10 100.19 16.4
 -2 -3 -10 62.19 13.6
 2 3 10 95.99 14.3
 2 3 10 90.19 18.2
 2 3 10 64.19 14.1
 5 -4 -10 59.69 17.5
 5 -4 -10 55.99 12.2
 -5 4 10 40.7 11.2
 -5 4 10 57.09 16
 -5 4 10 43.8 10.7
 4 -4 -10 136.79 18.1
 4 -4 -10 176.08 31.4
 -4 4 10 127.19 18.5
 -4 4 10 160.18 22.2
 -4 4 10 187.58 26
 3 -4 -10 -0.4 0.9
 3 -4 -10 4 4.8
 -3 4 10 0 1.4
 -3 4 10 -0.2 0.9
 -3 4 10 0.6 1.6
 2 -4 -10 146.59 24.4
 2 -4 -10 181.78 20.9
 2 -4 -10 145.59 19.5
 -2 4 10 157.28 24.8
 -2 4 10 100.99 16.1
 1 -4 -10 92.59 19
 1 -4 -10 127.79 19.2
 1 -4 -10 114.49 16.3
 -1 4 10 139.99 19.9
 -1 4 10 100.89 16.9
 -1 4 10 124.39 19.5
 0 -4 -10 2.7 3
 0 4 10 3.9 3.5
 0 4 10 2.2 2.4
 0 4 10 4.2 3.3
 -1 -4 -10 157.18 24.2
 -1 -4 -10 187.28 17.4
 -1 -4 -10 177.08 26.1
 1 4 10 138.39 20.6
 1 4 10 136.39 17.9
 1 4 10 171.88 22.3
 3 -5 -10 6.4 6.5
 3 -5 -10 17 6.2
 -3 5 10 22.2 7.7
 -3 5 10 7.8 5
 -3 5 10 12.2 6.6
 2 -5 -10 53.89 10.7
 2 -5 -10 61.69 13.3
 2 -5 -10 81.79 19.6
 -2 5 10 43.1 10.6
 -2 5 10 78.19 14.9
 -2 5 10 57.39 12.6
 1 -5 -10 34.5 10.4
 1 -5 -10 33.3 12.4
 1 -5 -10 28.2 8.1
 -1 5 10 37.9 9.7
 -1 5 10 32.1 11.1
 1 8 -11 58.99 11.2
 1 8 -11 84.29 14.7
 -1 -8 11 70.49 13.9
 -1 -8 11 54.69 13.3
 -1 -8 11 72.69 17.1
 0 8 -11 7.5 4.5
 0 8 -11 2.6 2.8
 0 8 -11 10.6 6.9
 0 -8 11 10.5 7.2
 0 -8 11 8.4 5.2
 0 -8 11 7.2 5.6
 -1 8 -11 35.7 12.2
 -1 8 -11 40.9 12.4
 -1 8 -11 31.4 9.1
 1 -8 11 32.3 11
 1 -8 11 31.9 12.4
 1 -8 11 56.39 13.7
 1 -8 11 45 10.7
 -2 8 -11 37.2 11.5
 -2 8 -11 42.4 12.2
 -2 8 -11 40.5 11.9
 2 -8 11 44.5 10.1
 2 -8 11 46.4 15.3
 2 -8 11 84.89 15.9
 -3 8 -11 74.69 16.7
 3 -8 11 50.89 10.4
 3 -8 11 74.69 19.9
 3 -8 11 65.49 15
 3 -8 11 37 12.8
 2 7 -11 78.69 13.3
 2 7 -11 69.59 12
 2 7 -11 85.59 17.5
 -2 -7 11 58.29 14.1
 -2 -7 11 67.19 14.9
 -2 -7 11 66.39 15.8
 1 7 -11 41.2 15
 1 7 -11 34.1 11.2
 -1 -7 11 11.7 6
 -1 -7 11 10.8 7.1
 -1 -7 11 13.8 6
 0 7 -11 60.79 13.7
 0 7 -11 34.1 11.7
 0 7 -11 31.4 9
 0 -7 11 52.19 13.3
 0 -7 11 26.4 8.1
 0 -7 11 32.3 11.6
 -1 7 -11 98.69 26.8
 -1 7 -11 125.69 19.9
 -1 7 -11 90.09 15.4
 1 -7 11 96.19 16.7
 1 -7 11 132.39 18.8
 1 -7 11 93.59 18.1
 1 -7 11 109.89 22.6
 -2 7 -11 0.5 1.6
 -2 7 -11 10.2 6.9
 2 -7 11 2.5 2.7
 2 -7 11 -0.5 1.4
 2 -7 11 6.7 5.8
 2 -7 11 1.9 2.7
 -3 7 -11 -0.4 1.5
 -3 7 -11 1.8 2.6
 -3 7 -11 0 1.4
 3 -7 11 0.4 1.9
 3 -7 11 0.2 1.3
 3 -7 11 -0.5 1.3
 3 -7 11 2.5 4.1
 3 6 -11 13.7 5.4
 3 6 -11 10.8 7.3
 3 6 -11 8.1 5
 -3 -6 11 10 5.9
 -3 -6 11 10.1 6.3
 -3 -6 11 10 6.3
 2 6 -11 135.09 23.3
 2 6 -11 151.58 18
 2 6 -11 142.19 20
 -2 -6 11 173.18 27
 -2 -6 11 134.69 20.9
 -2 -6 11 194.48 25.2
 1 6 -11 136.69 23.3
 1 6 -11 188.18 17.4
 1 6 -11 197.28 28.7
 -1 -6 11 129.89 22.5
 -1 -6 11 157.38 21.3
 -1 -6 11 127.39 17.5
 0 6 -11 208.78 27.4
 0 6 -11 235.18 32.3
 0 6 -11 192.38 22
 0 -6 11 200.18 26.8
 0 -6 11 179.58 17.8
 0 -6 11 235.48 32.2
 -1 6 -11 209.08 26.8
 -1 6 -11 268.57 23.2
 -1 6 -11 198.78 25.3
 1 -6 11 222.28 19.3
 1 -6 11 261.77 29.7
 1 -6 11 183.38 29.9
 -2 6 -11 121.79 22.5
 -2 6 -11 144.89 23.3
 -2 6 -11 133.89 19.7
 2 -6 11 103.19 21.8
 2 -6 11 125.79 19.6
 2 -6 11 165.78 16.4
 -3 6 -11 90.79 14.6
 -3 6 -11 86.19 17.6
 -3 6 -11 108.29 23.6
 -3 6 -11 101.29 18.7
 3 -6 11 94.19 15.2
 3 -6 11 92.29 21.4
 3 -6 11 106.79 19.1
 3 -6 11 109.49 24.1
 -4 6 -11 134.09 21
 -4 6 -11 239.18 20.1
 -4 6 -11 214.28 28.5
 -4 6 -11 164.58 28
 4 -6 11 284.97 41.1
 4 -6 11 214.18 27.2
 4 -6 11 202.88 19.1
 4 5 -11 119.79 16.1
 4 5 -11 123.09 15
 -4 -5 11 104.99 19.3
 -4 -5 11 111.19 19.5
 3 5 -11 222.78 18.8
 3 5 -11 227.28 32.6
 -3 -5 11 266.27 31.8
 -3 -5 11 278.47 25.1
 -3 -5 11 286.77 32.3
 2 5 -11 12.8 7.7
 2 5 -11 5.5 3.7
 2 5 -11 15.7 6.3
 -2 -5 11 15.1 6.8
 -2 -5 11 1.7 3.4
 -2 -5 11 2.6 3.8
 1 5 -11 1 1.9
 1 5 -11 3.9 4.1
 1 5 -11 5.3 4.2
 -1 -5 11 4.6 3.9
 -1 -5 11 5.5 4.1
 0 5 -11 213.18 24.7
 0 5 -11 161.38 23.6
 0 -5 11 173.68 26.6
 0 -5 11 173.28 17.4
 0 -5 11 246.88 29.1
 -1 5 -11 48.8 13.3
 -1 5 -11 42.6 11.2
 -1 5 -11 33.8 9.3
 1 -5 11 45.5 10.7
 1 -5 11 42.6 11.4
 1 -5 11 54.99 16.7
 -2 5 -11 27.3 10.3
 -2 5 -11 28.3 9
 -2 5 -11 43.3 12.3
 -2 5 -11 36.2 8.9
 2 -5 11 42.7 14.7
 2 -5 11 29.9 9.2
 2 -5 11 41.5 10.9
 -3 5 -11 32 10.5
 -3 5 -11 28.7 9.5
 -3 5 -11 35.6 9
 3 -5 11 32.7 8.9
 3 -5 11 48.6 12
 3 -5 11 46 14.4
 -4 5 -11 77.59 16.7
 -4 5 -11 58.49 12.4
 -4 5 -11 87.19 18.6
 -4 5 -11 87.09 18.8
 4 -5 11 62.19 12.4
 4 -5 11 66.19 13.9
 4 -5 11 73.59 18.8
 4 4 -11 0.1 1.3
 4 4 -11 0.2 1.3
 4 4 -11 -1.1 1.8
 -4 -4 11 0 1.7
 -4 -4 11 2.2 4.7
 -4 -4 11 -0.7 1.1
 3 4 -11 6 4
 3 4 -11 7.3 5.5
 -3 -4 11 12.2 6.2
 -3 -4 11 6.7 5.3
 -3 -4 11 5.8 4.5
 2 4 -11 4.3 3.2
 2 4 -11 12.7 6.4
 2 4 -11 2.8 4.4
 -2 -4 11 6.3 4.6
 -2 -4 11 4.4 3.8
 -2 -4 11 13.3 7
 1 4 -11 2.6 2.7
 1 4 -11 7.6 5.5
 1 4 -11 3.5 4
 -1 -4 11 16.6 7.1
 -1 -4 11 4.8 3.6
 -1 -4 11 9.4 6.4
 0 4 -11 17.3 8.6
 0 4 -11 38.1 10.7
 0 -4 11 24 7.8
 0 -4 11 35 11.8
 0 -4 11 33.6 9.5
 -1 4 -11 28 10.6
 -1 4 -11 45 13.8
 -1 4 -11 8.1 4.9
 1 -4 11 7.9 4.8
 1 -4 11 24.5 7.9
 -2 4 -11 94.49 19.3
 -2 4 -11 44.3 12.5
 -2 4 -11 85.89 15.3
 -2 4 -11 75.99 16.2
 2 -4 11 86.39 15.5
 2 -4 11 79.79 19.8
 2 -4 11 67.79 13.6
 -3 4 -11 76.59 17
 -3 4 -11 57.99 17.1
 -3 4 -11 54.29 14.6
 -3 4 -11 61.89 12.3
 3 -4 11 52.49 16.1
 3 -4 11 52.59 12
 3 -4 11 64.39 12.6
 -4 4 -11 45.4 13.2
 -4 4 -11 47.3 11
 -4 4 -11 93.69 19.7
 -4 4 -11 68.69 16.3
 4 -4 11 52.19 16.1
 4 -4 11 97.89 19.3
 4 -4 11 56.99 12.7
 4 3 -11 3.4 5.7
 4 3 -11 15.6 5.7
 4 3 -11 22.9 7.9
 -4 -3 11 7.8 5
 -4 -3 11 14.3 7.2
 3 3 -11 94.19 14
 3 3 -11 145.19 20.5
 3 3 -11 133.49 26
 -3 -3 11 108.99 18.2
 -3 -3 11 153.68 25.1
 -3 -3 11 111.99 17.6
 2 3 -11 77.59 13.4
 2 3 -11 57.59 13.9
 2 3 -11 49.3 13.8
 -2 -3 11 63.69 13.3
 -2 -3 11 41.2 12.5
 -2 -3 11 56.69 12.7
 1 3 -11 433.56 28.5
 1 3 -11 433.96 35.8
 1 3 -11 431.56 32.5
 -1 -3 11 436.46 29.3
 -1 -3 11 500.25 38.5
 -1 -3 11 430.46 33.2
 0 3 -11 273.27 22.9
 0 3 -11 308.47 35.6
 0 3 -11 249.97 20.7
 0 -3 11 292.97 25.1
 0 -3 11 278.07 22.2
 0 -3 11 268.17 54.79
 -1 3 -11 11.8 5.6
 -1 3 -11 7.6 5.7
 -1 3 -11 6.7 6.4
 -1 3 -11 12.1 6.3
 1 -3 11 2.7 3.4
 1 -3 11 15.6 8.8
 1 -3 11 10.3 5
 -2 3 -11 47.2 11.6
 -2 3 -11 30.7 10.4
 -2 3 -11 61.09 13.5
 -2 3 -11 34.9 11.9
 2 -3 11 43.4 14.5
 2 -3 11 49.3 11
 2 -3 11 59.49 13.9
 -3 3 -11 13 5.8
 -3 3 -11 40.7 13.2
 -3 3 -11 27.3 9.6
 -3 3 -11 29.2 10.8
 3 -3 11 25.2 8.5
 3 -3 11 15.1 11.9
 3 -3 11 25.8 9
 -4 3 -11 86.89 15.9
 -4 3 -11 60.09 15.9
 -4 3 -11 90.59 17.9
 -4 3 -11 73.49 17.1
 4 -3 11 56.89 17.6
 4 -3 11 78.99 16.4
 4 -3 11 103.19 18.7
 5 2 -11 185.68 24.9
 5 2 -11 102.69 22.9
 5 2 -11 154.98 20
 -5 -2 11 184.78 26.3
 -5 -2 11 183.28 24.8
 -5 -2 11 150.28 24.9
 4 2 -11 34 10.3
 4 2 -11 18.7 10.2
 4 2 -11 33.4 8.8
 -4 -2 11 41.4 13
 -4 -2 11 21.2 9.1
 3 2 -11 73.99 18
 3 2 -11 73.29 15.1
 3 2 -11 74.09 13.5
 -3 -2 11 74.39 16.2
 -3 -2 11 59.09 12
 -3 -2 11 65.89 16.2
 2 2 -11 36.1 8.6
 2 2 -11 29.2 10.4
 2 2 -11 48.2 12.6
 -2 -2 11 56.59 13.5
 -2 -2 11 45 13.3
 1 2 -11 6.9 4.2
 1 2 -11 5.6 5.3
 1 2 -11 8.7 5.9
 -1 -2 11 0.4 1.8
 0 2 -11 75.09 14.3
 0 2 -11 72.79 17.9
 0 -2 11 73.89 14.7
 0 -2 11 56.09 12.6
 0 -2 11 44 14.1
 -1 2 -11 -0.4 1.1
 -1 2 -11 0.3 1.2
 -1 2 -11 -0.3 0.7
 1 -2 11 0 1.2
 1 -2 11 2.5 3.2
 1 -2 11 -0.7 1.3
 -2 2 -11 71.89 15
 -2 2 -11 79.39 18.5
 -2 2 -11 80.39 18.6
 -2 2 -11 68.49 13.8
 2 -2 11 87.79 15.3
 2 -2 11 48.3 14.8
 2 -2 11 102.69 17.6
 -3 2 -11 12.3 6.4
 -3 2 -11 4 3.8
 -3 2 -11 17.5 8.9
 -3 2 -11 11.6 9.5
 3 -2 11 4.9 3.8
 3 -2 11 8.7 5.2
 3 -2 11 7.9 6.5
 -4 2 -11 45.1 13.5
 -4 2 -11 49.5 14.1
 -4 2 -11 60.29 14
 4 -2 11 26.3 11.8
 4 -2 11 53.29 12.8
 4 -2 11 73.19 15.3
 5 1 -11 12.1 6.3
 5 1 -11 11.6 5.5
 5 1 -11 5.1 6.5
 -5 -1 11 9.8 5.9
 -5 -1 11 10.7 6.7
 -5 -1 11 13.1 6.3
 4 1 -11 4.1 4.1
 4 1 -11 8.2 4.7
 4 1 -11 7.4 5.1
 -4 -1 11 5.7 5.1
 -4 -1 11 7.3 5.5
 -4 -1 11 7 5.4
 3 1 -11 95.39 17
 3 1 -11 102.79 20.4
 -3 -1 11 83.89 14.4
 -3 -1 11 143.09 23.3
 -3 -1 11 78.49 15.6
 2 1 -11 2.6 4.1
 2 1 -11 0.7 1.9
 -2 -1 11 5 4.7
 -2 -1 11 7.5 5
 1 1 -11 145.89 30.7
 1 1 -11 150.58 19
 1 1 -11 183.98 17.6
 -1 -1 11 244.18 32.3
 -1 -1 11 164.38 21.4
 0 1 -11 14 6
 0 1 -11 20.3 7.5
 0 1 -11 13.7 7.2
 0 1 -11 17.3 8
 0 -1 11 21.7 8.1
 0 -1 11 10.6 7.6
 -1 1 -11 117.69 18.8
 -1 1 -11 103.99 17
 -1 1 -11 106.19 20.9
 1 -1 11 161.88 27
 1 -1 11 154.08 21.3
 1 -1 11 123.59 19.6
 -2 1 -11 307.37 24.8
 -2 1 -11 281.37 35.2
 -2 1 -11 287.67 25.4
 -2 1 -11 270.67 34.9
 2 -1 11 293.77 24.9
 2 -1 11 321.17 38.2
 2 -1 11 274.77 24.2
 -3 1 -11 151.48 23
 -3 1 -11 208.68 27.8
 -3 1 -11 119.89 23.3
 -3 1 -11 145.69 25
 3 -1 11 131.49 21.4
 3 -1 11 149.39 26.7
 3 -1 11 123.59 19.8
 5 0 -11 -0.5 2.2
 5 0 -11 6.9 4.3
 -5 0 11 2.6 3.4
 -5 0 11 0.3 1.5
 -5 0 11 2.7 3.6
 4 0 -11 81.69 19.4
 4 0 -11 90.29 14
 -4 0 11 96.69 17.5
 -4 0 11 101.29 16.9
 -4 0 11 110.19 19.1
 3 0 -11 342.47 24.4
 3 0 -11 345.57 40.2
 -3 0 11 335.37 26.5
 -3 0 11 288.17 50.09
 -3 0 11 330.87 28.4
 2 0 -11 189.28 28.6
 2 0 -11 255.37 20.8
 -2 0 11 228.38 30.1
 -2 0 11 204.48 20.2
 -2 0 11 244.18 28.5
 1 0 -11 105.69 19.9
 1 0 -11 171.08 17.1
 1 0 -11 151.28 19.5
 1 0 -11 140.29 22.2
 -1 0 11 158.18 22.2
 -1 0 11 102.89 18.9
 -1 0 11 208.98 25.7
 0 0 -11 182.08 17.8
 0 0 -11 109.49 19.6
 0 0 -11 135.99 26
 0 0 -11 155.08 19
 0 0 11 156.38 20.7
 0 0 11 163.78 24.6
 -1 0 -11 181.98 27.1
 -1 0 -11 151.48 24.7
 -1 0 -11 222.48 20.4
 -1 0 -11 168.78 22.3
 1 0 11 179.38 28.4
 1 0 11 181.18 23.7
 1 0 11 202.38 23.7
 -2 0 -11 -0.4 1.3
 -2 0 -11 9.5 6.3
 -2 0 -11 2.8 3.3
 -2 0 -11 0 1.3
 2 0 11 1.3 3
 2 0 11 -0.3 1.4
 -3 0 -11 43.8 13.4
 -3 0 -11 74.39 17.3
 -3 0 -11 27.9 11.1
 -3 0 -11 44.6 12.7
 3 0 11 33.7 10
 3 0 11 44.9 11.1
 3 0 11 37.1 13.3
 5 -1 -11 60.39 11.9
 5 -1 -11 33.4 13.1
 -5 1 11 55.19 12.4
 -5 1 11 34.8 11
 -5 1 11 42.6 11.9
 4 -1 -11 0.8 2.8
 4 -1 -11 0.3 1.2
 -4 1 11 2.6 3.4
 -4 1 11 4.8 4.4
 -4 1 11 0.5 1.6
 3 -1 -11 4.5 5.4
 3 -1 -11 15.5 6.2
 -3 1 11 19.9 8.3
 -3 1 11 11.3 6
 -3 1 11 18.8 7.4
 2 -1 -11 36.9 9.5
 2 -1 -11 22.8 9.9
 -2 1 11 50.79 12.8
 -2 1 11 27.8 8.8
 -2 1 11 50.49 14.1
 1 -1 -11 86.99 14.6
 1 -1 -11 91.99 20.3
 1 -1 -11 114.59 18.4
 -1 1 11 74.19 14.5
 -1 1 11 86.39 17.9
 -1 1 11 81.49 16.2
 0 -1 -11 4.2 3
 0 -1 -11 0.4 2.1
 0 -1 -11 3.8 3.8
 0 -1 -11 -0.1 1.9
 0 1 11 1 1.6
 0 1 11 -0.6 1.3
 0 1 11 -0.2 1
 -1 -1 -11 113.39 21.5
 -1 -1 -11 82.19 18.9
 -1 -1 -11 82.99 15.1
 -1 -1 -11 133.79 21.8
 1 1 11 73.89 16.6
 1 1 11 95.09 17.8
 1 1 11 70.49 14.4
 -2 -1 -11 8.7 8.6
 -2 -1 -11 13.3 7
 -2 -1 -11 7.6 6.2
 -2 -1 -11 14.5 7.9
 2 1 11 13.9 6.7
 2 1 11 2.5 2.6
 5 -2 -11 184.88 21.5
 5 -2 -11 139.79 28
 -5 2 11 272.47 31.5
 -5 2 11 162.88 22.8
 -5 2 11 206.68 29.3
 4 -2 -11 231.38 20.5
 4 -2 -11 290.67 40.2
 -4 2 11 276.27 31
 -4 2 11 223.48 21.8
 3 -2 -11 27.3 8.3
 -3 2 11 34 11
 -3 2 11 21.4 7.6
 -3 2 11 33.8 10.5
 2 -2 -11 17.2 6
 2 -2 -11 6.8 5.4
 2 -2 -11 3.1 3.4
 -2 2 11 8 4.4
 -2 2 11 7.2 5
 -2 2 11 3.1 3.6
 1 -2 -11 52.79 16.2
 1 -2 -11 33.9 8.9
 1 -2 -11 48.8 10.9
 -1 2 11 51.39 14
 -1 2 11 55.49 13
 -1 2 11 54.79 12.4
 0 -2 -11 132.29 18.2
 0 -2 -11 176.08 23.9
 0 -2 -11 131.19 22.5
 0 2 11 170.98 25.1
 0 2 11 93.19 15.6
 -1 -2 -11 44.6 12.2
 -1 -2 -11 54.69 14.8
 -1 -2 -11 62.59 17.3
 -1 -2 -11 30.9 9.3
 1 2 11 66.89 16.3
 1 2 11 33.6 9.9
 1 2 11 41.5 11.2
 -2 -2 -11 45 11.8
 -2 -2 -11 20.8 8.6
 -2 -2 -11 16.7 8.6
 -2 -2 -11 28.7 10.9
 2 2 11 29.7 11.2
 4 -3 -11 128.39 26.7
 4 -3 -11 96.59 15
 -4 3 11 110.99 20
 -4 3 11 122.49 21.9
 -4 3 11 119.29 20.3
 3 -3 -11 412.26 38.2
 3 -3 -11 363.46 25.7
 -3 3 11 336.27 29.1
 -3 3 11 417.06 32
 -3 3 11 353.46 27.6
 2 -3 -11 83.99 20.1
 2 -3 -11 47.7 10.4
 2 -3 -11 60.09 13.6
 -2 3 11 61.99 14.8
 -2 3 11 61.49 14
 -2 3 11 50.49 11.5
 1 -3 -11 5 4.8
 1 -3 -11 8.4 4.4
 1 -3 -11 14 6.2
 -1 3 11 22.9 9.1
 -1 3 11 8.3 5.3
 -1 3 11 13.9 7
 0 -3 -11 106.69 20.1
 0 -3 -11 142.79 21.4
 0 -3 -11 85.89 16.6
 0 3 11 187.98 26.3
 0 3 11 152.58 22.8
 0 3 11 145.59 20.1
 -1 -3 -11 10.1 7.8
 -1 -3 -11 15.4 6.9
 -1 -3 -11 12.1 6.1
 -1 -3 -11 15.5 8.8
 1 3 11 14.6 7.4
 1 3 11 5.5 5.2
 3 -4 -11 5.4 3.8
 3 -4 -11 -0.8 2.2
 -3 4 11 2.2 3.5
 -3 4 11 2.2 2.5
 2 -4 -11 82.59 19.9
 2 -4 -11 63.69 12
 2 -4 -11 96.19 17.4
 -2 4 11 91.09 18.5
 -2 4 11 90.99 17
 1 -4 -11 82.29 13.9
 1 -4 -11 49.99 12
 1 -4 -11 101.99 22.1
 -1 4 11 70.59 15.1
 -1 4 11 92.09 17
 1 7 -12 114.49 17.3
 1 7 -12 78.69 15
 -1 -7 12 119.79 23.8
 -1 -7 12 121.09 21
 -1 -7 12 97.49 19.3
 0 7 -12 171.48 23.9
 0 7 -12 151.68 20.9
 0 7 -12 119.09 21.3
 0 -7 12 191.58 24.2
 0 -7 12 125.29 20.2
 0 -7 12 148.19 27.5
 -1 7 -12 9.9 7
 -1 7 -12 9.7 6.1
 -1 7 -12 13.5 6.4
 1 -7 12 4.3 3.8
 1 -7 12 7.4 5.6
 -2 7 -12 60.49 16.3
 -2 7 -12 15.2 7.6
 -2 7 -12 23.4 9.2
 2 -7 12 37 11
 2 -7 12 13.3 11.8
 2 -7 12 42.8 10.9
 2 6 -12 90.19 21.6
 2 6 -12 63.49 12.1
 -2 -6 12 99.29 17.8
 -2 -6 12 95.79 18.7
 -2 -6 12 74.69 18.7
 1 6 -12 41.2 11.4
 1 6 -12 34.4 11.7
 1 6 -12 31.4 9.2
 -1 -6 12 27.7 8.5
 -1 -6 12 24.4 9.2
 -1 -6 12 16.6 8.9
 0 6 -12 64.89 15.3
 0 6 -12 47.7 11.2
 0 6 -12 63.09 16.8
 0 -6 12 98.99 19.2
 0 -6 12 92.89 17.1
 0 -6 12 30.4 11.3
 -1 6 -12 5.2 6.5
 -1 6 -12 4.7 4.6
 -1 6 -12 16.9 8.7
 1 -6 12 9.9 6
 1 -6 12 0.6 2.6
 1 -6 12 12.5 5.7
 -2 6 -12 76.09 17.5
 -2 6 -12 71.69 16
 -2 6 -12 67.59 17.5
 2 -6 12 80.39 14.6
 2 -6 12 59.79 14.3
 2 -6 12 76.99 21
 -3 6 -12 0.1 1.9
 -3 6 -12 9.1 10.2
 -3 6 -12 0.5 2.1
 -3 6 -12 -0.2 1.6
 3 -6 12 -0.7 1.2
 3 -6 12 -0.6 2.1
 3 -6 12 0.5 2.2
 3 5 -12 41.8 11
 3 5 -12 38.9 17.8
 3 5 -12 47.3 10.9
 -3 -5 12 65.29 15.5
 -3 -5 12 51.39 13.6
 -3 -5 12 35.9 11.9
 2 5 -12 14.8 8.2
 2 5 -12 38.4 10.4
 -2 -5 12 21.3 7.5
 -2 -5 12 19.3 9.6
 -2 -5 12 28.9 10.2
 1 5 -12 3 3.6
 1 5 -12 5.9 4.8
 1 5 -12 1.9 3.2
 -1 -5 12 0.7 1.6
 -1 -5 12 4 4.4
 -1 -5 12 3.4 4.9
 0 5 -12 31.4 12
 0 5 -12 16.2 6.3
 0 5 -12 19.6 8.4
 0 -5 12 20.7 8.3
 0 -5 12 14.8 6.6
 0 -5 12 14.6 8.5
 -1 5 -12 36.6 10.1
 -1 5 -12 74.19 19
 -1 5 -12 59.89 15.1
 1 -5 12 55.29 17.5
 1 -5 12 47.2 11.2
 1 -5 12 52.99 13.1
 -2 5 -12 475.35 35.6
 -2 5 -12 567.24 41.4
 -2 5 -12 487.05 31.6
 -2 5 -12 527.05 40.6
 2 -5 12 524.35 44.7
 2 -5 12 570.04 38.3
 2 -5 12 590.74 34.7
 -3 5 -12 130.29 21.9
 -3 5 -12 138.09 24.2
 -3 5 -12 143.99 24.4
 -3 5 -12 139.79 20.1
 3 -5 12 120.89 26.4
 3 -5 12 114.09 17.9
 3 -5 12 107.09 18.2
 3 4 -12 297.07 25
 3 4 -12 274.27 22.3
 3 4 -12 308.37 41.5
 -3 -4 12 331.17 38.6
 -3 -4 12 278.27 25.5
 -3 -4 12 311.37 35
 2 4 -12 52.49 11.5
 2 4 -12 42.3 14.6
 -2 -4 12 39.3 13.6
 -2 -4 12 59.09 14.8
 -2 -4 12 38.7 11.3
 1 4 -12 93.39 15.6
 1 4 -12 113.09 18.8
 1 4 -12 117.39 24.5
 -1 -4 12 64.69 16.5
 -1 -4 12 118.29 20
 -1 -4 12 116.99 19.1
 0 4 -12 139.89 21.6
 0 4 -12 132.59 19.2
 0 4 -12 168.18 28
 0 -4 12 84.49 16.2
 0 -4 12 139.59 27.1
 0 -4 12 98.09 15.9
 -1 4 -12 43.5 13.2
 -1 4 -12 38.8 12
 -1 4 -12 50.19 11.1
 -1 4 -12 46.9 11.5
 1 -4 12 60.79 16
 1 -4 12 61.99 13.5
 1 -4 12 86.59 16.2
 -2 4 -12 46.6 13.5
 -2 4 -12 45.4 10.9
 -2 4 -12 41.1 12.1
 -2 4 -12 48.9 14.6
 2 -4 12 52.49 12.6
 2 -4 12 54.39 17.4
 2 -4 12 76.09 15.9
 -3 4 -12 241.98 32.7
 -3 4 -12 256.07 22.6
 -3 4 -12 203.48 26.6
 3 -4 12 209.98 32.4
 3 -4 12 245.38 29.2
 3 -4 12 232.08 33.8
 4 3 -12 12.7 5.5
 4 3 -12 20.6 8.1
 4 3 -12 16.9 9.3
 -4 -3 12 11.8 9.5
 -4 -3 12 16.6 11.4
 -4 -3 12 19.6 9.1
 3 3 -12 133.39 28
 3 3 -12 126.29 18.2
 -3 -3 12 100.29 17.1
 -3 -3 12 108.69 21.9
 -3 -3 12 72.29 16.7
 2 3 -12 5.4 3.9
 2 3 -12 -0.7 1.9
 -2 -3 12 0 1.6
 -2 -3 12 2.4 3.1
 -2 -3 12 3.1 3.6
 1 3 -12 68.29 16.1
 1 3 -12 49.5 15.4
 1 3 -12 48.1 13.7
 -1 -3 12 56.69 13.7
 -1 -3 12 76.49 19.5
 -1 -3 12 46.4 12.6
 0 3 -12 11.5 6.2
 0 3 -12 10.2 5.1
 0 -3 12 3.9 3.8
 0 -3 12 8 4.7
 0 -3 12 12.6 6.8
 -1 3 -12 10 6.7
 -1 3 -12 10.8 5.8
 -1 3 -12 8.2 5.4
 -1 3 -12 8.2 5.3
 1 -3 12 0.5 2.7
 1 -3 12 1.5 2.3
 1 -3 12 8.7 5.6
 -2 3 -12 0.5 1.6
 -2 3 -12 0.5 1.4
 -2 3 -12 -0.4 1.5
 -2 3 -12 2.5 4
 2 -3 12 4.2 3.4
 2 -3 12 -0.4 1.7
 2 -3 12 -0.7 1.2
 -3 3 -12 53.29 13.7
 -3 3 -12 43 12.6
 -3 3 -12 33.2 12.2
 -3 3 -12 19.1 8.8
 3 -3 12 42 12.3
 3 -3 12 37.7 13.8
 3 -3 12 38.4 10.6
 4 2 -12 35.7 9.1
 4 2 -12 52.09 18
 -4 -2 12 34 10.2
 -4 -2 12 28.5 10.2
 -4 -2 12 51.39 14
 3 2 -12 0.5 1.2
 3 2 -12 1.3 2.6
 -3 -2 12 2.3 2.8
 -3 -2 12 -0.4 0.9
 -3 -2 12 0.6 2.3
 2 2 -12 1.2 2.7
 2 2 -12 1.8 3.5
 2 2 -12 0.9 2
 -2 -2 12 0 1.6
 -2 -2 12 -0.9 1.3
 -2 -2 12 0.2 1.1
 1 2 -12 318.17 29.5
 1 2 -12 310.47 25
 1 2 -12 326.77 41
 -1 -2 12 301.07 27.2
 -1 -2 12 395.36 44.5
 0 2 -12 140.19 20.5
 0 2 -12 131.89 19.2
 0 2 -12 112.19 20.7
 0 2 -12 147.79 25.2
 0 -2 12 177.08 24
 0 -2 12 195.28 42.5
 0 -2 12 172.58 24.3
 -1 2 -12 83.79 15.1
 -1 2 -12 147.99 26.2
 -1 2 -12 71.89 16.8
 -1 2 -12 116.59 19.5
 1 -2 12 89.89 16.4
 1 -2 12 86.29 18.9
 1 -2 12 78.09 14.6
 -2 2 -12 126.39 24
 -2 2 -12 163.28 24.7
 -2 2 -12 170.18 23.7
 -2 2 -12 144.29 24
 2 -2 12 111.59 23.8
 2 -2 12 181.78 25.5
 2 -2 12 131.89 19.2
 -3 2 -12 130.49 22
 -3 2 -12 84.59 15.5
 -3 2 -12 126.79 22.3
 -3 2 -12 59.09 16.4
 3 -2 12 107.19 18.8
 3 -2 12 92.09 22
 3 -2 12 93.19 18.7
 4 1 -12 720.43 39.3
 4 1 -12 764.82 56.59
 4 1 -12 717.93 44.7
 -4 -1 12 752.62 48.4
 -4 -1 12 737.13 47.7
 3 1 -12 254.87 29.8
 3 1 -12 216.78 34.6
 3 1 -12 263.37 22
 -3 -1 12 279.67 38.5
 -3 -1 12 274.87 33.4
 -3 -1 12 250.27 33.5
 2 1 -12 32.1 12.6
 2 1 -12 26.8 9.9
 2 1 -12 11.9 5.2
 -2 -1 12 15.9 8.3
 -2 -1 12 38.5 12.5
 -2 -1 12 16 6.2
 1 1 -12 117.99 19.1
 1 1 -12 116.49 22.8
 1 1 -12 106.19 20.9
 1 1 -12 100.19 15.9
 -1 -1 12 73.19 14.2
 -1 -1 12 123.09 20.9
 -1 -1 12 129.59 24.9
 0 1 -12 22.2 7.5
 0 1 -12 21 9.5
 0 1 -12 28.7 10.8
 0 1 -12 23.9 8.7
 0 -1 12 37.4 12.8
 0 -1 12 13.3 7
 0 -1 12 22.5 8.7
 -1 1 -12 53.09 13
 -1 1 -12 67.59 17.7
 -1 1 -12 45.1 12
 1 -1 12 120.39 24.5
 1 -1 12 77.79 16.4
 -2 1 -12 39.9 11.3
 -2 1 -12 40.6 12.8
 -2 1 -12 33.8 17.8
 -2 1 -12 32.3 12.6
 2 -1 12 21.5 10.5
 2 -1 12 32.6 10.9
 2 -1 12 47.7 12.9
 4 0 -12 -0.1 2.5
 4 0 -12 -0.1 1.1
 4 0 -12 -0.5 1.8
 -4 0 12 0.7 2.1
 -4 0 12 3.2 3.5
 -4 0 12 -0.2 1.2
 3 0 -12 103.09 16.8
 3 0 -12 110.19 19.9
 3 0 -12 107.19 24.7
 -3 0 12 108.79 21.9
 -3 0 12 121.29 22.2
 -3 0 12 72.19 18
 2 0 -12 16.8 9.7
 2 0 -12 17.3 8.4
 2 0 -12 25.9 8.1
 -2 0 12 15.1 6.5
 -2 0 12 10.9 7.4
 -2 0 12 9.1 5.9
 1 0 -12 33.2 10
 1 0 -12 56.29 16.9
 1 0 -12 37.1 9.8
 1 0 -12 53.29 16
 -1 0 12 40.2 11.1
 -1 0 12 41.2 12.9
 -1 0 12 27.2 8.3
 0 0 -12 57.89 18.5
 0 0 -12 48.2 12.2
 0 0 -12 58.69 13.2
 0 0 -12 65.39 21.5
 0 0 12 64.29 18.1
 0 0 12 60.99 15.1
 -1 0 -12 34 12.6
 -1 0 -12 28.2 9.6
 -1 0 -12 20.2 9.9
 -1 0 -12 18.6 8.1
 1 0 12 33.8 11.2
 1 0 12 17.3 7.5
 1 0 12 23.3 9.8
 -2 0 -12 71.29 17.1
 -2 0 -12 59.79 14.8
 -2 0 -12 47 13.2
 -2 0 -12 84.19 20.2
 2 0 12 64.99 13.7
 2 0 12 74.79 15.7
 2 0 12 88.39 20.8
 4 -1 -12 12.1 5.6
 4 -1 -12 20.7 11.1
 -4 1 12 26.7 10.7
 -4 1 12 37.1 11
 -4 1 12 41.8 12.1
 3 -1 -12 73.49 20.3
 3 -1 -12 44.3 10.4
 -3 1 12 37.2 10.3
 2 -1 -12 69.99 18.9
 2 -1 -12 51.99 11.3
 -2 1 12 40.8 13.5
 -2 1 12 58.79 15.9
 1 -1 -12 431.06 30
 1 -1 -12 487.75 57.89
 1 -1 -12 507.15 41.6
 1 -1 -12 456.05 31.4
 -1 1 12 477.25 38.4
 0 -1 -12 147.49 24.9
 0 -1 -12 132.79 23.8
 0 -1 -12 120.19 18
 0 -1 -12 108.29 17.6
 0 1 12 200.58 26.5
 0 1 12 179.38 23.6
 0 1 12 173.68 26.6
 -1 -1 -12 146.59 22.2
 -1 -1 -12 142.79 23.3
 -1 -1 -12 96.99 21.5
 -1 -1 -12 116.89 23.8
 1 1 12 69.59 14.6
 1 1 12 96.39 17.9
 1 1 12 148.69 26.6
 3 -2 -12 245.08 21.7
 3 -2 -12 231.68 36.2
 -3 2 12 318.57 36.3
 -3 2 12 254.67 32.4
 -3 2 12 253.37 24.1
 2 -2 -12 1.8 2.1
 2 -2 -12 -0.6 2.5
 -2 2 12 -0.5 1.5
 -2 2 12 -0.2 1.5
 -2 2 12 -0.3 1.1
 1 -2 -12 116.69 24.8
 1 -2 -12 85.29 16.6
 -1 2 12 75.19 14.7
 -1 2 12 124.89 22.3
 -1 2 12 113.69 19.7
 0 -2 -12 30.5 9.3
 0 -2 -12 14.3 8.9
 0 -2 -12 21.2 8.2
 0 -2 -12 30.5 12
 0 2 12 18.1 7.3
 0 2 12 20.7 9.2
 0 2 12 27.8 9.7
 0 6 -13 6.1 5.3
 0 6 -13 -0.5 1.8
 0 6 -13 7.5 4.9
 0 -6 13 2.9 3.8
 0 -6 13 3.1 3.9
 0 -6 13 1.3 3.4
 -1 6 -13 153.08 25.1
 -1 6 -13 120.19 24.6
 1 -6 13 131.09 20.3
 1 -6 13 128.69 22.4
 2 5 -13 62.09 12.7
 2 5 -13 58.49 13.7
 -2 -5 13 64.69 17.3
 -2 -5 13 78.99 17.1
 1 5 -13 48.3 12.1
 1 5 -13 10 8.1
 1 5 -13 24.1 9.2
 -1 -5 13 37 12
 -1 -5 13 30.9 9.9
 -1 -5 13 33.7 13.8
 0 5 -13 372.26 43.3
 0 5 -13 397.56 46
 0 -5 13 394.66 29.6
 0 -5 13 379.86 32.5
 -1 5 -13 36.8 11.1
 -1 5 -13 18.2 9.1
 -1 5 -13 58.69 15.3
 1 -5 13 54.09 14.4
 1 -5 13 36.6 10.6
 1 -5 13 27.2 11.1
 -2 5 -13 27.9 9.5
 -2 5 -13 26.5 10.7
 -2 5 -13 19.3 8.5
 2 -5 13 16.3 8.6
 2 -5 13 25.1 10.2
 2 -5 13 22.1 8.7
 2 4 -13 202.08 26.6
 2 4 -13 168.58 28.2
 2 4 -13 172.78 25.7
 -2 -4 13 119.79 18.7
 -2 -4 13 164.68 24.5
 -2 -4 13 190.88 31.1
 1 4 -13 2.9 3.8
 1 4 -13 0.3 1.3
 -1 -4 13 0.1 2
 -1 -4 13 -0.5 1.6
 -1 -4 13 -0.5 1.2
 0 4 -13 32.1 9.5
 0 4 -13 36.3 15.4
 0 4 -13 36.1 13.6
 0 -4 13 40.8 11.2
 0 -4 13 43.2 15.1
 0 -4 13 39.4 12.6
 -1 4 -13 8.4 5.9
 -1 4 -13 14.3 6.6
 -1 4 -13 23.1 10.8
 -1 4 -13 18 8
 1 -4 13 13.8 6.4
 1 -4 13 8.1 5.5
 1 -4 13 6.2 5.1
 -2 4 -13 2.3 3.2
 -2 4 -13 0.5 2.3
 -2 4 -13 0.3 2.3
 2 -4 13 0.9 2.3
 2 -4 13 0.9 2
 2 -4 13 -0.5 2.1
 3 3 -13 5.4 4.1
 3 3 -13 3.9 5.6
 3 3 -13 10.9 7.1
 -3 -3 13 16.3 8.7
 -3 -3 13 15.5 7.7
 2 3 -13 250.47 22.5
 2 3 -13 206.38 28.7
 2 3 -13 195.38 54.59
 -2 -3 13 182.48 30.6
 -2 -3 13 231.98 29.9
 -2 -3 13 221.18 31.4
 1 3 -13 61.39 13.5
 1 3 -13 61.99 19.2
 1 3 -13 53.39 14.6
 -1 -3 13 50.49 15
 -1 -3 13 54.59 15.7
 -1 -3 13 66.09 15.4
 0 3 -13 135.39 19.6
 0 3 -13 200.38 34.9
 0 3 -13 295.47 39.7
 0 -3 13 180.08 31.3
 0 -3 13 173.48 24
 0 -3 13 156.58 20.9
 -1 3 -13 1.5 2.1
 -1 3 -13 -0.5 1.1
 -1 3 -13 -0.2 1.8
 -1 3 -13 -0.1 1.6
 1 -3 13 0.2 2.3
 1 -3 13 -0.3 1.3
 1 -3 13 -0.4 1.6
 -2 3 -13 146.59 22.2
 -2 3 -13 227.08 28.9
 -2 3 -13 129.69 24.6
 2 -3 13 165.68 23.1
 2 -3 13 213.48 29.2
 2 -3 13 106.39 24.6
 3 2 -13 278.57 41.7
 3 2 -13 235.18 27
 3 2 -13 277.17 32.4
 -3 -2 13 256.47 33
 -3 -2 13 213.18 29
 2 2 -13 -0.2 1.6
 2 2 -13 3.4 3.8
 2 2 -13 1.5 1.9
 -2 -2 13 0.5 2.2
 -2 -2 13 0.1 1.2
 -2 -2 13 2.8 3.7
 1 2 -13 2.8 6.1
 1 2 -13 4 4
 1 2 -13 9.2 6.7
 -1 -2 13 12.6 7
 -1 -2 13 5.3 5.4
 -1 -2 13 6.6 5.5
 0 2 -13 225.58 34.3
 0 2 -13 187.88 23.4
 0 2 -13 176.58 27.4
 0 2 -13 209.28 27
 0 -2 13 167.48 24.3
 0 -2 13 150.28 21.1
 0 -2 13 127.79 24.8
 -1 2 -13 35.4 11.9
 -1 2 -13 24.7 10.7
 -1 2 -13 20.2 8.4
 -1 2 -13 39.6 13.9
 1 -2 13 25 8.9
 1 -2 13 18.2 10.5
 1 -2 13 31 10.6
 3 1 -13 25.6 12.9
 3 1 -13 18.3 7.3
 3 1 -13 22.6 9.7
 -3 -1 13 21.3 9.9
 -3 -1 13 4 4.1
 -3 -1 13 16.9 8.3
 2 1 -13 27.6 9.6
 2 1 -13 5.7 6.1
 -2 -1 13 8.7 5.6
 -2 -1 13 19.3 7.7
 -2 -1 13 15.8 7.7
 1 1 -13 36.5 9.9
 1 1 -13 20.6 9.2
 1 1 -13 44.2 13.8
 -1 -1 13 40 11.9
 -1 -1 13 35.5 12.3
 -1 -1 13 25.9 8.4
 0 1 -13 39.5 13.9
 0 1 -13 56.59 14.3
 0 1 -13 70.29 17.3
 0 1 -13 63.59 14.2
 0 -1 13 57.59 13.9
 0 -1 13 41.2 15.8
 0 -1 13 63.89 15.1
 -1 1 -13 0.3 1.8
 -1 1 -13 8 7
 -1 1 -13 4.5 5.5
 -1 1 -13 0.4 1.8
 1 -1 13 0.6 2.5
 1 -1 13 2.6 3.6
 1 -1 13 4.1 4.9
 3 0 -13 201.28 29.7
 3 0 -13 167.98 31.7
 3 0 -13 161.18 20.5
 -3 0 13 213.68 29.8
 -3 0 13 272.97 39.1
 -3 0 13 263.47 35.8
 2 0 -13 69.89 14
 2 0 -13 81.59 21.9
 2 0 -13 83.49 19.6
 -2 0 13 68.39 15.9
 -2 0 13 75.09 18.5
 -2 0 13 59.99 16
 1 0 -13 439.76 38.6
 1 0 -13 411.86 30.7
 1 0 -13 419.46 30.6
 -1 0 13 441.16 41
 -1 0 13 450.25 33.2
 -1 0 13 407.76 33.7
 0 0 -13 90.19 19.9
 0 0 -13 157.68 28.6
 0 0 -13 122.49 23.3
 0 0 -13 130.99 19.3
 0 0 13 156.28 23.6
 0 0 13 161.18 23.3
 0 0 13 80.69 19.2
 2 -1 -13 229.78 36.4
 2 -1 -13 248.98 34.9
 2 -1 -13 270.67 40
 -2 1 13 219.78 29.1
 -2 1 13 255.77 26
 -2 1 13 324.17 40
 1 -1 -13 1.9 2.4
 1 -1 -13 -0.7 2.1
 1 -1 -13 -0.5 1.3
 -1 1 13 -0.3 1.9
 -1 1 13 -0.3 1.8

_iucr_refine_fcf_details
;
data_JS0302_a
_computing_structure_refinement   'olex2.refine 1.5 (Bourhis et al., 2015)'
_shelx_refln_list_code            4
loop_
  _space_group_symop_id
  _space_group_symop_operation_xyz
  1  x,y,z
  2  -x,-y,-z

_space_group_crystal_system       triclinic
_space_group_IT_number            2
_space_group_name_H-M_alt         'P -1'
_space_group_name_Hall            '-P 1'
_symmetry_space_group_name_H-M    'P -1'
_symmetry_space_group_name_Hall   '-P 1'
_symmetry_Int_Tables_number       2
_cell_length_a                    6.5731(2)
_cell_length_b                    8.7746(2)
_cell_length_c                    11.1018(4)
_cell_angle_alpha                 104.486(1)
_cell_angle_beta                  94.177(1)
_cell_angle_gamma                 107.178(1)
_cell_volume                      584.80(3)
loop_
  _refln_index_h
  _refln_index_k
  _refln_index_l
  _refln_F_squared_calc
  _refln_F_squared_meas
  _refln_F_squared_sigma
  _refln_F_squared_weight
  _refln_observed_status
-8 1 1 39.164 41.827 5.055 7.141 o
-8 1 2 213.330 201.749 23.357 0.394 o
-8 1 3 52.605 58.532 6.593 4.368 o
-8 2 1 1.196 1.423 0.764 301.218 o
-8 2 2 8.777 6.633 2.643 29.020 o
-8 2 3 64.298 59.190 5.851 4.948 o
-8 2 4 31.093 33.861 4.574 8.864 o
-8 3 1 161.151 156.771 6.940 2.350 o
-8 3 2 1.652 0.978 0.766 289.447 o
-8 3 3 0.516 0.027 0.474 852.651 o
-8 3 4 17.381 20.442 3.137 18.175 o
-8 4 1 27.609 31.773 3.809 11.904 o
-8 4 2 83.636 106.797 7.531 3.000 o
-8 4 3 39.211 46.351 5.183 6.801 o
-8 5 1 88.473 95.162 6.864 3.403 o
-8 5 2 96.178 95.331 6.665 3.433 o
-7 -2 1 17.874 18.692 2.776 21.637 o
-7 -2 2 18.506 12.910 6.451 5.531 o
-7 -2 3 146.580 137.182 8.589 2.023 o
-7 -2 4 27.977 28.094 4.019 11.158 o
-7 -2 5 40.246 42.899 4.829 7.558 o
-7 -2 6 102.453 84.010 8.829 2.346 o
-7 -1 1 22.849 15.840 2.724 21.155 o
-7 -1 2 135.138 153.689 7.870 2.259 o
-7 -1 3 87.644 81.487 6.253 3.938 o
-7 -1 4 38.305 48.953 4.961 7.232 o
-7 -1 5 5.158 3.745 1.534 76.250 o
-7 -1 6 66.019 61.195 10.310 2.027 o
-7 -1 7 1.268 2.321 1.459 102.242 o
-7 0 1 29.298 28.978 3.864 11.642 o
-7 0 2 118.956 101.362 7.068 2.923 o
-7 0 3 19.329 20.158 3.152 17.696 o
-7 0 4 145.308 155.432 8.127 2.109 o
-7 0 5 0.020 -0.183 0.461 1160.100 o
-7 0 6 129.310 133.807 8.533 2.146 o
-7 0 7 29.378 39.122 4.685 8.505 o
-7 1 1 289.836 288.027 8.667 1.132 o
-7 1 2 97.363 104.331 5.580 4.097 o
-7 1 3 19.706 24.580 2.859 19.579 o
-7 1 4 49.911 52.181 4.343 7.967 o
-7 1 5 86.567 91.693 5.224 4.747 o
-7 1 6 78.101 76.061 4.927 5.479 o
-7 1 7 2.111 0.828 0.949 203.488 o
-7 1 8 76.412 76.885 4.746 5.738 o
-7 2 1 87.422 94.606 6.291 3.813 o
-7 2 2 187.927 194.730 8.929 1.609 o
-7 2 3 47.713 42.711 3.932 9.397 o
-7 2 4 110.805 109.918 8.823 2.225 o
-7 2 5 0.123 0.301 0.478 948.602 o
-7 2 6 9.957 13.507 2.246 34.132 o
-7 2 7 45.698 43.231 4.285 8.570 o
-7 2 8 6.465 4.043 1.807 56.924 o
-7 3 1 7.279 10.737 2.042 42.594 o
-7 3 2 327.712 321.896 11.967 0.780 o
-7 3 3 13.250 12.850 2.308 31.106 o
-7 3 4 37.742 34.123 4.707 8.159 o
-7 3 5 0.265 0.090 0.431 1106.710 o
-7 3 6 11.973 10.888 2.003 39.128 o
-7 3 7 0.437 0.219 0.479 833.993 o
-7 4 1 10.735 12.499 2.256 33.748 o
-7 4 2 457.137 456.628 12.155 0.543 o
-7 4 3 0.332 -0.174 0.370 1391.190 o
-7 4 4 0.017 0.090 0.395 1520.240 o
-7 4 5 269.743 278.042 10.414 1.037 o
-7 4 6 33.801 33.172 3.822 11.215 o
-7 4 7 92.236 89.689 9.161 2.260 o
-7 5 1 10.765 11.073 2.056 38.781 o
-7 5 2 66.516 72.336 5.741 4.882 o
-7 5 3 67.384 64.192 5.360 5.406 o
-7 5 4 197.157 210.090 8.266 1.657 o
-7 5 5 39.808 38.654 3.679 10.969 o
-7 5 6 0.492 0.545 0.536 647.191 o
-7 6 1 9.072 8.494 1.655 55.158 o
-7 6 2 2.949 1.101 0.619 298.772 o
-7 6 3 112.227 103.373 5.549 3.866 o
-7 6 4 5.786 5.618 1.648 64.828 o
-7 6 5 3.800 4.571 1.662 70.127 o
-7 7 1 68.775 65.683 6.446 4.197 o
-7 7 2 24.221 20.149 2.903 18.672 o
-7 7 3 130.685 125.782 15.098 0.922 o
-6 -4 1 19.654 15.564 2.827 21.052 o
-6 -4 2 0.040 0.163 0.676 527.896 o
-6 -4 3 78.117 57.907 5.082 5.549 o
-6 -4 4 131.346 125.485 7.961 2.350 o
-6 -4 5 61.565 64.691 6.403 4.362 o
-6 -4 6 1.843 0.888 0.738 297.457 o
-6 -4 7 21.860 20.297 3.464 15.058 o
-6 -3 1 7.369 6.849 1.532 66.006 o
-6 -3 2 28.744 31.554 4.091 10.678 o
-6 -3 3 3.113 2.721 1.095 140.290 o
-6 -3 4 48.590 40.185 4.704 7.528 o
-6 -3 5 48.113 44.961 4.608 7.648 o
-6 -3 6 62.611 67.293 5.441 5.388 o
-6 -3 7 104.810 110.854 16.371 0.830 o
-6 -3 8 0.176 -0.162 0.523 841.628 o
-6 -2 1 1.135 0.205 0.418 748.374 o
-6 -2 2 0.127 0.794 0.593 595.339 o
-6 -2 3 101.871 102.644 6.495 3.420 o
-6 -2 4 1.537 1.364 1.040 182.556 o
-6 -2 5 78.056 81.054 8.277 2.761 o
-6 -2 6 127.501 111.705 7.108 2.773 o
-6 -2 7 3.138 4.530 1.710 68.759 o
-6 -2 8 84.418 80.149 9.867 2.068 o
-6 -2 9 0.298 0.179 0.589 629.096 o
-6 -1 1 4.025 3.562 1.358 95.965 o
-6 -1 2 117.750 121.714 6.902 2.912 o
-6 -1 3 41.768 36.216 4.034 9.736 o
-6 -1 4 0.987 0.345 0.495 633.938 o
-6 -1 5 69.360 64.634 5.280 5.449 o
-6 -1 6 141.370 137.985 8.007 2.226 o
-6 -1 7 273.244 272.401 10.358 1.041 o
-6 -1 8 0.111 0.588 0.441 1012.030 o
-6 -1 9 6.753 7.091 1.975 47.395 o
-6 -1 10 6.327 4.704 1.378 82.032 o
-6 0 1 145.658 139.649 6.476 2.723 o
-6 0 2 10.562 8.538 2.038 40.558 o
-6 0 3 1.488 3.110 1.197 136.644 o
-6 0 4 15.745 13.668 3.128 19.328 o
-6 0 5 1.343 2.048 0.981 196.958 o
-6 0 6 1.154 9.595 1.623 73.159 o
-6 0 7 185.783 182.469 6.842 2.100 o
-6 0 8 17.296 16.972 2.312 27.876 o
-6 0 9 91.858 89.617 5.575 4.343 o
-6 0 10 15.718 13.929 2.370 28.499 o
-6 1 1 22.112 24.316 2.597 21.372 o
-6 1 2 18.481 19.071 2.625 23.024 o
-6 1 3 784.152 818.768 15.403 0.233 o
-6 1 4 61.722 59.575 5.976 4.855 o
-6 1 5 238.650 243.567 7.572 1.508 o
-6 1 6 8.510 11.263 2.072 40.291 o
-6 1 7 121.017 125.096 5.845 3.386 o
-6 1 8 114.180 126.667 6.171 3.292 o
-6 1 9 2.557 2.661 1.097 146.301 o
-6 1 10 28.311 18.950 3.467 14.240 o
-6 2 1 19.467 19.917 2.398 25.164 o
-6 2 2 75.428 75.076 5.714 4.693 o
-6 2 3 324.564 328.753 8.905 0.975 o
-6 2 4 121.992 124.191 7.715 2.515 o
-6 2 5 56.975 59.918 4.602 6.953 o
-6 2 6 0.026 0.236 0.416 1302.570 o
-6 2 7 90.114 81.759 5.376 4.636 o
-6 2 8 0.025 0.881 0.866 307.982 o
-6 2 9 105.920 99.068 7.397 2.898 o
-6 3 1 41.476 39.310 4.020 9.691 o
-6 3 2 1.934 3.971 1.470 93.457 o
-6 3 3 119.719 125.093 6.604 3.016 o
-6 3 4 323.826 306.801 12.301 0.777 o
-6 3 5 8.188 8.045 1.531 62.816 o
-6 3 6 40.864 49.436 3.849 9.889 o
-6 3 7 0.013 -0.200 0.426 1362.840 o
-6 3 8 46.565 43.899 3.697 10.122 o
-6 3 9 25.866 22.100 2.743 19.363 o
-6 4 1 68.341 64.139 7.537 3.352 o
-6 4 2 7.718 6.775 1.519 65.982 o
-6 4 3 20.938 20.654 2.653 21.706 o
-6 4 4 0.296 0.656 0.492 775.083 o
-6 4 5 262.189 260.770 14.750 0.731 o
-6 4 6 7.143 7.739 1.624 60.873 o
-6 4 7 60.526 70.784 5.400 5.449 o
-6 4 8 184.432 193.013 7.576 1.905 o
-6 5 1 427.783 448.172 11.198 0.606 o
-6 5 2 47.122 54.904 5.064 6.597 o
-6 5 3 124.047 128.460 6.972 2.786 o
-6 5 4 137.040 137.975 5.810 3.106 o
-6 5 5 0.501 -0.041 0.329 1445.860 o
-6 5 6 258.907 275.903 8.639 1.244 o
-6 5 7 205.021 203.860 7.324 1.810 o
-6 5 8 6.422 4.841 1.495 73.408 o
-6 6 1 0.088 0.444 0.594 636.472 o
-6 6 2 70.385 77.799 5.448 5.058 o
-6 6 3 294.584 287.244 9.065 1.085 o
-6 6 4 0.989 0.943 0.658 402.622 o
-6 6 5 0.079 0.143 0.382 1510.590 o
-6 6 6 21.848 26.788 2.881 18.634 o
-6 6 7 2.808 3.090 1.276 113.864 o
-6 7 1 39.570 41.852 4.011 9.765 o
-6 7 2 131.606 141.416 7.971 2.291 o
-6 7 3 69.431 77.285 7.427 3.348 o
-6 7 4 0.052 0.374 0.470 993.311 o
-6 7 5 8.679 3.968 1.685 58.665 o
-6 8 1 191.717 194.702 7.680 1.837 o
-6 8 2 1.710 1.438 0.981 195.585 o
-6 8 3 2.143 4.108 1.656 75.939 o
-6 8 4 279.834 269.990 10.633 1.005 o
-6 9 1 116.638 108.693 9.192 2.074 o
-5 -6 1 72.026 73.857 5.609 4.889 o
-5 -6 2 1.741 0.251 0.651 376.295 o
-5 -6 3 0.420 1.295 1.502 104.238 o
-5 -6 4 47.858 54.120 10.126 2.173 o
-5 -6 5 75.525 74.061 5.762 4.653 o
-5 -6 6 66.660 63.059 4.726 6.322 o
-5 -5 1 119.804 126.545 5.596 3.530 o
-5 -5 2 128.395 109.501 5.106 3.811 o
-5 -5 3 86.926 81.481 4.697 5.407 o
-5 -5 4 7.677 8.871 1.904 47.628 o
-5 -5 5 2.457 1.436 0.752 255.670 o
-5 -5 6 61.415 61.697 4.816 6.392 o
-5 -5 7 11.803 10.257 3.279 19.124 o
-5 -5 8 15.706 20.730 3.156 18.329 o
-5 -5 9 11.988 22.813 6.906 4.897 o
-5 -4 1 0.101 0.157 0.378 1501.580 o
-5 -4 2 3.826 6.559 1.640 68.936 o
-5 -4 3 77.490 69.791 4.820 5.722 o
-5 -4 4 24.976 27.038 2.963 17.333 o
-5 -4 5 1.579 2.294 1.198 139.565 o
-5 -4 6 0.447 0.572 0.491 746.024 o
-5 -4 7 237.561 237.517 8.672 1.376 o
-5 -4 8 358.818 382.383 12.004 0.695 o
-5 -4 9 158.728 159.177 9.821 1.620 o
-5 -4 10 13.792 12.225 3.047 20.765 o
-5 -3 1 54.127 60.616 5.573 5.515 o
-5 -3 2 37.968 42.549 4.354 8.851 o
-5 -3 3 84.918 88.394 6.048 4.089 o
-5 -3 4 70.545 72.592 5.462 5.101 o
-5 -3 5 23.704 18.796 4.660 9.429 o
-5 -3 6 36.205 31.815 3.761 11.294 o
-5 -3 7 0.104 0.147 0.729 450.421 o
-5 -3 8 156.514 144.097 13.088 1.107 o
-5 -3 9 99.066 96.533 5.074 4.543 o
-5 -3 10 7.002 8.998 1.860 50.010 o
-5 -2 1 230.846 232.057 7.382 1.597 o
-5 -2 2 209.436 205.395 7.003 1.842 o
-5 -2 3 6.663 6.455 1.621 63.367 o
-5 -2 4 246.408 221.712 8.202 1.435 o
-5 -2 5 26.728 25.343 3.249 15.287 o
-5 -2 6 220.316 225.240 10.352 1.231 o
-5 -2 7 103.395 100.036 8.165 2.559 o
-5 -2 8 242.630 241.077 7.793 1.467 o
-5 -2 9 41.022 38.496 3.545 11.346 o
-5 -2 10 62.111 61.317 5.414 5.513 o
-5 -2 11 122.268 126.782 8.432 2.242 o
-5 -1 1 367.859 384.703 10.101 0.771 o
-5 -1 2 90.603 89.793 5.393 4.524 o
-5 -1 3 0.843 4.943 3.337 21.578 o
-5 -1 4 211.596 220.265 10.350 1.262 o
-5 -1 5 67.983 64.124 4.782 6.174 o
-5 -1 6 1.513 1.785 0.631 352.367 o
-5 -1 7 28.660 28.060 3.129 15.489 o
-5 -1 8 1.546 1.030 0.584 411.647 o
-5 -1 9 215.088 228.813 8.412 1.515 o
-5 -1 10 86.036 89.070 7.642 2.998 o
-5 -1 11 11.224 8.105 1.951 42.520 o
-5 0 1 441.169 454.305 9.620 0.638 o
-5 0 2 0.047 0.155 0.373 1609.270 o
-5 0 3 92.281 89.298 3.934 5.954 o
-5 0 4 75.543 77.244 5.273 5.134 o
-5 0 5 2.060 3.771 0.957 174.866 o
-5 0 6 57.379 54.332 3.480 9.483 o
-5 0 7 0.781 0.334 0.460 749.538 o
-5 0 8 68.449 80.548 6.514 4.027 o
-5 0 9 128.458 123.494 7.419 2.583 o
-5 0 10 105.421 110.780 7.385 2.854 o
-5 0 11 2.532 1.246 0.838 225.034 o
-5 1 1 28.376 22.150 2.587 20.008 o
-5 1 2 133.998 135.099 4.743 3.690 o
-5 1 3 15.176 13.303 1.705 42.154 o
-5 1 4 138.552 138.608 5.018 3.449 o
-5 1 5 78.738 91.904 4.695 5.498 o
-5 1 6 394.586 358.899 11.271 0.697 o
-5 1 7 65.065 60.607 4.645 6.551 o
-5 1 8 327.841 323.924 13.172 0.711 o
-5 1 9 0.259 0.723 0.645 503.996 o
-5 1 10 105.912 88.739 6.559 3.418 o
-5 1 11 36.072 36.811 4.164 9.704 o
-5 2 1 100.566 96.141 5.330 4.307 o
-5 2 2 407.875 414.127 9.310 0.721 o
-5 2 3 26.402 26.942 2.611 19.706 o
-5 2 4 453.463 441.338 9.907 0.622 o
-5 2 5 83.076 87.914 6.393 3.851 o
-5 2 6 554.665 537.815 12.622 0.424 o
-5 2 7 69.543 97.770 7.649 3.107 o
-5 2 8 0.012 0.208 0.485 999.078 o
-5 2 9 89.270 94.876 8.307 2.616 o
-5 2 10 19.328 17.490 2.803 21.121 o
-5 2 11 146.631 151.384 14.487 0.953 o
-5 3 1 565.957 580.574 11.708 0.418 o
-5 3 2 493.008 513.608 10.852 0.517 o
-5 3 3 3.534 3.875 1.008 144.384 o
-5 3 4 76.471 80.615 4.924 5.465 o
-5 3 5 42.797 47.371 3.367 11.379 o
-5 3 6 108.674 87.802 4.644 4.784 o
-5 3 7 37.096 34.511 4.568 8.542 o
-5 3 8 51.422 59.275 5.463 5.759 o
-5 3 9 136.078 138.675 8.121 2.221 o
-5 3 10 58.827 63.006 5.613 5.317 o
-5 4 1 277.521 283.103 7.711 1.267 o
-5 4 2 73.374 77.133 4.633 5.979 o
-5 4 3 871.294 874.651 15.493 0.204 o
-5 4 4 0.078 0.125 0.312 2161.370 o
-5 4 5 84.439 93.852 6.135 3.983 o
-5 4 6 15.041 14.751 2.442 27.533 o
-5 4 7 87.811 83.903 5.026 5.004 o
-5 4 8 63.634 78.044 5.688 4.942 o
-5 4 9 10.843 10.124 2.139 37.097 o
-5 4 10 29.222 38.971 4.436 9.232 o
-5 5 1 874.198 871.563 17.467 0.193 o
-5 5 2 134.564 124.895 5.264 3.495 o
-5 5 3 52.927 56.395 3.964 8.544 o
-5 5 4 0.577 0.143 0.328 1309.640 o
-5 5 5 0.594 1.544 0.896 255.123 o
-5 5 6 184.064 174.186 6.007 2.358 o
-5 5 7 99.285 116.979 6.440 3.395 o
-5 5 8 6.869 8.358 1.725 56.146 o
-5 5 9 482.883 483.413 12.203 0.507 o
-5 6 1 0.044 1.041 0.775 370.488 o
-5 6 2 835.190 850.210 16.116 0.211 o
-5 6 3 136.155 134.207 7.959 2.289 o
-5 6 4 33.772 33.429 2.831 15.923 o
-5 6 5 59.821 69.951 4.350 7.065 o
-5 6 6 96.848 95.618 6.092 3.805 o
-5 6 7 23.159 24.020 3.181 16.418 o
-5 6 8 23.476 23.569 3.028 17.493 o
-5 7 1 10.410 5.347 2.196 37.946 o
-5 7 2 286.727 290.255 11.702 0.887 o
-5 7 3 39.298 47.292 4.478 8.325 o
-5 7 4 78.521 77.304 5.115 5.234 o
-5 7 5 50.213 52.585 5.052 6.551 o
-5 7 6 31.943 37.311 3.888 10.946 o
-5 7 7 0.165 -0.156 0.429 1215.560 o
-5 8 1 332.419 323.625 9.326 0.935 o
-5 8 2 56.190 50.374 4.230 7.936 o
-5 8 3 5.282 3.888 2.529 33.979 o
-5 8 4 98.980 107.032 6.047 3.717 o
-5 8 5 66.967 73.528 5.675 4.933 o
-5 9 1 7.934 8.421 1.845 49.682 o
-5 9 2 18.259 17.567 2.990 19.583 o
-5 9 3 8.479 7.616 2.024 43.502 o
-4 -7 1 34.854 28.012 8.458 3.161 o
-4 -7 2 32.627 25.607 8.148 3.410 o
-4 -7 3 110.909 84.883 14.123 1.083 o
-4 -7 4 7.060 11.093 3.220 20.697 o
-4 -7 5 34.832 33.971 4.187 9.815 o
-4 -7 6 0.116 0.287 0.531 791.987 o
-4 -7 7 3.798 4.332 1.379 93.098 o
-4 -6 1 134.706 129.610 9.172 1.940 o
-4 -6 2 0.153 0.824 0.589 595.487 o
-4 -6 3 2.108 1.552 1.242 130.403 o
-4 -6 4 57.666 54.197 5.126 6.156 o
-4 -6 5 0.690 0.895 0.509 616.062 o
-4 -6 6 94.614 97.541 6.455 3.575 o
-4 -6 7 43.496 39.843 3.791 10.233 o
-4 -6 8 4.722 4.038 2.117 46.525 o
-4 -6 9 86.808 86.872 6.868 3.471 o
-4 -5 1 11.095 11.789 1.970 40.331 o
-4 -5 2 3.132 3.713 0.922 166.462 o
-4 -5 3 136.620 142.103 4.903 3.507 o
-4 -5 4 1.089 1.664 0.642 378.925 o
-4 -5 5 73.963 67.782 4.453 6.373 o
-4 -5 6 209.227 212.560 8.904 1.493 o
-4 -5 7 3.335 2.758 1.192 122.674 o
-4 -5 8 4.014 4.383 1.616 72.930 o
-4 -5 9 232.690 238.348 7.477 1.560 o
-4 -5 10 15.057 14.187 2.298 29.919 o
-4 -5 11 75.908 90.561 6.650 3.741 o
-4 -4 1 19.416 22.035 2.803 20.486 o
-4 -4 2 745.752 753.748 14.101 0.264 o
-4 -4 3 0.192 0.250 0.441 1060.670 o
-4 -4 4 56.746 57.414 3.620 9.076 o
-4 -4 5 0.787 0.365 0.580 542.222 o
-4 -4 6 52.961 51.029 4.642 7.232 o
-4 -4 7 72.254 75.844 8.990 2.478 o
-4 -4 8 5.348 9.436 1.862 52.004 o
-4 -4 9 214.350 205.536 6.808 1.850 o
-4 -4 10 249.718 258.623 9.435 1.211 o
-4 -4 11 0.244 -0.112 0.471 984.940 o
-4 -3 1 38.895 33.648 2.803 15.172 o
-4 -3 2 408.315 433.738 9.765 0.689 o
-4 -3 3 1.504 1.397 0.933 216.346 o
-4 -3 4 153.200 155.117 5.614 2.887 o
-4 -3 5 67.309 65.866 4.745 6.221 o
-4 -3 6 79.590 72.644 5.575 4.772 o
-4 -3 7 12.723 9.505 1.792 44.678 o
-4 -3 8 94.034 93.826 5.278 4.509 o
-4 -3 9 208.658 200.085 8.385 1.607 o
-4 -3 10 61.501 66.420 5.564 5.272 o
-4 -3 11 10.065 9.294 2.299 34.350 o
-4 -3 12 9.364 12.492 2.576 28.529 o
-4 -2 1 37.531 33.635 2.889 14.953 o
-4 -2 2 239.708 239.086 6.763 1.628 o
-4 -2 3 151.410 137.730 5.048 3.250 o
-4 -2 4 2.475 3.692 1.016 156.727 o
-4 -2 5 673.024 648.290 17.091 0.279 o
-4 -2 6 54.077 54.344 3.752 9.042 o
-4 -2 7 41.112 37.920 3.282 12.376 o
-4 -2 8 126.636 132.211 7.161 2.665 o
-4 -2 9 400.799 380.826 10.883 0.691 o
-4 -2 10 416.320 425.499 11.106 0.635 o
-4 -2 11 18.313 22.952 3.472 15.326 o
-4 -2 12 36.491 29.888 3.905 10.813 o
-4 -1 1 144.011 142.999 4.976 3.351 o
-4 -1 2 126.489 127.525 4.705 3.916 o
-4 -1 3 7.886 7.681 1.382 71.882 o
-4 -1 4 266.645 232.808 7.200 1.460 o
-4 -1 5 476.316 493.782 12.036 0.512 o
-4 -1 6 38.582 31.977 3.390 12.554 o
-4 -1 7 649.910 643.824 13.621 0.328 o
-4 -1 8 66.228 64.420 4.604 6.500 o
-4 -1 9 103.027 102.456 8.399 2.456 o
-4 -1 10 79.394 87.539 8.868 2.455 o
-4 -1 11 4.455 5.065 1.555 74.865 o
-4 -1 12 573.665 570.580 16.087 0.346 o
-4 0 1 2.197 0.066 0.374 585.307 o
-4 0 2 107.908 116.044 3.704 5.193 o
-4 0 3 924.937 978.900 20.921 0.158 o
-4 0 4 35.972 39.281 2.524 16.698 o
-4 0 5 240.455 252.653 8.083 1.414 o
-4 0 6 65.892 60.816 9.923 2.166 o
-4 0 7 25.841 31.270 3.330 14.508 o
-4 0 8 22.212 22.950 2.934 18.553 o
-4 0 9 16.836 17.984 3.031 19.493 o
-4 0 10 0.171 0.149 0.497 895.206 o
-4 0 11 81.991 74.795 5.905 4.384 o
-4 0 12 0.075 0.151 0.512 887.214 o
-4 1 1 842.464 898.045 14.185 0.214 o
-4 1 2 557.827 606.249 10.991 0.426 o
-4 1 3 140.175 135.091 4.998 3.460 o
-4 1 4 7.037 9.998 1.357 72.392 o
-4 1 5 82.475 75.568 7.168 3.388 o
-4 1 6 0.387 2.566 0.960 219.529 o
-4 1 7 329.382 326.793 9.480 0.928 o
-4 1 8 187.601 182.440 8.237 1.775 o
-4 1 9 71.647 84.055 8.661 2.607 o
-4 1 10 91.810 87.772 7.929 2.804 o
-4 1 11 1.262 0.898 0.668 375.000 o
-4 1 12 22.053 19.820 3.667 13.851 o
-4 2 1 127.136 121.072 5.775 3.366 o
-4 2 2 270.737 266.406 7.257 1.369 o
-4 2 3 41.411 41.119 5.112 6.955 o
-4 2 4 458.775 459.014 9.582 0.614 o
-4 2 5 1.605 2.798 0.892 210.909 o
-4 2 6 154.654 159.852 5.929 2.730 o
-4 2 7 275.157 240.281 14.097 0.770 o
-4 2 8 18.895 19.907 3.197 17.450 o
-4 2 9 130.271 125.876 10.834 1.561 o
-4 2 10 281.696 312.065 10.766 0.947 o
-4 2 11 178.961 189.895 12.553 1.092 o
-4 3 1 41.912 41.993 2.844 13.858 o
-4 3 2 14.454 11.064 1.564 48.108 o
-4 3 3 940.612 936.377 15.417 0.183 o
-4 3 4 249.530 243.115 5.992 1.674 o
-4 3 5 419.770 409.210 9.538 0.699 o
-4 3 6 3.541 10.356 1.765 58.516 o
-4 3 7 487.665 452.146 15.623 0.431 o
-4 3 8 30.162 34.324 3.548 12.669 o
-4 3 9 36.768 32.473 3.834 10.942 o
-4 3 10 72.411 69.016 5.824 4.705 o
-4 3 11 94.833 87.366 6.843 3.387 o
-4 4 1 32.070 27.781 2.654 17.934 o
-4 4 2 123.633 123.097 3.837 4.558 o
-4 4 3 7.152 8.042 1.164 87.892 o
-4 4 4 67.942 67.341 4.367 6.750 o
-4 4 5 15.104 19.910 2.105 31.482 o
-4 4 6 164.335 151.098 5.831 2.709 o
-4 4 7 59.783 52.727 4.284 7.587 o
-4 4 8 21.049 19.017 3.780 13.393 o
-4 4 9 27.542 22.140 3.453 14.210 o
-4 4 10 111.084 118.570 8.307 2.385 o
-4 5 1 16.219 13.591 1.724 40.509 o
-4 5 2 542.953 537.739 11.574 0.451 o
-4 5 3 256.072 264.257 6.297 1.548 o
-4 5 4 830.720 829.116 14.017 0.227 o
-4 5 5 7.899 10.460 2.677 27.962 o
-4 5 6 197.712 207.512 6.922 1.922 o
-4 5 7 1.946 1.965 0.859 223.538 o
-4 5 8 72.921 75.477 5.262 5.236 o
-4 5 9 10.629 13.007 2.692 26.059 o
-4 6 1 798.835 827.310 16.604 0.220 o
-4 6 2 310.547 313.897 12.244 0.794 o
-4 6 3 67.455 69.582 4.994 5.805 o
-4 6 4 146.226 143.442 6.252 2.785 o
-4 6 5 233.370 231.623 7.365 1.588 o
-4 6 6 98.698 96.741 5.124 4.507 o
-4 6 7 51.876 45.239 5.336 6.141 o
-4 6 8 91.494 94.581 6.261 3.774 o
-4 6 9 21.796 22.115 9.467 2.645 o
-4 7 1 0.087 0.330 0.611 615.119 o
-4 7 2 9.386 8.988 1.852 47.130 o
-4 7 3 29.211 28.672 3.315 14.297 o
-4 7 4 402.416 414.524 10.090 0.698 o
-4 7 5 14.418 18.774 2.136 31.706 o
-4 7 6 12.255 16.423 2.136 33.849 o
-4 7 7 68.285 68.182 4.893 5.939 o
-4 8 1 84.442 76.056 8.249 2.747 o
-4 8 2 446.804 440.900 11.953 0.566 o
-4 8 3 102.310 106.725 6.228 3.552 o
-4 8 4 106.598 102.252 6.556 3.327 o
-4 8 5 13.181 15.903 2.319 30.113 o
-4 8 6 9.487 9.122 1.808 48.390 o
-4 9 1 37.391 39.294 3.449 12.040 o
-4 9 2 95.590 98.366 6.768 3.359 o
-4 9 3 5.966 7.565 1.881 51.670 o
-4 9 4 7.191 7.322 1.785 53.943 o
-4 10 1 3.347 4.389 1.402 92.845 o
-3 -8 1 51.622 45.385 6.037 5.137 o
-3 -8 2 0.055 0.605 0.914 283.418 o
-3 -8 3 44.752 51.897 10.084 2.206 o
-3 -8 5 93.960 87.308 10.786 1.745 o
-3 -8 6 25.581 24.643 3.634 13.325 o
-3 -8 7 1.368 0.440 0.776 309.605 o
-3 -8 8 10.993 9.544 4.268 12.263 o
-3 -7 1 42.922 32.687 4.717 7.924 o
-3 -7 2 3.538 3.831 1.621 74.781 o
-3 -7 3 0.134 -0.078 0.621 619.931 o
-3 -7 4 22.873 24.070 2.981 17.926 o
-3 -7 5 67.510 70.969 5.630 4.999 o
-3 -7 6 16.994 13.244 1.919 35.854 o
-3 -7 7 149.221 147.461 5.704 2.944 o
-3 -7 8 21.552 22.546 2.323 24.708 o
-3 -7 9 54.134 55.142 4.210 7.963 o
-3 -7 10 75.113 80.958 5.658 4.695 o
-3 -6 1 0.072 1.146 1.069 203.657 o
-3 -6 2 281.917 269.004 12.803 0.832 o
-3 -6 3 59.967 52.175 5.975 4.968 o
-3 -6 4 211.299 201.191 8.164 1.631 o
-3 -6 5 4.607 4.060 0.992 134.744 o
-3 -6 6 26.131 30.696 3.304 14.652 o
-3 -6 7 10.143 12.954 1.721 47.842 o
-3 -6 8 0.184 1.408 0.737 380.041 o
-3 -6 9 58.268 66.537 5.491 5.444 o
-3 -6 10 59.443 64.034 4.881 6.318 o
-3 -6 11 7.865 8.091 1.870 49.076 o
-3 -5 1 59.961 56.104 3.671 8.784 o
-3 -5 2 53.981 49.941 3.514 9.823 o
-3 -5 3 12.321 13.700 1.535 50.137 o
-3 -5 4 14.535 12.861 1.637 44.837 o
-3 -5 5 88.106 87.678 5.017 4.958 o
-3 -5 6 213.434 224.365 7.342 1.707 o
-3 -5 7 42.089 45.675 3.491 11.098 o
-3 -5 8 305.427 306.014 9.278 1.018 o
-3 -5 9 122.002 126.162 5.966 3.301 o
-3 -5 10 1.326 1.233 0.902 234.573 o
-3 -5 11 177.296 196.100 9.989 1.458 o
-3 -5 12 30.352 36.621 4.063 10.461 o
-3 -4 1 12.885 15.404 1.614 45.920 o
-3 -4 2 350.635 341.847 7.338 0.996 o
-3 -4 3 45.052 40.136 2.801 13.724 o
-3 -4 4 192.743 186.229 5.717 2.306 o
-3 -4 5 355.489 366.980 13.663 0.633 o
-3 -4 6 11.067 14.788 2.914 22.666 o
-3 -4 7 225.958 229.018 7.379 1.628 o
-3 -4 8 12.790 15.004 2.142 33.843 o
-3 -4 9 10.379 9.843 1.883 44.473 o
-3 -4 10 196.887 208.527 9.601 1.434 o
-3 -4 11 3.860 5.679 1.707 65.811 o
-3 -4 12 224.231 227.801 9.134 1.377 o
-3 -3 1 342.345 344.708 7.358 1.012 o
-3 -3 2 0.220 0.197 0.316 1771.600 o
-3 -3 3 186.763 186.426 6.592 2.139 o
-3 -3 4 265.091 251.726 7.010 1.450 o
-3 -3 5 0.740 0.307 0.342 1077.610 o
-3 -3 6 3.885 2.752 1.758 66.103 o
-3 -3 7 58.694 66.084 4.443 7.036 o
-3 -3 8 324.013 324.244 8.425 1.014 o
-3 -3 9 7.356 9.185 1.708 55.322 o
-3 -3 10 210.997 200.548 8.101 1.645 o
-3 -3 11 102.782 93.377 6.778 3.296 o
-3 -3 12 82.646 83.551 6.838 3.563 o
-3 -3 13 6.681 7.139 2.064 44.401 o
-3 -2 1 73.950 81.851 3.608 7.344 o
-3 -2 2 579.407 667.908 15.159 0.335 o
-3 -2 3 520.505 547.001 10.914 0.478 o
-3 -2 4 0.667 2.051 0.838 271.283 o
-3 -2 5 783.303 775.472 14.872 0.243 o
-3 -2 6 32.577 37.224 4.411 9.158 o
-3 -2 7 164.139 158.136 6.296 2.522 o
-3 -2 8 595.743 585.755 12.020 0.393 o
-3 -2 9 121.845 121.147 6.730 2.954 o
-3 -2 10 15.697 15.866 2.530 25.772 o
-3 -2 11 52.097 54.059 4.677 7.136 o
-3 -2 12 0.079 0.386 0.502 871.434 o
-3 -2 13 169.565 193.464 10.966 1.326 o
-3 -1 1 481.938 472.162 9.285 0.588 o
-3 -1 2 0.174 0.132 0.330 1787.820 o
-3 -1 3 294.515 317.028 7.784 1.152 o
-3 -1 4 418.050 403.358 9.589 0.704 o
-3 -1 5 364.330 398.611 11.758 0.689 o
-3 -1 6 264.875 254.687 8.249 1.302 o
-3 -1 7 336.277 318.714 8.807 0.966 o
-3 -1 8 55.261 58.485 4.253 7.729 o
-3 -1 9 0.150 -0.253 0.317 2083.520 o
-3 -1 10 80.640 81.961 6.609 3.765 o
-3 -1 11 94.564 76.146 6.692 3.559 o
-3 -1 12 193.349 200.701 9.632 1.455 o
-3 -1 13 13.397 11.877 2.283 31.753 o
-3 0 1 258.175 263.563 5.343 1.652 o
-3 0 2 29.424 28.021 1.753 26.229 o
-3 0 3 264.767 262.825 6.907 1.440 o
-3 0 4 206.283 205.075 6.407 1.980 o
-3 0 5 68.120 77.802 5.908 4.618 o
-3 0 6 584.881 614.451 12.486 0.384 o
-3 0 7 130.900 122.328 7.104 2.694 o
-3 0 8 1976.790 1943.240 30.899 0.045 o
-3 0 9 107.677 110.904 6.804 3.126 o
-3 0 10 23.312 19.482 3.184 16.774 o
-3 0 11 260.625 259.801 10.598 1.061 o
-3 0 12 80.202 80.805 6.355 3.978 o
-3 0 13 154.358 160.400 12.706 1.146 o
-3 1 1 97.172 98.777 3.072 6.498 o
-3 1 2 738.690 743.933 34.100 0.132 o
-3 1 3 121.302 129.841 4.630 4.040 o
-3 1 4 138.267 177.719 5.936 2.807 o
-3 1 5 13.527 11.930 1.722 44.305 o
-3 1 6 19.671 23.227 3.176 17.151 o
-3 1 7 0.466 0.500 0.688 441.732 o
-3 1 8 111.089 133.935 7.624 2.599 o
-3 1 9 22.074 21.340 2.968 18.484 o
-3 1 10 134.060 142.974 16.543 0.779 o
-3 1 11 10.877 10.250 2.232 34.919 o
-3 1 12 46.971 36.621 7.167 4.042 o
-3 2 2 28.840 23.748 3.795 12.239 o
-3 2 3 53.778 59.755 4.846 6.654 o
-3 2 4 1003.540 986.413 15.743 0.165 o
-3 2 5 166.293 166.592 5.400 2.748 o
-3 2 6 243.939 248.243 9.129 1.279 o
-3 2 7 201.839 195.561 6.890 1.940 o
-3 2 8 65.730 63.129 5.437 5.366 o
-3 2 9 344.628 344.150 11.905 0.744 o
-3 2 10 0.601 -0.144 0.494 776.762 o
-3 2 11 18.442 22.054 3.500 15.193 o
-3 2 12 175.959 200.409 9.761 1.494 o
-3 3 1 634.029 721.593 15.200 0.300 o
-3 3 2 1.412 0.222 0.354 777.541 o
-3 3 3 573.027 579.995 9.373 0.450 o
-3 3 4 111.358 109.583 4.590 4.499 o
-3 3 5 789.606 770.783 14.192 0.247 o
-3 3 6 312.057 286.517 7.897 1.136 o
-3 3 7 17.060 17.071 2.364 27.219 o
-3 3 8 150.706 147.797 6.428 2.652 o
-3 3 9 29.566 29.249 3.517 13.176 o
-3 3 10 49.575 48.092 4.723 7.276 o
-3 3 11 274.816 289.484 11.577 0.918 o
-3 4 1 151.642 149.382 4.319 3.465 o
-3 4 2 201.026 211.597 5.347 2.213 o
-3 4 3 3.734 2.978 0.670 221.296 o
-3 4 4 127.163 121.153 4.417 4.138 o
-3 4 5 308.958 322.062 10.582 0.899 o
-3 4 6 103.848 90.544 5.067 4.509 o
-3 4 7 126.152 137.121 9.406 1.898 o
-3 4 8 38.366 45.080 4.728 7.822 o
-3 4 9 51.174 55.432 4.743 7.022 o
-3 4 10 0.517 0.111 0.420 999.439 o
-3 4 11 4.100 1.419 1.079 139.549 o
-3 5 1 469.602 469.847 9.016 0.611 o
-3 5 2 38.054 38.750 2.724 15.289 o
-3 5 3 0.125 0.145 0.459 1056.570 o
-3 5 4 0.963 1.233 0.488 566.310 o
-3 5 5 6.962 4.557 1.298 85.922 o
-3 5 6 190.017 172.957 7.954 1.847 o
-3 5 7 438.977 422.859 18.075 0.408 o
-3 5 8 96.358 102.430 6.106 3.751 o
-3 5 9 57.914 56.513 5.351 5.780 o
-3 5 10 8.785 9.760 2.156 38.494 o
-3 6 1 19.645 21.899 2.334 25.471 o
-3 6 2 133.341 134.103 6.255 2.974 o
-3 6 3 594.010 611.138 11.924 0.387 o
-3 6 4 2.258 4.360 1.052 148.266 o
-3 6 5 425.884 428.225 8.842 0.702 o
-3 6 6 26.880 27.719 2.880 17.470 o
-3 6 7 211.287 226.985 7.179 1.740 o
-3 6 8 114.565 118.237 6.046 3.412 o
-3 6 9 3.387 3.453 1.176 121.908 o
-3 7 1 363.491 351.011 8.986 0.865 o
-3 7 2 0.289 0.071 0.360 1455.950 o
-3 7 3 65.310 78.144 6.160 4.418 o
-3 7 4 1.993 2.066 0.845 225.803 o
-3 7 5 12.801 11.794 1.623 48.111 o
-3 7 6 36.387 34.565 2.828 15.382 o
-3 7 7 148.817 146.188 7.112 2.436 o
-3 7 8 3.036 3.333 1.084 139.793 o
-3 8 1 261.731 262.829 6.931 1.450 o
-3 8 2 0.011 -0.051 0.334 2206.770 o
-3 8 3 518.232 518.982 13.021 0.447 o
-3 8 4 128.625 137.298 6.296 2.992 o
-3 8 5 10.541 9.251 1.739 49.221 o
-3 8 6 24.959 29.369 3.119 16.063 o
-3 9 1 23.262 21.689 2.714 20.329 o
-3 9 2 180.286 171.228 5.505 2.545 o
-3 9 3 89.255 98.358 4.377 5.426 o
-3 9 4 1.890 0.677 0.516 451.326 o
-3 10 1 183.599 181.800 9.945 1.468 o
-3 10 2 173.840 160.467 9.892 1.549 o
-2 -9 1 167.257 155.123 9.904 1.579 o
-2 -9 2 3.590 3.779 1.911 57.152 o
-2 -9 3 8.895 7.480 2.792 26.310 o
-2 -9 4 0.443 0.498 0.794 346.861 o
-2 -9 5 4.551 4.190 2.793 28.767 o
-2 -9 6 31.928 32.145 3.489 12.863 o
-2 -9 7 20.454 32.179 4.320 10.412 o
-2 -8 1 244.497 239.577 17.925 0.579 o
-2 -8 2 3.249 5.393 2.035 50.747 o
-2 -8 3 76.901 90.674 9.108 2.360 o
-2 -8 4 19.974 19.166 5.665 6.877 o
-2 -8 5 40.717 46.657 3.954 9.684 o
-2 -8 6 124.603 129.097 9.816 1.813 o
-2 -8 7 0.722 1.170 0.581 493.600 o
-2 -8 8 124.969 130.709 4.614 3.968 o
-2 -8 9 138.128 151.217 5.771 3.028 o
-2 -8 10 201.985 200.299 8.187 1.672 o
-2 -7 1 266.639 249.928 19.050 0.513 o
-2 -7 2 155.438 153.216 8.671 1.911 o
-2 -7 3 62.937 63.233 9.001 2.563 o
-2 -7 4 81.281 81.997 4.260 6.102 o
-2 -7 5 22.613 21.844 2.813 19.604 o
-2 -7 6 48.558 51.410 2.955 11.974 o
-2 -7 7 0.074 0.606 0.389 1252.580 o
-2 -7 8 88.436 91.614 4.442 5.488 o
-2 -7 9 46.103 61.030 5.124 6.425 o
-2 -7 10 2.925 5.927 1.635 72.482 o
-2 -7 11 54.850 55.360 4.525 7.282 o
-2 -6 1 47.194 47.821 11.946 1.618 o
-2 -6 2 0.736 2.483 1.707 78.739 o
-2 -6 3 127.857 132.325 5.750 3.292 o
-2 -6 4 44.409 44.735 3.812 9.910 o
-2 -6 5 79.954 80.826 3.260 7.583 o
-2 -6 6 70.960 73.798 3.356 8.159 o
-2 -6 7 80.241 89.947 4.114 6.177 o
-2 -6 8 106.256 113.544 8.653 2.302 o
-2 -6 9 158.935 160.769 6.151 2.606 o
-2 -6 10 26.127 26.803 2.919 17.438 o
-2 -6 11 117.378 119.887 6.895 2.929 o
-2 -6 12 58.464 64.276 5.808 5.069 o
-2 -5 1 229.502 249.216 12.260 0.977 o
-2 -5 2 150.821 147.251 5.093 3.172 o
-2 -5 3 340.143 343.301 6.918 1.047 o
-2 -5 4 47.964 55.333 2.520 13.320 o
-2 -5 5 184.137 181.161 4.578 2.710 o
-2 -5 6 31.985 28.334 3.908 11.251 o
-2 -5 7 0.068 0.300 0.415 1246.970 o
-2 -5 8 107.099 108.086 5.177 4.175 o
-2 -5 9 103.187 102.992 9.034 2.212 o
-2 -5 10 26.160 30.294 3.869 11.852 o
-2 -5 11 6.687 5.557 1.955 49.194 o
-2 -5 12 19.414 18.910 3.107 18.163 o
-2 -5 13 53.157 50.807 5.738 5.436 o
-2 -4 2 2.121 0.473 0.302 632.867 o
-2 -4 3 689.729 705.222 10.772 0.325 o
-2 -4 4 80.156 73.767 2.658 8.743 o
-2 -4 5 257.400 263.294 6.924 1.468 o
-2 -4 6 106.571 111.598 4.510 4.651 o
-2 -4 7 612.733 607.697 11.789 0.379 o
-2 -4 8 32.688 28.874 2.854 16.395 o
-2 -4 9 240.394 233.176 7.462 1.539 o
-2 -4 10 2.558 3.538 1.122 137.137 o
-2 -4 11 5.491 4.935 1.392 83.624 o
-2 -4 12 35.819 36.615 4.476 8.804 o
-2 -4 13 140.570 129.473 7.861 2.307 o
-2 -3 1 14.070 11.155 0.938 69.904 o
-2 -3 2 0.234 0.310 0.259 2132.600 o
-2 -3 3 1075.510 1120.090 26.342 0.114 o
-2 -3 4 59.241 58.149 2.669 11.283 o
-2 -3 5 118.949 112.210 3.994 4.714 o
-2 -3 6 90.723 91.438 4.318 5.551 o
-2 -3 7 94.574 94.704 4.237 5.462 o
-2 -3 8 3.420 3.059 0.952 161.022 o
-2 -3 9 739.272 719.114 14.226 0.271 o
-2 -3 10 77.189 72.434 6.658 3.842 o
-2 -3 11 47.048 46.289 4.193 8.637 o
-2 -3 12 2.157 1.025 0.811 248.953 o
-2 -3 13 140.249 173.895 9.462 1.742 o
-2 -2 1 22.708 21.760 1.570 34.247 o
-2 -2 2 329.878 335.813 8.177 1.003 o
-2 -2 3 1297.020 1247.970 28.994 0.088 o
-2 -2 4 12.004 9.869 1.275 63.617 o
-2 -2 5 1.919 2.572 0.758 252.554 o
-2 -2 6 31.994 32.235 4.076 10.459 o
-2 -2 7 26.399 22.912 2.323 22.874 o
-2 -2 8 355.542 346.821 8.710 0.900 o
-2 -2 9 571.123 542.120 12.102 0.421 o
-2 -2 10 114.580 117.506 8.120 2.436 o
-2 -2 11 36.869 32.875 3.870 10.785 o
-2 -2 12 0.813 0.201 0.514 654.251 o
-2 -2 13 0.675 0.686 0.593 517.387 o
-2 -1 1 649.754 616.442 21.417 0.245 o
-2 -1 2 647.378 656.104 13.212 0.331 o
-2 -1 3 12.712 26.523 2.322 27.634 o
-2 -1 4 272.265 272.048 9.529 1.121 o
-2 -1 5 23.012 18.339 2.812 19.953 o
-2 -1 6 1117.240 1186.260 19.206 0.126 o
-2 -1 7 169.576 156.174 5.248 2.821 o
-2 -1 8 76.990 76.576 5.813 4.549 o
-2 -1 9 306.543 293.874 8.588 1.085 o
-2 -1 10 598.234 594.516 18.760 0.294 o
-2 -1 11 3.482 2.339 1.195 122.830 o
-2 -1 12 17.293 16.014 3.100 18.983 o
-2 -1 13 11.651 10.898 2.658 26.581 o
-2 0 1 2029.030 2190.470 49.094 0.033 o
-2 0 3 251.640 250.821 6.319 1.599 o
-2 0 4 0.391 1.524 1.120 177.928 o
-2 0 5 88.315 73.862 5.067 5.076 o
-2 0 6 1337.710 1383.650 26.385 0.085 o
-2 0 7 12.596 10.972 1.739 45.477 o
-2 0 8 0.228 0.291 0.584 641.841 o
-2 0 9 2.591 2.318 1.103 146.651 o
-2 0 10 598.888 581.234 14.589 0.354 o
-2 0 11 176.293 177.072 8.507 1.786 o
-2 0 12 14.469 11.979 2.332 30.248 o
-2 0 13 53.544 56.008 5.410 5.823 o
-2 1 1 237.712 239.736 4.989 1.896 o
-2 1 3 362.049 390.989 8.075 0.876 o
-2 1 4 234.445 218.092 5.572 1.901 o
-2 1 5 85.113 75.479 3.674 6.858 o
-2 1 6 36.723 37.639 3.304 12.811 o
-2 1 7 272.143 267.178 7.797 1.305 o
-2 1 8 12.298 10.540 1.862 42.617 o
-2 1 9 770.958 766.594 16.454 0.236 o
-2 1 10 25.306 23.292 3.575 13.749 o
-2 1 11 31.184 28.736 3.943 11.164 o
-2 1 12 39.320 42.249 5.477 6.324 o
-2 1 13 202.623 199.108 10.476 1.300 o
-2 2 2 364.906 369.386 6.582 0.968 o
-2 2 3 840.825 863.296 17.506 0.201 o
-2 2 4 161.280 184.561 6.426 2.390 o
-2 2 5 574.683 615.153 10.394 0.421 o
-2 2 6 27.309 35.616 2.920 16.360 o
-2 2 7 184.252 185.856 5.868 2.342 o
-2 2 8 461.769 457.927 10.566 0.583 o
-2 2 9 660.620 657.948 13.416 0.322 o
-2 2 10 21.800 26.899 3.496 14.413 o
-2 2 11 9.404 5.259 1.377 71.270 o
-2 2 12 0.117 -0.030 0.535 827.831 o
-2 3 2 274.157 284.855 5.167 1.533 o
-2 3 3 263.658 250.472 5.595 1.628 o
-2 3 4 1.011 4.887 0.879 204.585 o
-2 3 5 574.804 569.123 9.905 0.445 o
-2 3 6 315.338 305.651 7.888 1.100 o
-2 3 7 334.178 326.095 7.899 1.022 o
-2 3 8 457.546 445.640 11.734 0.560 o
-2 3 9 15.132 13.443 2.288 30.246 o
-2 3 10 77.618 83.070 5.449 4.828 o
-2 3 11 46.077 45.362 4.186 8.737 o
-2 4 1 71.888 70.242 3.099 8.687 o
-2 4 2 342.575 345.341 5.388 1.125 o
-2 4 3 316.213 319.239 6.021 1.216 o
-2 4 4 213.187 215.949 5.007 2.163 o
-2 4 5 0.998 0.493 0.337 913.301 o
-2 4 6 164.145 159.468 5.057 2.932 o
-2 4 7 84.179 78.600 6.534 3.796 o
-2 4 8 11.088 9.973 2.091 38.114 o
-2 4 9 26.686 27.413 2.989 16.784 o
-2 4 10 112.336 113.395 7.212 2.860 o
-2 4 11 60.714 64.522 5.607 5.261 o
-2 5 2 167.460 170.056 4.442 3.028 o
-2 5 3 114.388 106.696 2.934 5.742 o
-2 5 4 296.244 294.580 6.750 1.272 o
-2 5 5 9.818 12.824 1.750 47.459 o
-2 5 6 40.785 45.317 3.920 9.829 o
-2 5 7 74.407 84.102 5.617 4.717 o
-2 5 8 70.137 64.537 4.283 6.850 o
-2 5 9 179.252 180.232 7.629 1.961 o
-2 5 10 39.357 47.044 4.051 9.480 o
-2 6 1 18.158 15.303 1.484 42.926 o
-2 6 2 261.491 253.487 5.792 1.608 o
-2 6 3 109.882 111.060 3.075 5.718 o
-2 6 4 74.290 75.630 3.044 8.437 o
-2 6 5 27.572 25.585 2.141 23.744 o
-2 6 6 84.552 82.488 4.108 6.163 o
-2 6 7 21.409 23.020 2.799 19.877 o
-2 6 8 276.419 263.892 7.505 1.326 o
-2 6 9 9.339 8.610 1.634 55.467 o
-2 7 1 152.553 150.772 4.447 3.386 o
-2 7 2 280.613 280.390 6.518 1.380 o
-2 7 3 179.015 173.425 4.967 2.703 o
-2 7 4 440.239 448.097 7.605 0.706 o
-2 7 5 0.602 0.992 0.480 672.428 o
-2 7 6 159.454 155.903 5.029 3.024 o
-2 7 7 10.727 6.622 1.378 65.932 o
-2 7 8 11.656 12.764 2.733 25.143 o
-2 8 1 305.381 281.028 9.308 1.046 o
-2 8 2 122.236 117.367 6.019 3.329 o
-2 8 3 8.354 6.576 1.735 54.719 o
-2 8 4 92.051 97.366 6.090 3.868 o
-2 8 5 6.205 8.333 3.303 20.307 o
-2 8 6 112.702 105.356 3.681 5.229 o
-2 9 1 7.226 9.955 1.964 45.503 o
-2 9 2 81.217 73.594 8.642 2.588 o
-2 9 3 62.999 63.656 7.580 3.378 o
-2 9 4 195.071 198.417 9.166 1.531 o
-2 10 1 679.253 715.990 38.868 0.116 o
-2 10 2 7.452 2.483 3.259 21.202 o
-1 -10 4 1.603 1.721 1.862 65.906 o
-1 -9 1 27.802 31.814 7.604 3.879 o
-1 -9 2 7.724 6.363 3.337 19.829 o
-1 -9 3 30.199 39.675 6.120 5.540 o
-1 -9 4 80.034 76.237 8.596 2.609 o
-1 -9 5 2.077 2.690 1.319 114.395 o
-1 -9 6 0.496 1.068 0.819 311.042 o
-1 -9 7 42.766 54.876 4.268 8.451 o
-1 -9 8 16.142 18.016 1.924 34.592 o
-1 -9 9 256.807 279.610 7.818 1.335 o
-1 -8 1 2.317 4.925 1.975 55.169 o
-1 -8 2 12.624 13.204 3.258 18.839 o
-1 -8 3 156.948 152.560 9.115 1.797 o
-1 -8 4 80.594 72.545 11.174 1.705 o
-1 -8 5 25.691 30.620 3.523 13.529 o
-1 -8 6 57.451 55.415 2.631 11.741 o
-1 -8 7 27.900 25.217 2.367 21.593 o
-1 -8 8 0.837 1.265 0.594 461.079 o
-1 -8 9 51.414 49.645 3.641 9.686 o
-1 -8 10 30.197 29.980 3.289 14.210 o
-1 -8 11 43.611 52.799 4.736 7.404 o
-1 -7 1 154.230 160.427 16.994 0.723 o
-1 -7 2 288.737 301.288 12.450 0.822 o
-1 -7 3 6.924 5.044 2.793 27.564 o
-1 -7 4 642.138 634.273 14.657 0.321 o
-1 -7 5 191.681 197.049 4.880 2.468 o
-1 -7 6 0.888 1.604 0.536 494.624 o
-1 -7 7 159.207 165.277 4.983 2.983 o
-1 -7 8 32.059 38.887 3.474 12.534 o
-1 -7 9 74.452 79.849 4.713 5.795 o
-1 -7 10 251.521 261.546 8.134 1.350 o
-1 -7 11 18.121 14.264 4.453 10.683 o
-1 -7 12 79.391 81.481 6.443 3.914 o
-1 -6 1 13.168 13.665 2.778 23.857 o
-1 -6 2 4.235 4.190 2.095 47.830 o
-1 -6 3 159.230 146.227 6.408 2.585 o
-1 -6 4 70.439 71.740 2.532 9.834 o
-1 -6 5 55.135 54.270 2.812 11.534 o
-1 -6 6 103.738 99.411 4.513 4.874 o
-1 -6 7 0.751 1.005 0.596 483.994 o
-1 -6 8 3.784 3.847 1.011 141.346 o
-1 -6 9 0.134 -0.052 0.281 2600.060 o
-1 -6 10 130.077 136.041 6.846 2.745 o
-1 -6 11 121.101 123.563 8.825 2.129 o
-1 -6 12 28.081 22.489 3.041 16.628 o
-1 -5 1 524.644 574.004 22.348 0.272 o
-1 -5 2 17.380 17.681 4.113 12.119 o
-1 -5 3 24.442 24.399 1.510 32.859 o
-1 -5 4 13.031 14.807 1.365 53.446 o
-1 -5 5 253.721 254.746 5.859 1.637 o
-1 -5 6 260.278 258.238 5.921 1.587 o
-1 -5 7 407.843 420.300 9.018 0.728 o
-1 -5 8 53.690 54.614 4.306 7.795 o
-1 -5 9 54.457 53.373 5.516 5.679 o
-1 -5 10 456.651 451.965 11.233 0.572 o
-1 -5 11 2.237 2.706 1.078 153.497 o
-1 -5 12 1.184 1.965 0.926 219.598 o
-1 -5 13 22.254 23.105 3.271 16.039 o
-1 -4 1 584.472 626.839 23.434 0.238 o
-1 -4 3 199.339 224.558 5.014 2.241 o
-1 -4 4 675.089 680.506 10.303 0.342 o
-1 -4 5 1.958 2.531 0.896 204.562 o
-1 -4 6 364.670 339.241 6.956 0.986 o
-1 -4 7 104.661 85.283 5.566 4.149 o
-1 -4 8 92.401 90.908 4.792 5.027 o
-1 -4 9 76.780 78.341 5.487 4.862 o
-1 -4 10 206.637 196.991 9.831 1.385 o
-1 -4 11 7.412 4.711 1.313 82.757 o
-1 -4 12 74.791 80.924 5.863 4.502 o
-1 -4 13 0.555 0.082 0.549 660.270 o
-1 -3 1 298.655 303.256 6.062 1.305 o
-1 -3 2 116.827 128.051 2.690 5.432 o
-1 -3 3 647.822 635.859 10.092 0.372 o
-1 -3 4 112.033 120.710 3.479 5.166 o
-1 -3 5 169.884 162.047 4.288 3.100 o
-1 -3 6 577.722 596.515 10.958 0.417 o
-1 -3 7 1.374 1.323 0.619 387.065 o
-1 -3 8 440.301 420.242 9.728 0.657 o
-1 -3 9 3.740 4.000 1.412 91.021 o
-1 -3 10 82.089 83.267 5.498 4.679 o
-1 -3 11 357.988 343.236 10.274 0.812 o
-1 -3 12 46.487 44.157 4.666 7.615 o
-1 -3 13 42.380 45.254 4.849 7.376 o
-1 -2 1 807.736 884.009 21.301 0.183 o
-1 -2 4 755.302 788.341 17.016 0.234 o
-1 -2 5 251.032 241.106 5.691 1.711 o
-1 -2 6 35.523 44.019 3.922 10.265 o
-1 -2 7 0.267 -0.222 0.222 2990.930 o
-1 -2 8 3.713 3.036 0.944 158.843 o
-1 -2 9 25.727 19.674 2.886 18.528 o
-1 -2 10 590.453 562.124 20.195 0.283 o
-1 -2 11 1.786 2.962 1.475 96.089 o
-1 -2 12 223.495 249.827 10.760 1.143 o
-1 -2 13 5.572 4.927 1.738 61.223 o
-1 -1 1 5077.860 4960.130 101.151 0.006 o
-1 -1 2 762.712 739.301 25.719 0.176 o
-1 -1 3 94.715 108.774 3.189 6.267 o
-1 -1 5 51.987 50.923 3.045 11.332 o
-1 -1 6 478.958 449.967 9.014 0.612 o
-1 -1 7 16.408 13.854 1.643 42.041 o
-1 -1 8 225.634 220.844 6.164 1.850 o
-1 -1 9 19.444 26.456 3.122 17.298 o
-1 -1 10 34.225 30.660 3.932 10.870 o
-1 -1 11 139.478 137.127 11.176 1.449 o
-1 -1 12 78.988 82.940 5.519 4.729 o
-1 -1 13 29.288 25.539 3.305 14.561 o
-1 0 1 16.197 21.310 1.836 34.948 o
-1 0 2 112.693 98.466 2.960 5.948 o
-1 0 3 0.250 1.355 0.560 577.120 o
-1 0 4 0.916 0.096 0.332 1068.690 o
-1 0 6 819.968 792.551 24.495 0.171 o
-1 0 7 367.590 371.753 8.393 0.868 o
-1 0 8 60.784 61.709 4.498 6.943 o
-1 0 9 1107.900 1098.430 18.568 0.133 o
-1 0 10 17.843 17.543 2.495 25.057 o
-1 0 11 110.197 118.278 8.622 2.275 o
-1 0 12 30.035 30.263 3.266 14.339 o
-1 0 13 314.985 331.364 10.778 0.866 o
-1 1 1 103.598 104.596 3.663 5.554 o
-1 1 2 696.622 707.998 22.037 0.217 o
-1 1 3 806.392 820.554 20.675 0.193 o
-1 1 4 1235.750 1234.900 41.894 0.069 o
-1 1 5 286.698 291.751 6.357 1.348 o
-1 1 6 90.101 114.603 4.188 5.339 o
-1 1 7 443.117 445.317 9.409 0.647 o
-1 1 8 7.398 5.515 1.171 91.895 o
-1 1 9 93.323 95.170 5.921 3.991 o
-1 1 10 6.094 4.162 1.439 79.308 o
-1 1 11 70.167 69.162 5.260 5.391 o
-1 1 12 343.494 360.474 12.792 0.690 o
-1 1 13 0.055 -0.071 0.618 641.771 o
-1 2 1 0.770 3.030 0.438 513.355 o
-1 2 3 835.573 801.261 29.564 0.142 o
-1 2 4 501.156 508.913 14.157 0.438 o
-1 2 5 51.864 54.644 2.926 11.521 o
-1 2 6 0.351 0.075 0.422 1094.780 o
-1 2 7 0.526 0.623 0.398 938.547 o
-1 2 8 780.287 760.910 15.148 0.244 o
-1 2 9 136.807 135.938 5.887 3.087 o
-1 2 10 125.824 126.577 6.696 2.899 o
-1 2 11 40.161 37.647 3.770 10.665 o
-1 2 12 86.709 77.731 7.342 3.221 o
-1 3 1 316.894 340.779 4.972 1.245 o
-1 3 2 568.360 584.342 14.428 0.371 o
-1 3 3 279.248 261.745 5.495 1.531 o
-1 3 4 71.818 78.683 2.846 8.854 o
-1 3 5 522.696 533.985 9.408 0.512 o
-1 3 6 10.815 13.850 1.727 46.247 o
-1 3 7 44.706 46.840 3.453 10.927 o
-1 3 8 82.368 84.802 8.420 2.647 o
-1 3 9 437.067 427.538 11.354 0.602 o
-1 3 10 325.921 327.880 9.589 0.927 o
-1 3 11 6.331 8.428 1.784 54.462 o
-1 4 1 417.492 413.896 5.987 0.826 o
-1 4 2 54.744 56.199 1.838 14.487 o
-1 4 3 13.577 16.175 1.354 51.764 o
-1 4 4 496.544 493.734 8.337 0.582 o
-1 4 5 481.851 496.334 10.101 0.554 o
-1 4 6 334.898 316.075 8.456 0.996 o
-1 4 7 227.931 231.425 8.643 1.426 o
-1 4 8 373.833 390.007 10.216 0.752 o
-1 4 9 26.376 36.419 3.669 12.416 o
-1 4 10 86.724 91.257 5.799 4.237 o
-1 4 11 67.927 60.192 6.070 4.626 o
-1 5 1 20.427 24.686 1.383 37.776 o
-1 5 2 13.325 10.560 0.938 73.003 o
-1 5 3 445.930 466.998 7.410 0.689 o
-1 5 4 0.214 0.196 0.251 2423.310 o
-1 5 5 156.251 162.453 4.512 3.215 o
-1 5 6 29.320 29.436 2.461 19.800 o
-1 5 7 10.510 10.355 1.812 46.183 o
-1 5 8 0.370 0.721 0.521 684.126 o
-1 5 9 4.118 3.818 1.182 114.309 o
-1 5 10 22.767 25.709 3.479 14.458 o
-1 6 1 9.223 7.865 1.139 81.629 o
-1 6 2 268.538 274.067 6.736 1.420 o
-1 6 3 147.645 139.075 4.717 3.441 o
-1 6 4 34.248 35.156 2.171 19.793 o
-1 6 5 192.008 193.388 4.825 2.496 o
-1 6 6 22.239 25.076 2.546 21.707 o
-1 6 7 129.755 134.187 4.763 3.762 o
-1 6 8 13.503 14.098 1.956 37.537 o
-1 6 9 33.423 32.748 3.084 14.639 o
-1 7 1 0.838 1.225 0.526 539.661 o
-1 7 2 152.513 145.189 4.742 3.308 o
-1 7 3 106.606 105.936 4.143 5.022 o
-1 7 4 30.311 32.816 3.092 15.066 o
-1 7 5 36.047 35.183 3.244 13.313 o
-1 7 6 123.449 126.369 6.140 3.192 o
-1 7 7 206.430 199.405 5.678 2.149 o
-1 8 1 70.679 64.080 21.766 0.507 o
-1 8 2 46.042 41.003 5.191 6.645 o
-1 8 3 99.730 96.923 7.386 2.972 o
-1 8 4 6.065 6.766 1.389 78.552 o
-1 8 5 179.538 175.522 6.161 2.349 o
-1 8 6 0.047 -0.086 0.405 1464.950 o
-1 9 1 12.364 23.512 7.760 3.924 o
-1 9 2 2.866 4.248 1.806 63.819 o
-1 9 3 0.100 0.263 0.688 495.711 o
-1 9 4 0.586 0.992 1.086 189.177 o
-1 10 1 24.593 14.433 5.820 6.495 o
0 -10 1 76.853 84.100 8.807 2.508 o
0 -10 2 7.775 9.660 2.871 25.133 o
0 -10 3 0.628 2.871 2.483 38.791 o
0 -10 4 4.121 5.000 2.066 48.589 o
0 -10 5 431.066 436.761 21.639 0.331 o
0 -10 6 159.233 158.733 6.436 2.518 o
0 -10 7 108.091 116.913 8.960 2.174 o
0 -9 1 88.144 78.829 15.364 0.959 o
0 -9 2 51.513 52.041 6.208 4.863 o
0 -9 3 112.341 112.254 9.502 1.990 o
0 -9 4 26.756 32.276 5.975 5.933 o
0 -9 5 38.209 38.063 4.323 9.056 o
0 -9 6 19.441 26.609 2.756 20.315 o
0 -9 7 0.529 0.985 0.451 746.266 o
0 -9 8 193.252 185.566 7.057 1.990 o
0 -9 9 11.505 16.079 2.148 34.227 o
0 -9 10 0.272 0.267 0.526 759.950 o
0 -8 1 0.065 0.176 0.596 665.450 o
0 -8 2 47.173 50.096 7.566 3.619 o
0 -8 3 16.692 20.017 3.775 13.861 o
0 -8 4 23.596 27.363 4.131 11.096 o
0 -8 5 182.061 181.344 4.454 2.767 o
0 -8 6 89.978 92.033 4.154 5.743 o
0 -8 7 160.961 158.166 5.738 2.739 o
0 -8 8 515.277 552.828 10.704 0.484 o
0 -8 9 2.657 2.105 0.767 233.656 o
0 -8 10 7.314 8.076 1.662 58.395 o
0 -8 11 8.288 5.339 1.451 70.097 o
0 -7 1 76.041 74.749 5.682 4.717 o
0 -7 2 267.433 287.401 11.428 0.946 o
0 -7 3 38.404 45.621 3.153 12.768 o
0 -7 4 49.800 46.832 2.597 13.383 o
0 -7 5 174.686 174.384 4.360 2.929 o
0 -7 6 132.252 128.515 4.205 4.076 o
0 -7 7 363.276 353.677 8.542 0.887 o
0 -7 8 34.954 38.496 4.168 9.711 o
0 -7 9 24.177 22.739 2.604 20.937 o
0 -7 10 124.583 112.999 7.397 2.669 o
0 -7 11 26.569 30.240 3.859 11.858 o
0 -7 12 127.786 118.436 7.176 2.710 o
0 -6 1 364.477 401.349 33.207 0.188 o
0 -6 2 0.543 0.541 0.531 646.398 o
0 -6 3 192.528 198.228 5.749 2.249 o
0 -6 4 46.162 49.732 2.470 14.203 o
0 -6 5 221.185 215.980 5.037 2.094 o
0 -6 6 290.891 292.868 7.165 1.256 o
0 -6 7 18.118 19.581 2.071 30.349 o
0 -6 8 352.343 356.977 10.097 0.820 o
0 -6 9 117.535 117.391 6.201 3.292 o
0 -6 10 14.476 17.073 2.750 23.208 o
0 -6 11 160.227 156.717 7.811 2.103 o
0 -6 12 51.087 51.228 6.815 4.225 o
0 -6 13 0.957 1.913 0.996 201.665 o
0 -5 2 98.904 88.113 3.696 5.989 o
0 -5 3 273.774 274.885 6.262 1.446 o
0 -5 4 311.251 327.529 6.546 1.181 o
0 -5 5 56.007 47.267 2.822 11.797 o
0 -5 6 2.374 2.542 0.705 257.755 o
0 -5 7 86.791 86.914 4.344 5.724 o
0 -5 8 33.850 40.358 3.120 13.844 o
0 -5 9 21.044 24.517 3.250 16.265 o
0 -5 10 0.664 0.133 0.379 1053.990 o
0 -5 11 158.172 148.682 11.122 1.392 o
0 -5 12 16.098 14.445 2.483 26.538 o
0 -5 13 283.064 300.259 13.950 0.735 o
0 -4 1 603.751 592.464 22.037 0.253 o
0 -4 2 728.832 749.312 17.585 0.242 o
0 -4 3 0.196 0.663 0.406 1073.290 o
0 -4 4 541.486 524.656 8.143 0.522 o
0 -4 5 411.321 409.715 7.410 0.792 o
0 -4 6 104.734 114.968 3.904 5.143 o
0 -4 7 747.737 726.612 12.138 0.284 o
0 -4 8 104.333 109.671 8.599 2.346 o
0 -4 9 540.403 506.775 11.607 0.464 o
0 -4 10 0.681 0.416 0.759 361.463 o
0 -4 11 31.661 22.600 3.251 14.734 o
0 -4 12 101.948 95.135 8.818 2.320 o
0 -4 13 30.910 29.206 3.911 11.293 o
0 -3 1 6.048 2.304 0.486 211.588 o
0 -3 4 0.022 -0.008 0.263 3469.370 o
0 -3 5 575.865 568.945 9.147 0.456 o
0 -3 6 143.944 121.445 4.007 4.012 o
0 -3 7 62.822 64.052 6.483 4.270 o
0 -3 8 493.897 460.572 9.401 0.578 o
0 -3 9 1.452 0.267 0.371 731.711 o
0 -3 10 58.739 45.913 3.690 9.165 o
0 -3 11 210.838 214.058 8.189 1.600 o
0 -3 12 0.107 6.677 1.732 72.383 o
0 -3 13 143.684 139.139 12.174 1.266 o
0 -2 1 3.955 4.129 0.421 259.362 o
0 -2 2 18.009 21.802 1.471 39.924 o
0 -2 3 1831.420 1850.080 128.557 0.012 o
0 -2 4 362.532 329.961 5.623 1.076 o
0 -2 5 850.381 871.572 12.309 0.225 o
0 -2 6 102.610 91.657 4.187 5.309 o
0 -2 7 814.288 848.613 13.172 0.234 o
0 -2 8 0.614 0.605 0.487 703.881 o
0 -2 9 148.944 139.254 6.128 2.827 o
0 -2 10 90.931 81.143 5.608 4.417 o
0 -2 11 46.622 50.807 5.012 6.782 o
0 -2 12 116.282 116.253 7.363 2.742 o
0 -2 13 153.561 137.458 8.044 2.138 o
0 -1 1 5.176 4.573 0.476 207.051 o
0 -1 2 741.946 672.478 19.427 0.233 o
0 -1 3 23.706 18.304 1.152 41.355 o
0 -1 5 4.064 4.811 0.846 159.820 o
0 -1 6 126.399 105.503 3.714 4.799 o
0 -1 7 44.353 45.735 3.412 11.152 o
0 -1 8 1.284 1.982 0.722 306.277 o
0 -1 9 392.876 391.057 18.309 0.433 o
0 -1 10 18.773 16.108 2.319 27.285 o
0 -1 11 12.084 12.488 2.308 31.883 o
0 -1 12 22.952 17.843 2.581 22.250 o
0 -1 13 39.265 44.408 4.342 8.754 o
0 0 2 55.480 57.763 2.531 12.131 o
0 0 3 18.862 31.151 2.810 19.407 o
0 0 4 263.577 300.233 6.347 1.427 o
0 0 5 589.567 574.317 19.164 0.295 o
0 0 6 41.722 34.546 4.198 9.306 o
0 0 7 527.902 518.313 10.861 0.485 o
0 0 8 877.069 863.505 14.203 0.210 o
0 0 9 137.253 130.630 6.632 2.789 o
0 0 10 0.093 0.085 0.392 1461.370 o
0 0 11 143.389 120.888 6.559 2.807 o
0 0 12 30.048 45.071 4.909 7.765 o
0 0 13 95.379 101.204 8.252 2.575 o
0 1 0 3.730 12.881 1.242 86.398 o
0 1 1 113.529 103.933 2.066 6.486 o
0 1 2 146.675 144.611 3.015 4.163 o
0 1 3 744.438 782.954 29.991 0.150 o
0 1 4 171.975 166.885 4.205 3.063 o
0 1 5 125.613 128.946 4.021 4.325 o
0 1 6 213.094 215.125 5.783 2.020 o
0 1 7 835.935 819.464 14.063 0.227 o
0 1 8 61.260 63.570 4.290 7.251 o
0 1 9 127.511 124.438 7.292 2.638 o
0 1 10 189.094 185.480 8.038 1.801 o
0 1 11 0.824 0.486 0.475 688.326 o
0 1 12 134.299 116.186 8.807 2.083 o
0 2 0 1060.670 1148.790 18.841 0.135 o
0 2 1 1569.030 1531.130 37.831 0.058 o
0 2 2 413.381 439.716 11.406 0.620 o
0 2 4 117.389 108.133 3.338 5.302 o
0 2 5 141.927 147.335 4.351 3.635 o
0 2 6 74.021 71.486 6.264 4.229 o
0 2 7 216.185 223.070 6.390 1.862 o
0 2 8 371.394 362.707 9.988 0.789 o
0 2 9 223.418 241.610 8.298 1.473 o
0 2 10 173.691 161.346 7.414 2.108 o
0 2 11 112.597 106.836 9.938 1.874 o
0 2 12 24.363 17.732 2.628 21.380 o
0 3 1 166.111 173.135 5.051 2.827 o
0 3 2 334.274 313.297 4.965 1.232 o
0 3 4 3.161 3.308 0.712 220.423 o
0 3 5 278.665 269.418 6.737 1.388 o
0 3 6 48.859 56.772 3.857 9.048 o
0 3 7 66.010 60.736 4.804 6.267 o
0 3 8 176.631 169.273 5.991 2.450 o
0 3 9 17.455 20.841 2.956 19.697 o
0 3 10 234.157 221.018 7.747 1.552 o
0 3 11 93.784 106.048 9.429 2.115 o
0 4 0 16.656 16.838 3.725 14.362 o
0 4 2 316.420 369.135 7.314 1.051 o
0 4 3 55.997 57.894 2.830 11.194 o
0 4 4 229.871 231.427 6.128 1.798 o
0 4 5 0.050 -0.084 0.234 4076.660 o
0 4 6 452.136 452.806 9.144 0.639 o
0 4 7 165.883 172.854 5.628 2.646 o
0 4 8 167.475 168.386 6.490 2.388 o
0 4 9 105.761 111.559 6.103 3.548 o
0 4 10 1.855 2.437 1.146 145.848 o
0 5 0 549.135 522.969 14.464 0.398 o
0 5 1 0.189 3.181 1.707 79.378 o
0 5 2 13.531 15.131 3.802 14.371 o
0 5 3 145.544 143.939 5.398 3.138 o
0 5 4 19.401 20.384 1.549 37.858 o
0 5 5 63.262 67.720 4.067 7.461 o
0 5 6 301.780 292.329 6.791 1.253 o
0 5 7 34.300 38.612 3.431 12.484 o
0 5 8 330.472 355.297 8.678 0.947 o
0 5 9 169.266 172.223 6.473 2.362 o
0 6 0 106.769 105.517 5.933 3.685 o
0 6 1 28.620 31.898 7.251 4.213 o
0 6 2 268.446 255.008 10.469 1.061 o
0 6 3 14.391 16.224 2.504 26.590 o
0 6 4 76.028 78.907 4.884 5.550 o
0 6 5 0.832 1.792 0.908 238.266 o
0 6 6 0.387 1.346 0.488 667.976 o
0 6 7 8.767 11.144 1.782 48.907 o
0 6 8 132.086 131.087 5.001 3.622 o
0 7 0 4.049 3.986 2.134 46.705 o
0 7 1 569.222 554.199 17.319 0.332 o
0 7 2 0.166 -0.136 0.515 870.028 o
0 7 3 10.996 16.590 3.555 16.332 o
0 7 4 149.729 150.404 5.660 2.938 o
0 7 5 18.065 19.145 2.657 22.786 o
0 7 6 97.768 89.947 6.177 3.774 o
0 7 7 10.266 12.406 2.563 28.358 o
0 8 0 218.646 216.423 10.598 1.216 o
0 8 1 5.904 3.915 1.698 63.707 o
0 8 2 24.573 28.350 9.001 2.878 o
0 8 3 39.205 42.520 5.933 5.587 o
0 8 4 23.695 32.498 5.457 7.000 o
0 8 5 48.554 41.612 6.058 5.214 o
0 9 0 42.080 39.271 5.425 6.378 o
0 9 1 141.840 123.663 8.848 2.010 o
0 9 2 12.944 10.375 3.298 18.694 o
0 9 3 0.367 0.004 0.574 662.116 o
0 10 0 26.147 30.800 5.214 7.489 o
1 -10 0 339.047 333.168 24.210 0.323 o
1 -10 1 25.044 24.133 7.682 3.873 o
1 -10 2 39.874 46.861 11.717 1.694 o
1 -10 3 7.590 8.924 4.345 12.176 o
1 -10 4 80.963 86.565 5.060 5.110 o
1 -10 5 49.234 61.639 5.518 5.706 o
1 -10 6 104.717 120.924 9.154 2.116 o
1 -10 7 40.739 43.002 3.265 12.203 o
1 -10 8 376.349 379.057 8.365 0.845 o
1 -9 0 45.252 30.806 6.984 4.282 o
1 -9 1 92.199 78.209 12.803 1.321 o
1 -9 2 2.052 5.199 3.647 17.941 o
1 -9 3 96.112 103.540 18.424 0.677 o
1 -9 4 55.091 59.652 5.889 5.096 o
1 -9 5 62.694 65.992 3.135 9.448 o
1 -9 6 250.928 256.695 8.400 1.329 o
1 -9 7 89.923 91.894 5.408 4.504 o
1 -9 8 110.677 112.157 4.880 4.274 o
1 -9 9 0.073 0.310 0.507 872.667 o
1 -9 10 16.396 15.146 2.193 30.642 o
1 -8 0 83.503 69.596 10.010 2.045 o
1 -8 1 192.869 180.388 8.685 1.665 o
1 -8 2 304.415 296.002 8.409 1.103 o
1 -8 3 255.724 252.878 8.251 1.337 o
1 -8 4 54.256 59.935 4.200 7.853 o
1 -8 5 55.508 54.946 2.801 11.489 o
1 -8 6 219.574 218.814 5.560 2.002 o
1 -8 7 42.858 39.537 3.428 11.543 o
1 -8 8 282.599 286.086 7.984 1.219 o
1 -8 9 3.381 2.766 1.365 100.525 o
1 -8 10 49.031 54.733 4.141 8.405 o
1 -8 11 27.239 30.577 3.335 14.329 o
1 -7 0 171.037 168.500 6.133 2.462 o
1 -7 1 157.323 163.018 5.495 2.838 o
1 -7 2 45.382 39.125 3.294 11.796 o
1 -7 3 13.936 14.009 1.728 42.525 o
1 -7 4 166.505 156.295 4.404 3.150 o
1 -7 5 184.581 179.583 5.111 2.569 o
1 -7 6 32.097 35.094 2.794 16.288 o
1 -7 7 203.133 203.832 6.859 1.913 o
1 -7 8 381.290 385.152 9.548 0.775 o
1 -7 9 298.046 302.610 9.621 1.012 o
1 -7 10 123.378 127.361 7.944 2.406 o
1 -7 11 79.870 83.383 5.548 4.676 o
1 -7 12 4.665 6.490 1.866 55.166 o
1 -6 0 89.267 84.380 3.850 6.262 o
1 -6 1 425.366 444.459 10.150 0.646 o
1 -6 2 352.085 350.226 6.055 1.054 o
1 -6 3 729.767 741.408 11.092 0.296 o
1 -6 4 369.179 382.969 6.789 0.931 o
1 -6 5 70.956 70.085 3.165 8.631 o
1 -6 6 303.484 294.660 6.693 1.251 o
1 -6 7 306.307 299.170 7.411 1.174 o
1 -6 8 0.216 0.104 0.313 1888.900 o
1 -6 9 65.414 66.009 4.377 6.866 o
1 -6 10 97.192 97.377 7.796 2.786 o
1 -6 11 183.807 178.020 10.159 1.437 o
1 -6 12 6.759 5.014 1.666 62.415 o
1 -6 13 88.757 103.678 8.866 2.354 o
1 -5 0 372.624 379.528 6.179 0.955 o
1 -5 1 26.174 24.968 1.483 31.819 o
1 -5 2 152.920 141.353 3.443 3.882 o
1 -5 3 6.774 8.783 1.120 91.145 o
1 -5 4 793.208 821.470 11.414 0.255 o
1 -5 5 231.223 228.810 5.362 1.920 o
1 -5 6 19.594 19.576 2.020 30.285 o
1 -5 7 2.010 2.652 0.779 240.328 o
1 -5 8 446.064 440.695 9.632 0.640 o
1 -5 9 434.411 423.513 10.604 0.632 o
1 -5 10 97.438 102.803 12.624 1.320 o
1 -5 11 40.435 33.807 3.650 11.236 o
1 -5 12 40.195 40.442 4.207 9.190 o
1 -5 13 28.540 29.095 3.989 11.190 o
1 -4 0 0.537 1.374 0.353 886.823 o
1 -4 1 393.716 389.779 5.969 0.903 o
1 -4 2 49.306 42.517 2.801 12.980 o
1 -4 3 115.162 99.979 2.746 5.992 o
1 -4 4 183.854 186.083 4.357 2.743 o
1 -4 5 256.436 269.870 5.913 1.578 o
1 -4 6 53.797 52.938 3.181 10.647 o
1 -4 7 160.835 153.353 4.555 3.199 o
1 -4 8 0.303 0.452 0.383 1166.180 o
1 -4 9 46.147 59.441 4.276 8.124 o
1 -4 10 39.469 43.637 3.802 10.366 o
1 -4 11 10.424 13.746 4.949 9.293 o
1 -4 12 46.348 43.425 3.889 9.588 o
1 -4 13 14.892 9.276 1.872 40.388 o
1 -3 0 260.267 250.634 4.896 1.730 o
1 -3 2 352.054 329.166 5.806 1.098 o
1 -3 3 562.711 551.416 8.851 0.479 o
1 -3 4 455.195 486.980 7.913 0.648 o
1 -3 5 845.180 900.944 14.202 0.213 o
1 -3 6 777.074 805.789 12.201 0.259 o
1 -3 7 58.841 64.435 5.231 5.810 o
1 -3 8 635.174 627.099 11.513 0.365 o
1 -3 9 201.584 185.135 6.434 2.074 o
1 -3 10 553.465 506.772 11.923 0.448 o
1 -3 11 8.572 6.707 1.547 62.673 o
1 -3 12 6.360 4.072 1.274 91.452 o
1 -3 13 0.942 -0.054 0.454 764.095 o
1 -2 0 901.983 921.413 26.203 0.143 o
1 -2 1 1316.310 1447.380 46.965 0.056 o
1 -2 2 614.335 576.458 13.690 0.361 o
1 -2 3 106.608 108.663 2.736 6.177 o
1 -2 4 695.336 687.873 10.183 0.331 o
1 -2 5 3.598 5.447 0.864 158.730 o
1 -2 6 435.538 414.728 7.959 0.727 o
1 -2 7 23.352 20.149 2.059 27.616 o
1 -2 8 250.546 241.925 6.590 1.591 o
1 -2 9 23.198 18.397 2.164 26.788 o
1 -2 10 159.503 177.609 13.406 1.036 o
1 -2 11 0.678 -0.046 0.349 1197.080 o
1 -2 12 74.619 72.984 6.191 4.272 o
1 -2 13 21.713 20.838 3.026 18.144 o
1 -1 0 15.903 17.054 1.701 39.640 o
1 -1 1 1040.590 1123.920 29.319 0.109 o
1 -1 2 237.156 228.270 4.210 2.053 o
1 -1 3 73.787 53.973 4.490 6.588 o
1 -1 4 248.045 244.556 5.329 1.767 o
1 -1 5 0.045 0.465 0.353 1558.830 o
1 -1 6 365.873 402.088 7.876 0.866 o
1 -1 7 5.777 5.362 1.016 116.268 o
1 -1 8 41.431 42.550 3.215 12.346 o
1 -1 9 412.778 412.199 12.311 0.603 o
1 -1 10 264.614 244.911 7.975 1.351 o
1 -1 11 112.688 98.294 6.816 3.134 o
1 -1 12 45.565 53.578 7.872 3.385 o
1 -1 13 3.847 1.389 0.796 203.987 o
1 0 0 51.092 45.016 1.061 19.048 o
1 0 1 29.525 28.070 1.060 32.895 o
1 0 2 2584.160 2391.310 91.406 0.016 o
1 0 4 8.711 6.833 0.978 96.986 o
1 0 5 358.967 347.375 7.443 0.963 o
1 0 6 13.047 14.045 1.684 44.650 o
1 0 7 2.035 4.835 1.173 127.690 o
1 0 8 267.372 268.101 7.274 1.377 o
1 0 9 5.857 8.070 1.861 52.276 o
1 0 10 135.777 151.081 8.008 2.219 o
1 0 11 149.373 146.705 7.021 2.460 o
1 0 12 14.984 18.725 2.765 22.612 o
1 1 0 906.523 948.731 29.191 0.129 o
1 1 1 7374.260 7177.910 222.518 0.002 o
1 1 2 341.995 342.600 7.879 0.984 o
1 1 3 762.384 763.449 13.370 0.262 o
1 1 4 17.040 26.503 1.969 30.503 o
1 1 5 76.401 70.305 3.735 7.311 o
1 1 6 390.342 419.710 9.107 0.752 o
1 1 7 417.973 410.568 9.236 0.712 o
1 1 8 81.810 71.746 5.334 4.982 o
1 1 9 95.067 91.754 7.476 2.993 o
1 1 10 32.703 38.024 3.672 11.683 o
1 1 11 67.918 71.478 5.649 4.963 o
1 1 12 76.470 89.224 8.010 2.880 o
1 2 1 334.328 324.392 6.031 1.147 o
1 2 2 362.239 365.741 5.885 1.013 o
1 2 3 901.920 910.092 17.425 0.184 o
1 2 4 47.509 47.360 3.518 10.450 o
1 2 5 239.943 249.456 6.059 1.700 o
1 2 6 438.649 441.800 10.023 0.636 o
1 2 7 23.150 24.862 2.854 18.777 o
1 2 8 0.690 0.668 0.703 398.924 o
1 2 9 439.054 431.289 13.312 0.536 o
1 2 10 108.730 124.105 6.574 3.160 o
1 2 11 32.736 35.445 3.586 12.162 o
1 3 1 234.177 259.294 5.772 1.745 o
1 3 2 814.190 827.680 15.974 0.220 o
1 3 3 323.817 326.337 6.021 1.178 o
1 3 4 385.426 377.442 8.126 0.840 o
1 3 5 152.451 147.126 4.485 3.401 o
1 3 6 29.155 28.019 2.567 19.217 o
1 3 7 0.620 0.165 0.511 710.619 o
1 3 8 30.311 30.359 3.780 11.834 o
1 3 9 142.362 134.150 6.234 2.883 o
1 3 10 3.012 5.815 1.642 71.936 o
1 3 11 11.041 9.104 2.132 37.518 o
1 4 0 50.143 46.067 3.674 9.826 o
1 4 1 141.530 125.846 9.001 1.963 o
1 4 2 442.999 444.721 9.531 0.644 o
1 4 3 0.893 3.029 0.914 217.843 o
1 4 4 285.700 277.042 5.727 1.443 o
1 4 5 92.036 86.419 4.008 5.932 o
1 4 6 200.217 195.664 5.810 2.184 o
1 4 7 6.305 5.422 1.349 82.931 o
1 4 8 0.478 0.151 0.384 1143.740 o
1 4 9 552.681 589.288 12.761 0.406 o
1 4 10 133.588 126.770 6.566 2.875 o
1 5 0 151.478 141.583 6.873 2.515 o
1 5 1 254.365 263.187 10.067 1.125 o
1 5 2 290.056 309.036 17.071 0.564 o
1 5 3 0.734 0.141 0.353 1095.900 o
1 5 4 51.534 50.939 3.588 9.773 o
1 5 5 115.914 120.158 5.126 3.927 o
1 5 6 140.583 136.296 4.602 3.636 o
1 5 7 29.591 30.733 2.647 18.204 o
1 5 8 37.040 36.853 3.113 13.684 o
1 5 9 28.250 26.407 2.907 17.140 o
1 6 0 116.740 118.662 6.717 3.028 o
1 6 1 0.054 -0.222 0.504 954.868 o
1 6 2 421.572 434.032 15.104 0.494 o
1 6 3 0.277 -0.543 0.543 754.914 o
1 6 4 75.034 79.159 4.359 6.253 o
1 6 5 83.553 81.563 4.820 5.368 o
1 6 6 1.781 2.207 0.967 191.007 o
1 6 7 65.798 67.444 5.964 4.707 o
1 7 0 14.420 11.460 2.634 25.720 o
1 7 1 249.707 255.845 16.990 0.616 o
1 7 2 6.979 7.807 2.474 32.968 o
1 7 3 111.672 98.635 8.458 2.388 o
1 7 4 15.031 15.209 5.044 8.732 o
1 7 5 37.844 23.279 6.751 4.702 o
1 7 6 1.933 1.837 1.140 149.669 o
1 8 0 70.525 77.636 7.917 3.030 o
1 8 1 0.001 0.173 0.707 488.243 o
1 8 2 45.132 45.866 6.323 4.904 o
1 8 3 71.694 54.949 6.963 3.790 o
1 8 4 0.913 0.791 1.397 117.752 o
1 9 0 9.261 8.115 2.738 26.884 o
1 9 1 0.064 -0.155 0.494 989.804 o
2 -10 0 0.372 -0.215 0.658 519.185 o
2 -10 1 40.390 50.826 4.618 7.849 o
2 -10 2 0.594 0.992 0.790 326.440 o
2 -10 3 80.346 84.661 5.602 4.601 o
2 -10 4 0.066 -0.141 0.394 1525.020 o
2 -10 5 90.713 88.423 3.669 6.337 o
2 -10 6 51.706 56.601 3.673 9.326 o
2 -10 7 33.181 35.097 3.947 10.719 o
2 -10 8 0.332 0.527 0.509 744.542 o
2 -9 0 60.543 58.770 5.166 5.937 o
2 -9 1 164.517 172.881 7.492 2.110 o
2 -9 2 10.345 10.729 2.099 38.222 o
2 -9 3 379.618 372.203 7.840 0.870 o
2 -9 4 18.122 20.093 2.113 29.582 o
2 -9 5 42.073 40.001 3.825 10.229 o
2 -9 6 145.837 148.973 5.382 3.108 o
2 -9 7 17.623 19.026 2.610 23.487 o
2 -9 8 161.166 159.101 6.593 2.449 o
2 -9 9 114.205 113.007 5.691 3.664 o
2 -9 10 0.013 0.257 0.512 889.542 o
2 -8 0 40.085 44.247 7.448 3.823 o
2 -8 1 1.533 1.689 0.570 395.691 o
2 -8 2 271.410 275.123 7.130 1.364 o
2 -8 3 108.550 105.038 3.689 5.360 o
2 -8 4 8.197 7.169 1.342 74.054 o
2 -8 5 115.537 111.213 4.512 4.440 o
2 -8 6 377.764 371.367 11.744 0.690 o
2 -8 7 144.354 139.984 5.339 3.207 o
2 -8 8 150.607 150.275 6.573 2.589 o
2 -8 9 30.028 26.867 2.993 16.196 o
2 -8 10 128.990 135.155 7.182 2.623 o
2 -8 11 36.146 38.849 4.289 9.255 o
2 -7 0 21.084 21.112 1.857 31.345 o
2 -7 1 83.468 84.425 3.200 7.378 o
2 -7 2 377.935 388.411 7.349 0.880 o
2 -7 3 1.547 1.824 0.557 398.448 o
2 -7 4 272.789 262.044 7.445 1.349 o
2 -7 5 135.991 122.162 4.909 3.680 o
2 -7 6 20.624 20.324 2.048 29.103 o
2 -7 7 12.128 13.121 2.471 28.828 o
2 -7 8 47.518 55.228 4.703 7.254 o
2 -7 9 365.991 366.152 9.206 0.835 o
2 -7 10 83.124 87.246 5.448 4.661 o
2 -7 11 1.762 1.365 1.028 181.812 o
2 -7 12 27.209 23.882 5.112 7.830 o
2 -6 0 380.501 387.902 7.404 0.873 o
2 -6 1 0.492 1.290 0.460 697.743 o
2 -6 2 69.695 75.001 3.947 7.181 o
2 -6 3 31.307 22.118 2.467 20.208 o
2 -6 4 138.872 130.435 4.516 3.761 o
2 -6 5 988.343 961.789 14.227 0.175 o
2 -6 6 1324.570 1326.480 20.464 0.097 o
2 -6 7 41.646 43.507 3.208 12.292 o
2 -6 8 46.002 47.462 3.521 10.566 o
2 -6 9 202.370 198.550 7.189 1.867 o
2 -6 10 27.460 26.832 2.940 17.028 o
2 -6 11 115.023 107.888 6.374 3.290 o
2 -6 12 48.726 56.075 5.198 6.296 o
2 -5 0 3.082 6.841 0.981 137.696 o
2 -5 1 0.300 0.499 0.316 1465.440 o
2 -5 2 814.070 857.333 12.384 0.238 o
2 -5 3 2.541 2.438 0.615 288.761 o
2 -5 4 415.568 412.940 8.419 0.744 o
2 -5 5 140.536 120.153 3.528 4.356 o
2 -5 6 113.019 112.979 4.536 4.461 o
2 -5 7 434.795 417.098 9.527 0.673 o
2 -5 8 265.944 250.756 6.730 1.481 o
2 -5 9 4.648 4.284 1.019 129.525 o
2 -5 10 51.633 54.485 4.019 8.549 o
2 -5 11 20.672 27.288 3.024 17.719 o
2 -5 12 389.338 415.297 11.288 0.667 o
2 -5 13 21.249 17.524 2.933 19.401 o
2 -4 0 59.440 57.628 2.555 11.602 o
2 -4 1 185.497 161.700 3.801 3.030 o
2 -4 2 367.014 339.314 7.842 0.932 o
2 -4 3 19.175 15.425 1.172 48.463 o
2 -4 4 5.400 3.293 0.716 173.876 o
2 -4 5 21.084 32.333 2.646 20.101 o
2 -4 6 77.704 71.868 4.498 6.100 o
2 -4 7 418.114 420.500 8.212 0.742 o
2 -4 8 161.724 149.717 7.149 2.309 o
2 -4 9 198.556 191.465 7.870 1.771 o
2 -4 10 42.327 43.756 4.042 9.417 o
2 -4 11 57.463 59.276 4.534 7.069 o
2 -4 12 45.982 40.417 3.930 9.603 o
2 -4 13 0.742 0.500 0.726 381.245 o
2 -3 0 587.733 600.437 9.388 0.431 o
2 -3 1 86.388 83.640 2.532 8.150 o
2 -3 2 753.753 768.558 25.917 0.174 o
2 -3 3 1351.630 1231.870 40.110 0.067 o
2 -3 4 828.218 910.232 12.901 0.223 o
2 -3 5 137.540 127.223 3.744 4.228 o
2 -3 6 140.932 135.684 4.128 3.868 o
2 -3 7 605.990 590.611 10.791 0.403 o
2 -3 8 5.545 6.391 1.364 82.832 o
2 -3 9 249.521 240.704 7.549 1.471 o
2 -3 10 86.516 93.497 5.815 4.207 o
2 -3 11 35.951 36.860 3.563 11.855 o
2 -3 12 1.092 0.282 0.487 630.811 o
2 -3 13 130.430 131.036 13.299 1.133 o
2 -2 0 54.208 43.274 1.617 16.594 o
2 -2 1 259.608 236.947 4.195 1.860 o
2 -2 3 1.323 2.036 0.515 440.732 o
2 -2 4 1624.030 1553.950 48.723 0.046 o
2 -2 5 8.315 3.934 0.884 116.469 o
2 -2 6 398.396 400.490 7.691 0.813 o
2 -2 7 292.673 281.128 6.974 1.289 o
2 -2 8 12.298 11.872 1.854 42.136 o
2 -2 9 408.088 382.140 9.504 0.737 o
2 -2 10 90.952 84.422 5.665 4.335 o
2 -2 11 60.239 60.830 4.673 6.684 o
2 -2 12 109.013 115.524 6.830 3.072 o
2 -1 0 1201.510 1314.950 34.419 0.081 o
2 -1 1 2671.520 3424.490 105.529 0.012 o
2 -1 2 93.113 110.082 2.700 6.803 o
2 -1 3 831.168 802.356 19.177 0.199 o
2 -1 4 508.448 509.171 7.891 0.570 o
2 -1 5 95.552 81.097 3.499 6.488 o
2 -1 6 23.349 16.912 1.756 32.737 o
2 -1 7 5.031 3.738 0.987 132.978 o
2 -1 8 21.357 17.382 2.223 27.111 o
2 -1 9 3.609 0.793 0.504 323.066 o
2 -1 10 99.744 95.111 5.625 4.104 o
2 -1 11 201.449 225.906 8.267 1.602 o
2 -1 12 25.456 27.670 3.584 13.420 o
2 0 0 0.949 2.251 0.377 610.643 o
2 0 1 634.872 623.037 21.960 0.242 o
2 0 2 206.377 214.578 5.042 2.218 o
2 0 3 339.607 313.674 5.786 1.162 o
2 0 4 42.171 40.355 2.486 15.606 o
2 0 5 879.375 875.102 12.902 0.214 o
2 0 6 370.175 369.205 7.846 0.893 o
2 0 7 418.204 453.445 11.488 0.604 o
2 0 8 1.520 2.346 0.924 207.926 o
2 0 9 11.965 13.039 2.060 36.893 o
2 0 10 189.150 183.606 7.812 1.854 o
2 0 11 0.021 0.577 0.827 344.744 o
2 0 12 52.902 53.362 4.648 7.173 o
2 1 0 83.102 89.054 2.367 8.410 o
2 1 2 247.376 244.838 4.901 1.827 o
2 1 3 123.045 128.082 4.432 4.142 o
2 1 4 923.876 945.161 13.111 0.195 o
2 1 5 5.630 5.488 1.008 117.822 o
2 1 6 237.790 214.019 5.778 1.859 o
2 1 7 70.212 68.832 4.079 7.085 o
2 1 8 16.392 13.898 2.469 26.733 o
2 1 9 21.446 24.631 3.620 13.898 o
2 1 10 239.690 235.928 7.667 1.507 o
2 1 11 7.677 6.468 1.564 64.069 o
2 2 1 696.266 726.233 24.598 0.195 o
2 2 2 25.465 26.051 1.889 27.162 o
2 2 3 201.446 239.961 8.254 1.574 o
2 2 4 58.896 64.683 3.507 8.938 o
2 2 5 137.064 124.518 4.633 3.787 o
2 2 6 322.949 347.814 9.196 0.938 o
2 2 7 178.713 193.910 5.878 2.353 o
2 2 8 146.674 144.132 7.102 2.465 o
2 2 9 7.076 5.377 1.221 89.731 o
2 2 10 30.980 31.462 3.210 14.420 o
2 2 11 18.726 21.573 3.449 15.518 o
2 3 0 377.035 417.473 8.290 0.811 o
2 3 1 755.861 844.869 20.571 0.202 o
2 3 2 148.902 150.804 5.866 2.866 o
2 3 3 173.059 169.104 4.775 2.855 o
2 3 4 613.493 620.775 11.836 0.375 o
2 3 5 86.705 82.759 4.263 5.891 o
2 3 6 0.620 0.893 0.517 617.380 o
2 3 7 39.382 37.221 4.141 9.542 o
2 3 8 87.111 93.364 7.062 3.305 o
2 3 9 11.175 9.824 1.903 43.039 o
2 3 10 62.459 63.136 4.667 6.566 o
2 4 1 479.427 501.872 10.328 0.548 o
2 4 2 117.277 112.241 4.261 4.566 o
2 4 3 122.158 124.378 5.502 3.563 o
2 4 4 325.567 324.087 6.858 1.119 o
2 4 5 0.825 1.395 0.834 279.821 o
2 4 6 11.413 11.495 3.102 20.870 o
2 4 7 17.717 18.948 2.177 29.151 o
2 4 8 189.290 202.747 7.755 1.813 o
2 4 9 18.213 19.569 2.362 26.201 o
2 5 0 3.298 2.963 1.392 97.507 o
2 5 1 16.586 16.595 3.104 19.034 o
2 5 2 29.392 30.651 7.294 4.167 o
2 5 3 45.887 44.459 3.012 12.490 o
2 5 4 17.223 16.053 2.980 20.114 o
2 5 5 126.053 120.097 7.279 2.675 o
2 5 6 0.088 1.139 0.737 397.415 o
2 5 7 152.417 159.415 5.244 3.011 o
2 5 8 24.527 26.718 3.465 14.239 o
2 6 0 14.939 11.702 2.572 26.339 o
2 6 1 154.036 149.077 10.049 1.608 o
2 6 2 2.658 8.924 3.414 19.816 o
2 6 3 75.713 99.626 14.045 1.130 o
2 6 4 37.797 18.313 5.742 6.235 o
2 6 5 50.038 55.962 4.290 7.981 o
2 6 6 11.233 16.116 2.593 26.647 o
2 7 0 65.170 61.547 9.350 2.397 o
2 7 1 0.078 2.483 1.862 68.585 o
2 7 2 32.383 31.845 5.015 7.694 o
2 7 3 183.751 173.770 13.153 1.029 o
2 7 4 60.019 43.253 7.251 3.770 o
2 7 5 9.974 11.329 5.121 8.803 o
2 8 0 6.767 5.373 3.298 20.576 o
2 8 1 13.978 10.528 3.049 20.915 o
2 8 2 18.591 20.893 4.466 10.374 o
3 -10 0 5.247 2.894 1.633 70.430 o
3 -10 1 86.262 92.866 4.014 6.019 o
3 -10 2 194.986 200.909 6.053 2.150 o
3 -10 3 1.985 3.087 0.992 173.388 o
3 -10 4 176.231 179.602 6.637 2.231 o
3 -10 5 2.667 1.940 0.885 199.183 o
3 -10 6 6.600 7.985 1.537 66.233 o
3 -10 7 79.663 86.305 5.986 4.250 o
3 -10 8 26.702 31.438 3.965 11.347 o
3 -9 0 353.407 372.199 10.130 0.803 o
3 -9 1 54.189 60.027 4.644 6.989 o
3 -9 2 32.672 41.800 3.907 10.632 o
3 -9 3 43.707 42.484 3.533 10.951 o
3 -9 4 46.868 42.169 3.279 11.537 o
3 -9 5 13.840 11.943 1.938 38.561 o
3 -9 6 380.147 385.718 9.539 0.777 o
3 -9 7 21.747 20.202 3.080 17.777 o
3 -9 8 31.190 31.463 3.684 12.107 o
3 -9 9 0.458 -0.088 0.469 894.487 o
3 -8 0 172.660 167.616 5.299 2.705 o
3 -8 1 3.737 3.186 0.885 168.918 o
3 -8 2 341.061 347.480 10.330 0.834 o
3 -8 3 14.973 12.290 1.828 39.930 o
3 -8 4 368.667 371.497 8.523 0.859 o
3 -8 5 116.511 113.957 6.507 3.164 o
3 -8 6 16.564 17.377 2.930 20.600 o
3 -8 7 189.941 189.338 8.138 1.766 o
3 -8 8 186.519 191.161 10.239 1.395 o
3 -8 9 101.750 106.726 10.426 1.782 o
3 -8 10 34.437 36.932 3.606 11.831 o
3 -8 11 45.509 45.824 5.271 6.439 o
3 -7 0 444.874 445.882 9.369 0.646 o
3 -7 1 87.896 86.524 6.944 3.410 o
3 -7 2 79.339 66.058 4.024 6.824 o
3 -7 3 2.719 1.603 0.810 224.666 o
3 -7 4 166.935 154.592 5.862 2.653 o
3 -7 5 33.796 30.961 3.695 11.825 o
3 -7 6 14.000 14.785 2.296 30.359 o
3 -7 7 67.887 65.870 4.078 7.265 o
3 -7 8 24.490 29.550 2.873 17.823 o
3 -7 9 7.582 9.939 1.736 53.188 o
3 -7 10 4.295 6.272 1.437 82.069 o
3 -7 11 0.224 0.193 0.479 922.165 o
3 -6 0 1159.410 1143.110 17.396 0.128 o
3 -6 1 226.558 223.821 7.097 1.682 o
3 -6 2 7.720 7.001 1.255 81.372 o
3 -6 3 330.430 352.650 7.723 1.010 o
3 -6 4 8.085 5.029 2.218 39.452 o
3 -6 5 153.345 137.228 9.215 1.824 o
3 -6 6 187.719 179.007 6.881 2.089 o
3 -6 7 0.014 0.169 0.301 2418.230 o
3 -6 8 985.449 1021.550 16.347 0.163 o
3 -6 9 152.758 133.167 5.663 3.004 o
3 -6 10 7.206 6.911 1.384 74.929 o
3 -6 11 72.942 75.579 5.057 5.477 o
3 -6 12 0.699 0.093 0.544 637.082 o
3 -5 0 57.597 55.590 4.450 7.299 o
3 -5 1 364.252 376.132 8.766 0.851 o
3 -5 2 27.730 27.765 2.203 22.709 o
3 -5 3 7.000 5.641 1.008 107.784 o
3 -5 4 76.778 73.509 3.547 7.510 o
3 -5 5 1031.420 1030.120 17.334 0.152 o
3 -5 6 19.373 18.134 2.164 28.684 o
3 -5 7 1155.320 1139.420 18.146 0.127 o
3 -5 8 2.953 0.764 0.494 369.882 o
3 -5 9 0.238 0.355 0.402 1162.490 o
3 -5 10 79.869 74.039 5.529 4.797 o
3 -5 11 28.668 28.492 3.253 14.730 o
3 -5 12 98.197 98.527 6.228 3.669 o
3 -4 0 49.537 53.466 2.863 12.051 o
3 -4 1 911.240 940.660 15.236 0.189 o
3 -4 2 274.386 243.039 6.098 1.534 o
3 -4 3 965.015 1007.030 25.429 0.134 o
3 -4 4 99.800 104.362 3.260 6.078 o
3 -4 5 63.825 61.440 3.837 8.034 o
3 -4 6 1.532 2.981 0.792 245.257 o
3 -4 7 91.408 95.075 5.225 4.599 o
3 -4 8 208.454 217.759 6.618 1.884 o
3 -4 9 0.580 0.927 0.565 551.434 o
3 -4 10 15.507 11.962 1.955 36.792 o
3 -4 11 51.099 46.879 4.131 8.536 o
3 -4 12 176.713 182.564 9.078 1.653 o
3 -3 1 93.360 110.055 3.044 6.445 o
3 -3 2 26.584 18.965 1.535 32.937 o
3 -3 3 177.333 164.263 4.160 3.021 o
3 -3 4 3.057 3.255 0.732 218.178 o
3 -3 5 246.874 245.019 6.112 1.667 o
3 -3 6 221.795 234.964 5.776 1.895 o
3 -3 7 40.045 45.415 3.409 11.602 o
3 -3 8 1029.500 1042.140 18.525 0.148 o
3 -3 9 73.287 67.055 4.588 6.218 o
3 -3 10 129.312 142.358 6.575 2.834 o
3 -3 11 23.684 18.442 2.614 21.610 o
3 -3 12 31.690 29.194 3.402 13.485 o
3 -2 0 2.609 1.464 0.462 386.996 o
3 -2 1 752.693 785.556 14.574 0.253 o
3 -2 2 262.818 268.693 5.302 1.618 o
3 -2 3 105.942 103.680 3.773 5.394 o
3 -2 4 876.650 900.536 12.152 0.215 o
3 -2 5 210.295 229.319 5.397 2.061 o
3 -2 6 220.189 231.368 5.785 1.916 o
3 -2 7 136.199 130.142 5.077 3.523 o
3 -2 8 3.870 2.126 0.807 193.150 o
3 -2 9 46.900 45.334 4.143 8.801 o
3 -2 10 13.930 12.680 2.112 34.461 o
3 -2 11 8.493 6.437 1.560 62.466 o
3 -2 12 68.814 77.387 6.120 4.401 o
3 -1 0 486.712 479.839 8.494 0.598 o
3 -1 1 661.592 686.231 11.393 0.337 o
3 -1 2 5.042 4.513 0.850 148.625 o
3 -1 3 175.468 159.366 4.617 2.936 o
3 -1 4 308.846 330.350 8.470 1.041 o
3 -1 5 587.927 593.504 10.318 0.420 o
3 -1 6 156.648 152.815 7.320 2.283 o
3 -1 7 115.025 119.306 5.377 3.793 o
3 -1 8 452.370 462.434 10.358 0.597 o
3 -1 9 0.041 0.112 0.379 1598.230 o
3 -1 10 40.365 38.195 3.943 10.050 o
3 -1 11 106.197 114.200 6.868 3.090 o
3 0 0 449.145 445.122 6.857 0.716 o
3 0 1 296.510 309.354 5.380 1.357 o
3 0 2 0.904 0.517 0.347 926.454 o
3 0 3 2.571 2.768 0.839 205.329 o
3 0 4 10.576 11.882 1.423 58.567 o
3 0 5 224.087 198.299 5.407 2.072 o
3 0 6 24.949 32.410 2.812 17.869 o
3 0 7 92.877 85.075 5.489 4.442 o
3 0 8 11.618 13.792 2.173 34.424 o
3 0 9 8.461 18.049 2.341 31.756 o
3 0 10 27.090 32.698 3.405 13.831 o
3 0 11 31.483 33.598 3.579 12.423 o
3 1 0 10.739 15.072 1.301 59.660 o
3 1 2 258.683 277.013 5.822 1.560 o
3 1 3 9.980 10.697 1.558 55.532 o
3 1 4 186.109 185.571 6.003 2.293 o
3 1 5 20.968 17.912 1.904 31.706 o
3 1 6 322.234 325.907 9.141 0.967 o
3 1 7 93.398 90.406 7.184 3.179 o
3 1 8 46.261 43.327 4.272 8.569 o
3 1 9 331.998 354.814 9.420 0.898 o
3 1 10 55.188 56.676 4.745 6.836 o
3 2 1 69.545 82.135 4.640 6.015 o
3 2 2 421.047 416.651 7.493 0.766 o
3 2 3 334.421 339.189 7.037 1.060 o
3 2 4 1.806 1.513 0.563 385.964 o
3 2 5 62.505 55.019 7.333 3.609 o
3 2 6 18.041 17.782 2.204 28.884 o
3 2 7 0.328 0.239 0.364 1314.030 o
3 2 8 220.832 236.234 7.151 1.671 o
3 2 9 0.012 0.513 0.496 889.977 o
3 2 10 0.150 1.273 0.870 291.172 o
3 3 0 150.029 153.870 4.097 3.546 o
3 3 1 68.452 66.469 4.708 6.226 o
3 3 2 123.755 119.718 3.648 4.722 o
3 3 3 32.830 44.549 2.693 15.862 o
3 3 4 0.097 0.189 0.406 1319.940 o
3 3 5 25.047 24.336 2.303 23.292 o
3 3 6 2.098 2.123 0.782 244.722 o
3 3 7 198.508 187.285 7.297 1.900 o
3 3 8 2.016 0.652 0.573 396.167 o
3 3 9 83.607 81.899 5.470 4.687 o
3 4 0 282.132 293.541 6.617 1.338 o
3 4 1 2.666 2.799 0.882 191.229 o
3 4 2 2.099 2.780 0.919 192.668 o
3 4 3 516.233 514.079 12.901 0.453 o
3 4 4 216.732 223.929 6.350 1.863 o
3 4 5 30.966 34.572 3.107 14.745 o
3 4 6 17.720 18.413 2.467 25.284 o
3 4 7 71.010 70.898 4.413 6.485 o
3 4 8 4.018 4.320 1.588 74.932 o
3 5 0 1314.780 1294.100 22.025 0.097 o
3 5 1 318.854 305.197 7.034 1.156 o
3 5 2 176.659 175.762 8.303 1.833 o
3 5 3 9.341 5.561 1.272 77.140 o
3 5 4 7.386 5.066 1.355 79.238 o
3 5 5 66.566 70.589 17.614 0.760 o
3 5 6 1.558 0.913 0.687 341.305 o
3 6 0 257.782 267.074 11.168 1.007 o
3 6 1 2.864 4.145 1.588 78.849 o
3 6 2 1.572 1.515 1.091 167.482 o
3 6 3 0.476 -0.155 0.854 316.011 o
3 6 4 10.061 9.001 4.811 9.937 o
3 6 5 0.454 1.701 0.835 288.749 o
3 7 0 174.659 154.831 10.359 1.469 o
3 7 1 43.998 45.647 5.873 5.526 o
3 7 2 27.427 28.635 7.100 4.410 o
3 7 3 42.792 47.108 6.599 4.610 o
3 8 0 22.263 25.309 4.727 9.110 o
4 -10 0 32.801 31.537 3.373 13.341 o
4 -10 1 56.255 53.487 5.220 6.066 o
4 -10 2 26.447 27.014 3.093 16.172 o
4 -10 3 2.921 3.161 1.184 125.679 o
4 -10 4 53.449 59.447 5.572 5.549 o
4 -10 5 10.488 9.117 1.990 41.663 o
4 -10 6 15.519 12.643 2.034 34.884 o
4 -10 7 9.659 7.062 2.277 35.906 o
4 -9 0 163.332 161.468 6.083 2.582 o
4 -9 1 234.478 236.094 7.350 1.575 o
4 -9 2 44.117 40.776 4.024 9.447 o
4 -9 3 136.768 130.978 7.053 2.623 o
4 -9 4 12.109 10.197 1.695 47.911 o
4 -9 5 43.522 50.293 4.066 9.058 o
4 -9 6 78.778 82.481 5.504 4.753 o
4 -9 7 78.568 85.687 11.231 1.678 o
4 -9 8 49.355 50.073 5.428 5.998 o
4 -9 9 292.282 308.077 12.969 0.779 o
4 -8 0 311.952 311.268 12.151 0.800 o
4 -8 1 25.568 22.322 2.905 18.119 o
4 -8 2 13.982 16.145 2.562 25.962 o
4 -8 3 11.383 13.253 2.436 29.750 o
4 -8 4 0.169 1.069 0.779 358.248 o
4 -8 5 157.815 150.624 8.481 1.955 o
4 -8 6 18.349 17.008 2.577 23.968 o
4 -8 7 65.317 59.125 5.586 5.241 o
4 -8 8 201.940 214.911 13.347 0.947 o
4 -8 9 78.547 87.142 5.294 4.918 o
4 -8 10 9.255 6.381 1.842 49.352 o
4 -7 0 190.158 186.972 7.551 1.895 o
4 -7 1 94.685 91.524 5.622 4.232 o
4 -7 2 129.106 135.245 7.587 2.466 o
4 -7 3 933.680 875.987 18.922 0.174 o
4 -7 4 138.320 141.669 12.285 1.257 o
4 -7 5 49.636 46.000 4.755 7.253 o
4 -7 6 0.103 0.103 0.498 930.416 o
4 -7 7 33.758 35.144 2.922 15.264 o
4 -7 8 93.346 91.925 4.766 5.015 o
4 -7 9 195.190 211.062 8.479 1.626 o
4 -7 10 25.206 22.563 2.541 21.238 o
4 -6 0 153.973 148.217 5.242 3.064 o
4 -6 1 0.058 0.462 0.430 1126.210 o
4 -6 2 45.286 51.187 5.376 6.184 o
4 -6 3 475.600 427.341 9.388 0.619 o
4 -6 4 147.346 119.351 5.027 3.458 o
4 -6 5 44.267 42.501 3.828 9.955 o
4 -6 6 37.837 42.473 3.019 13.623 o
4 -6 7 0.033 0.050 0.302 2536.190 o
4 -6 8 0.987 0.595 0.535 553.116 o
4 -6 9 16.383 17.898 2.236 29.220 o
4 -6 10 82.430 91.679 5.325 4.745 o
4 -6 11 167.173 161.548 10.991 1.372 o
4 -5 0 794.285 775.389 17.377 0.223 o
4 -5 1 218.613 219.448 6.389 1.859 o
4 -5 2 279.216 284.220 6.832 1.347 o
4 -5 3 19.573 15.147 1.995 32.006 o
4 -5 4 256.792 254.139 8.020 1.358 o
4 -5 5 17.407 19.929 2.024 31.400 o
4 -5 6 275.609 263.891 7.723 1.306 o
4 -5 7 58.576 60.600 3.726 8.605 o
4 -5 8 124.939 128.878 5.926 3.265 o
4 -5 9 268.466 271.434 8.153 1.272 o
4 -5 10 259.042 268.019 13.581 0.809 o
4 -5 11 53.062 55.258 4.456 7.501 o
4 -4 0 0.603 0.607 0.363 1005.750 o
4 -4 1 84.377 85.084 3.061 7.503 o
4 -4 2 244.484 247.906 5.503 1.755 o
4 -4 3 76.088 69.474 3.300 8.075 o
4 -4 4 36.633 33.452 2.519 17.192 o
4 -4 5 62.112 73.198 4.171 7.201 o
4 -4 6 1511.880 1511.880 19.633 0.080 o
4 -4 7 4.833 4.913 1.076 118.122 o
4 -4 8 10.408 8.601 1.455 60.910 o
4 -4 9 0.089 -0.004 0.359 1778.470 o
4 -4 10 52.283 44.946 4.858 6.969 o
4 -4 11 48.070 50.078 5.563 5.825 o
4 -3 0 272.606 264.760 5.905 1.513 o
4 -3 1 105.894 113.284 4.216 4.879 o
4 -3 2 689.535 699.485 10.650 0.327 o
4 -3 3 190.944 206.422 5.234 2.348 o
4 -3 4 246.433 239.676 7.807 1.452 o
4 -3 5 7.455 9.499 1.491 64.814 o
4 -3 6 20.141 24.251 2.310 25.077 o
4 -3 7 58.808 60.769 6.163 4.693 o
4 -3 8 102.282 109.349 6.604 3.308 o
4 -3 9 99.305 106.525 5.967 3.769 o
4 -3 10 32.357 33.694 3.402 13.127 o
4 -3 11 51.724 62.610 4.982 6.446 o
4 -2 0 2.182 3.142 0.787 225.997 o
4 -2 1 142.766 135.415 3.734 4.027 o
4 -2 2 617.374 594.104 11.022 0.391 o
4 -2 3 21.748 27.276 2.242 24.607 o
4 -2 4 167.481 170.677 4.995 2.843 o
4 -2 5 2.428 2.170 0.709 260.769 o
4 -2 6 201.497 209.078 6.635 1.952 o
4 -2 7 534.324 542.406 11.358 0.460 o
4 -2 8 24.033 17.677 2.242 25.630 o
4 -2 9 348.982 367.562 10.029 0.820 o
4 -2 10 71.088 76.608 5.490 5.009 o
4 -2 11 42.015 40.684 4.260 8.923 o
4 -1 0 47.117 35.944 3.318 11.695 o
4 -1 1 652.532 675.551 10.015 0.359 o
4 -1 2 354.444 385.388 7.216 0.942 o
4 -1 3 528.711 528.700 9.225 0.512 o
4 -1 4 6.654 7.418 1.369 76.839 o
4 -1 5 136.622 129.804 5.825 3.156 o
4 -1 6 55.261 51.301 4.521 7.362 o
4 -1 7 373.153 372.347 8.989 0.827 o
4 -1 8 9.722 9.955 1.936 43.585 o
4 -1 9 99.024 111.493 8.163 2.550 o
4 -1 10 22.140 27.907 3.239 15.873 o
4 0 0 181.395 191.817 5.451 2.450 o
4 0 1 18.266 17.939 1.865 34.146 o
4 0 2 199.277 203.523 5.796 2.164 o
4 0 3 9.302 8.559 1.457 63.255 o
4 0 4 75.703 68.708 4.129 6.767 o
4 0 5 7.260 9.418 1.800 51.607 o
4 0 6 14.009 12.335 2.313 30.727 o
4 0 7 31.448 27.498 3.117 15.163 o
4 0 8 97.220 102.506 5.741 3.996 o
4 0 9 93.713 95.603 6.117 3.836 o
4 0 10 69.053 65.793 5.096 5.678 o
4 1 0 28.571 25.465 2.901 17.210 o
4 1 1 26.673 22.429 2.069 25.468 o
4 1 2 12.596 12.446 1.524 51.017 o
4 1 3 113.349 110.229 4.478 4.528 o
4 1 4 469.818 493.813 12.033 0.518 o
4 1 5 70.195 72.205 5.052 5.609 o
4 1 6 78.810 78.876 5.575 4.721 o
4 1 7 2.745 2.601 1.016 160.276 o
4 1 8 3.052 1.688 0.841 205.830 o
4 1 9 63.589 62.225 5.335 5.565 o
4 2 0 94.987 81.679 4.602 5.273 o
4 2 1 240.674 246.381 6.972 1.576 o
4 2 2 352.738 371.484 9.297 0.849 o
4 2 3 249.643 244.329 6.774 1.565 o
4 2 4 74.084 70.468 4.372 6.436 o
4 2 5 144.091 164.472 11.155 1.403 o
4 2 6 18.066 15.840 2.192 29.556 o
4 2 7 27.567 23.918 2.778 18.475 o
4 2 8 105.224 119.358 8.243 2.446 o
4 3 0 0.327 0.309 0.489 829.893 o
4 3 1 4.714 5.197 1.444 81.957 o
4 3 2 24.641 24.068 2.049 26.210 o
4 3 3 61.615 59.560 3.246 9.527 o
4 3 4 76.698 81.218 5.044 5.310 o
4 3 5 0.803 1.613 0.616 425.677 o
4 3 6 5.380 9.128 1.600 64.389 o
4 3 7 14.305 16.808 2.487 26.752 o
4 4 0 6.784 8.503 1.319 77.864 o
4 4 1 320.883 323.212 6.640 1.150 o
4 4 2 20.021 21.769 1.910 31.015 o
4 4 3 5.041 5.970 1.267 93.776 o
4 4 4 0.096 -0.086 0.290 2589.340 o
4 4 5 13.229 19.400 2.064 33.561 o
4 4 6 185.356 186.373 6.138 2.262 o
4 5 0 2.054 3.882 1.692 73.842 o
4 5 1 0.849 1.131 1.122 173.245 o
4 5 2 40.819 47.178 3.183 12.275 o
4 5 3 109.316 99.730 6.724 3.214 o
4 5 4 113.237 103.090 5.221 4.073 o
4 5 5 79.909 72.293 6.423 3.992 o
4 6 0 190.770 162.083 15.985 0.766 o
4 6 1 348.809 321.730 10.080 0.858 o
4 6 2 6.655 7.560 1.896 50.140 o
4 6 3 0.689 0.753 0.753 354.434 o
4 7 0 161.464 94.194 16.373 0.791 o
5 -10 0 6.769 6.556 1.626 62.770 o
5 -10 1 0.122 0.452 0.610 598.480 o
5 -10 2 13.060 10.391 2.282 32.420 o
5 -10 3 0.022 0.353 0.545 772.918 o
5 -10 4 198.312 191.695 10.710 1.289 o
5 -10 5 23.518 19.825 3.516 14.538 o
5 -9 0 278.723 267.958 10.101 1.057 o
5 -9 1 62.231 59.694 4.940 6.207 o
5 -9 2 18.014 19.121 2.608 23.357 o
5 -9 3 79.742 78.341 6.619 3.795 o
5 -9 4 26.018 33.844 4.175 10.487 o
5 -9 5 10.978 10.465 2.526 29.101 o
5 -9 6 23.945 31.633 3.754 12.527 o
5 -9 7 22.616 21.886 3.048 17.683 o
5 -8 0 1.467 2.552 0.908 211.661 o
5 -8 1 74.014 75.695 6.035 4.402 o
5 -8 2 208.639 223.188 9.842 1.336 o
5 -8 3 3.856 3.295 1.393 93.863 o
5 -8 4 91.788 86.191 5.268 4.650 o
5 -8 5 57.776 58.665 4.412 7.296 o
5 -8 6 18.914 23.518 2.962 18.997 o
5 -8 7 196.663 196.490 8.054 1.732 o
5 -8 8 2.987 2.590 1.022 155.939 o
5 -7 0 1.198 0.349 0.560 509.694 o
5 -7 1 8.233 7.011 2.542 31.081 o
5 -7 2 1.876 0.581 0.448 520.418 o
5 -7 3 40.679 45.694 3.654 10.671 o
5 -7 4 15.655 16.303 2.198 30.657 o
5 -7 5 10.792 12.450 2.039 38.597 o
5 -7 6 139.737 140.743 9.648 1.770 o
5 -7 7 130.157 133.365 12.305 1.279 o
5 -7 8 43.037 43.907 3.672 10.486 o
5 -7 9 5.068 2.082 0.974 142.867 o
5 -6 0 17.148 11.411 1.961 35.593 o
5 -6 1 56.083 56.804 4.093 8.065 o
5 -6 2 232.580 222.966 6.599 1.732 o
5 -6 3 376.697 372.671 9.050 0.817 o
5 -6 4 215.814 191.653 5.541 2.135 o
5 -6 5 84.925 95.230 7.964 2.812 o
5 -6 6 51.545 47.446 3.458 10.282 o
5 -6 7 67.768 65.256 5.399 5.334 o
5 -6 8 0.632 0.199 0.420 924.925 o
5 -6 9 11.360 8.831 1.732 48.629 o
5 -6 10 126.241 140.237 6.551 2.888 o
5 -5 0 284.111 284.783 7.043 1.306 o
5 -5 1 321.884 306.186 11.396 0.836 o
5 -5 2 12.703 11.527 1.559 50.416 o
5 -5 3 302.063 263.059 6.603 1.322 o
5 -5 4 69.328 62.134 3.553 8.249 o
5 -5 5 163.875 165.453 6.437 2.447 o
5 -5 6 194.385 183.535 7.340 1.926 o
5 -5 7 29.169 28.147 2.938 16.590 o
5 -5 8 19.517 15.732 2.282 27.549 o
5 -5 9 7.877 10.460 1.986 43.793 o
5 -5 10 90.692 94.847 6.329 3.735 o
5 -4 0 161.744 155.915 4.789 3.081 o
5 -4 1 305.238 308.115 6.958 1.200 o
5 -4 2 2.842 1.813 0.665 269.339 o
5 -4 3 65.978 61.360 6.354 4.364 o
5 -4 4 4.769 4.160 1.056 124.127 o
5 -4 5 257.350 263.432 7.769 1.368 o
5 -4 6 79.001 79.018 4.696 5.686 o
5 -4 7 24.260 24.541 2.976 17.631 o
5 -4 8 397.912 397.052 10.600 0.696 o
5 -4 9 84.473 93.849 6.677 3.585 o
5 -4 10 1.801 1.338 0.779 269.845 o
5 -3 0 44.612 37.849 2.598 14.867 o
5 -3 1 5.878 6.229 1.090 105.148 o
5 -3 2 101.226 108.394 4.501 4.833 o
5 -3 3 8.987 8.613 1.299 71.977 o
5 -3 4 31.454 33.510 2.812 16.451 o
5 -3 5 181.461 176.836 6.306 2.289 o
5 -3 6 119.768 114.235 7.105 2.835 o
5 -3 7 305.095 312.019 9.049 1.029 o
5 -3 8 32.949 33.438 3.588 12.239 o
5 -3 9 5.861 4.465 1.724 61.845 o
5 -3 10 1.798 0.882 0.655 348.267 o
5 -2 0 51.264 47.726 4.562 7.539 o
5 -2 1 257.211 254.418 5.837 1.623 o
5 -2 2 302.170 314.259 6.824 1.211 o
5 -2 3 192.536 207.213 5.753 2.212 o
5 -2 4 213.124 212.982 5.976 1.991 o
5 -2 5 0.129 0.250 0.359 1548.540 o
5 -2 6 111.937 112.215 6.017 3.507 o
5 -2 7 1.095 1.586 0.816 274.530 o
5 -2 8 73.690 77.677 5.559 4.863 o
5 -2 9 138.168 123.821 7.889 2.334 o
5 -1 0 227.548 226.686 5.529 1.925 o
5 -1 1 1.941 3.066 0.698 266.526 o
5 -1 2 2.720 1.821 0.658 276.736 o
5 -1 3 72.268 76.607 3.986 6.963 o
5 -1 4 66.479 72.669 4.962 5.831 o
5 -1 5 315.023 322.772 8.540 1.030 o
5 -1 6 267.685 273.216 8.117 1.276 o
5 -1 7 136.320 147.598 6.768 2.662 o
5 -1 8 82.854 96.360 6.653 3.607 o
5 -1 9 74.703 74.391 6.199 4.251 o
5 0 0 1.641 2.345 0.675 304.810 o
5 0 1 81.973 74.956 3.875 6.730 o
5 0 2 52.848 55.548 3.571 9.545 o
5 0 3 40.150 44.200 5.657 5.969 o
5 0 4 197.309 192.023 7.108 1.933 o
5 0 5 74.902 73.225 6.346 4.128 o
5 0 6 35.441 39.730 3.619 11.543 o
5 0 7 0.207 0.502 0.660 505.299 o
5 0 8 32.232 26.890 3.583 12.688 o
5 1 0 143.373 135.997 5.718 3.080 o
5 1 1 1.250 1.824 0.643 360.815 o
5 1 2 58.063 60.237 4.091 7.870 o
5 1 3 6.176 4.685 1.192 98.155 o
5 1 4 9.814 9.118 1.717 51.135 o
5 1 5 27.236 30.907 3.047 15.992 o
5 1 6 33.982 37.737 3.477 12.371 o
5 1 7 207.483 224.315 7.927 1.636 o
5 1 8 120.677 137.428 8.576 2.172 o
5 2 0 61.912 63.673 4.524 6.812 o
5 2 1 0.223 0.295 0.413 1145.790 o
5 2 2 59.442 58.571 4.291 7.449 o
5 2 3 46.425 50.462 3.714 9.829 o
5 2 4 0.497 0.783 0.538 618.880 o
5 2 5 127.824 116.778 6.857 2.856 o
5 2 6 39.308 33.020 3.596 11.585 o
5 2 7 93.650 97.707 6.358 3.653 o
5 3 0 0.976 1.615 1.005 201.365 o
5 3 1 194.265 204.877 11.826 1.135 o
5 3 2 152.691 145.608 4.785 3.285 o
5 3 3 9.910 12.572 1.660 50.427 o
5 3 4 14.791 14.312 1.990 35.707 o
5 3 5 12.642 8.326 1.624 50.769 o
5 4 0 124.480 131.050 6.262 3.091 o
5 4 1 13.205 10.993 1.706 45.674 o
5 4 2 0.117 0.936 0.494 783.483 o
5 4 3 9.826 12.773 1.692 49.362 o
5 4 4 19.975 19.662 2.304 26.164 o
5 5 0 19.498 22.101 5.008 8.479 o
5 5 1 0.188 0.039 0.604 638.334 o
5 5 2 55.167 57.358 4.157 7.963 o
6 -9 0 38.864 33.960 3.721 11.108 o
6 -9 1 22.095 19.920 2.961 18.690 o
6 -9 2 19.361 15.931 2.634 23.146 o
6 -9 3 137.162 132.962 9.318 1.881 o
6 -9 4 81.913 74.337 5.226 5.063 o
6 -9 5 221.650 233.347 11.461 1.088 o
6 -8 0 71.146 89.872 6.730 3.749 o
6 -8 1 207.238 205.152 10.076 1.335 o
6 -8 2 135.586 143.403 7.321 2.480 o
6 -8 3 17.603 15.114 2.632 23.898 o
6 -8 4 18.867 18.863 3.123 18.150 o
6 -8 5 0.227 0.350 0.537 735.578 o
6 -8 6 4.294 5.605 1.614 70.612 o
6 -8 7 154.491 193.968 17.226 0.695 o
6 -7 0 15.091 16.563 2.477 26.602 o
6 -7 1 75.400 62.288 5.813 4.724 o
6 -7 2 9.302 7.286 1.528 61.347 o
6 -7 3 68.552 72.396 4.857 5.912 o
6 -7 4 2.317 0.815 0.665 314.500 o
6 -7 5 39.738 40.596 3.884 10.200 o
6 -7 6 144.224 156.508 8.953 1.887 o
6 -7 7 4.921 5.113 1.333 90.508 o
6 -6 0 169.379 160.795 10.108 1.523 o
6 -6 1 12.305 10.329 1.716 46.928 o
6 -6 2 7.311 7.490 1.318 77.845 o
6 -6 3 6.968 6.816 1.570 64.998 o
6 -6 4 13.874 15.029 1.997 35.972 o
6 -6 5 68.555 65.029 4.354 6.792 o
6 -6 6 4.322 8.141 1.562 70.408 o
6 -6 7 1.766 0.504 0.584 415.510 o
6 -6 8 91.811 105.321 6.879 3.295 o
6 -5 0 8.510 6.354 1.498 65.665 o
6 -5 1 181.881 162.813 5.259 2.644 o
6 -5 2 115.768 120.182 4.920 4.062 o
6 -5 3 59.851 47.829 3.456 9.603 o
6 -5 4 308.060 318.140 8.001 1.095 o
6 -5 5 1.826 1.951 0.821 240.949 o
6 -5 6 6.641 7.323 1.546 66.433 o
6 -5 7 1.798 2.902 0.954 187.666 o
6 -5 8 6.222 6.003 1.363 81.181 o
6 -4 0 933.221 1004.480 15.498 0.177 o
6 -4 1 1.664 3.479 1.017 169.369 o
6 -4 2 17.482 19.391 2.253 28.046 o
6 -4 3 0.737 0.521 0.368 948.918 o
6 -4 4 197.905 185.232 5.995 2.201 o
6 -4 5 37.444 35.491 3.217 13.243 o
6 -4 6 31.174 30.534 3.165 14.701 o
6 -4 7 0.624 -0.024 0.413 995.461 o
6 -4 8 161.297 170.152 8.289 1.932 o
6 -3 0 477.001 492.886 10.105 0.561 o
6 -3 1 4.571 6.238 1.352 87.918 o
6 -3 2 255.178 247.654 6.603 1.553 o
6 -3 3 116.323 112.359 4.730 4.258 o
6 -3 4 161.210 159.632 6.194 2.575 o
6 -3 5 3.065 3.784 0.988 153.953 o
6 -3 6 0.197 2.711 1.491 102.994 o
6 -3 7 173.957 182.412 7.549 2.005 o
6 -3 8 2.207 3.032 1.480 93.403 o
6 -2 0 32.161 35.138 3.163 14.236 o
6 -2 1 34.281 31.978 2.569 17.549 o
6 -2 2 5.236 5.151 1.044 117.915 o
6 -2 3 74.754 76.697 4.259 6.450 o
6 -2 4 81.045 81.916 6.986 3.490 o
6 -2 5 31.670 37.781 3.728 11.567 o
6 -2 6 107.108 114.013 6.430 3.320 o
6 -2 7 52.247 62.438 4.881 6.601 o
6 -2 8 12.156 7.183 1.839 45.286 o
6 -1 0 473.264 458.999 9.405 0.602 o
6 -1 1 14.517 15.224 2.128 32.898 o
6 -1 2 74.610 77.907 4.220 6.488 o
6 -1 3 161.363 172.962 6.090 2.544 o
6 -1 4 7.496 7.585 1.990 45.703 o
6 -1 5 40.806 34.202 3.220 12.892 o
6 -1 6 42.126 45.591 4.075 9.274 o
6 -1 7 32.978 31.547 3.636 12.126 o
6 0 0 9.199 8.020 1.792 50.121 o
6 0 1 61.865 60.779 6.234 4.561 o
6 0 2 2.071 2.082 1.124 149.916 o
6 0 3 6.707 6.872 1.326 80.429 o
6 0 4 19.342 19.122 2.286 26.791 o
6 0 5 38.658 41.164 4.239 9.173 o
6 0 6 196.511 182.309 7.608 1.860 o
6 1 0 33.300 36.289 4.121 10.058 o
6 1 1 145.676 146.866 9.638 1.735 o
6 1 2 26.572 26.393 2.462 20.982 o
6 1 3 117.861 114.327 4.915 4.082 o
6 1 4 0.667 0.133 0.387 1024.970 o
6 1 5 2.100 1.508 0.827 237.236 o
6 2 0 130.898 125.368 6.031 3.159 o
6 2 1 3.131 5.429 1.333 98.320 o
6 2 2 29.864 31.333 3.343 13.881 o
6 2 3 39.186 35.577 3.202 13.085 o
6 2 4 0.235 0.352 0.456 958.722 o
6 3 0 2.331 2.074 0.927 192.898 o
6 3 1 120.099 116.033 6.655 3.036 o
6 3 2 0.274 0.065 0.406 1221.680 o
6 3 3 43.196 41.971 3.283 11.918 o
6 4 0 51.574 50.382 4.171 8.316 o
6 4 1 20.536 21.106 8.070 3.587 o
7 -8 0 86.372 87.310 7.462 3.105 o
7 -8 1 84.676 80.506 6.540 3.771 o
7 -8 2 74.664 73.905 6.415 4.067 o
7 -8 3 0.030 0.102 0.535 841.988 o
7 -7 0 142.823 159.096 8.397 2.036 o
7 -7 1 294.330 320.110 10.601 0.927 o
7 -7 2 23.013 30.132 3.423 14.449 o
7 -7 3 51.487 46.002 6.260 4.859 o
7 -7 4 29.972 28.004 3.376 13.914 o
7 -7 5 0.676 0.187 0.452 825.537 o
7 -6 0 1.269 0.865 0.542 487.146 o
7 -6 1 6.218 5.791 1.360 81.789 o
7 -6 2 26.519 26.840 3.509 13.730 o
7 -6 3 28.822 33.552 3.054 15.463 o
7 -6 4 37.768 34.445 3.211 13.294 o
7 -6 5 125.367 108.990 6.291 3.199 o
7 -5 0 0.037 0.159 0.526 854.791 o
7 -5 1 34.113 36.794 3.099 14.161 o
7 -5 2 50.441 44.791 3.443 10.537 o
7 -5 3 29.582 28.526 2.800 17.384 o
7 -5 4 100.366 85.050 8.050 2.689 o
7 -5 5 0.137 0.242 0.427 1159.970 o
7 -5 6 4.485 4.534 1.291 97.815 o
7 -4 0 38.254 43.575 3.751 10.640 o
7 -4 1 5.769 5.182 1.202 98.091 o
7 -4 2 126.619 129.030 6.494 2.970 o
7 -4 3 191.711 196.653 6.422 2.106 o
7 -4 4 0.015 0.083 0.383 1624.410 o
7 -4 5 55.711 63.531 5.084 6.135 o
7 -4 6 32.962 36.103 3.469 12.611 o
7 -3 0 32.443 36.069 3.398 12.995 o
7 -3 1 66.019 62.666 3.957 7.652 o
7 -3 2 13.268 16.193 2.121 33.535 o
7 -3 3 5.844 3.814 1.266 95.191 o
7 -3 4 3.927 4.090 1.504 82.069 o
7 -3 5 53.913 56.201 4.229 7.905 o
7 -3 6 48.578 41.526 4.246 8.553 o
7 -2 0 153.542 147.834 6.537 2.586 o
7 -2 1 144.829 156.133 5.528 3.015 o
7 -2 2 8.020 8.365 1.445 67.131 o
7 -2 3 200.244 190.390 6.813 1.983 o
7 -2 4 8.171 7.406 1.675 56.886 o
7 -2 5 35.752 35.032 4.170 9.768 o
7 -1 0 0.089 0.190 0.485 965.514 o
7 -1 1 22.158 17.930 2.098 28.250 o
7 -1 2 11.288 12.376 2.020 38.655 o
7 -1 3 111.324 124.382 7.026 2.905 o
7 -1 4 3.630 0.404 0.673 263.032 o
7 -1 5 73.814 69.134 6.060 4.442 o
7 0 0 12.220 11.860 2.554 27.742 o
7 0 1 74.156 66.687 5.056 5.570 o
7 0 2 104.446 104.118 6.263 3.519 o
7 0 3 4.644 4.767 1.279 97.656 o
7 0 4 63.056 63.609 5.072 5.922 o
7 1 0 0.096 0.411 0.590 645.827 o
7 1 1 14.925 11.637 2.390 29.134 o
7 1 2 8.344 5.061 1.567 64.009 o
7 2 0 21.527 20.129 2.865 19.620 o
8 -5 0 3.522 2.408 0.983 157.962 o
8 -5 1 10.965 12.206 2.641 26.860 o
8 -4 0 130.376 114.751 8.182 2.316 o
8 -4 1 2.668 2.417 1.091 147.517 o
8 -4 2 32.739 30.799 3.307 13.720 o
8 -3 0 0.647 -0.008 0.481 794.124 o
8 -3 1 76.334 84.094 5.718 4.578 o
8 -3 2 15.583 24.133 7.682 3.966 o
8 -2 0 66.142 61.350 5.041 5.906 o
8 -2 1 35.311 41.483 6.389 5.043 o
;
_iucr_refine_instructions_details
;
TITL JS0302_a.res in P-1
REM Old TITL JS0302 in P-1
REM SHELXT solution in P-1: R1 0.073, Rweak 0.004, Alpha 0.029
REM <I/s> 0.000 for 0 systematic absences, Orientation as input
REM Formula found by SHELXT: C12 K N6
CELL 0.71073 6.5731 8.7746 11.1018 104.486 94.177 107.178
ZERR 2 0.0002 0.0002 0.0004 0.001 0.001 0.001
LATT 1
SFAC C K N
UNIT 24 2 12

L.S. 30
PLAN  5
SIZE 0.09 0.28 0.37
TEMP -123
CONF
LIST 4
fmap 2
ACTA
MORE -1
WGHT 0.0328 0.1912
FVAR 1.135216
REM <olex2.extras>
REM <HklSrc "%.\\JS0302_a.hkl">
REM </olex2.extras>

K1    2     0.033397  0.189774  0.691723  11.00000  0.02886  0.02443 =
 0.01764  0.00664  0.00680  0.01322
N1    3     0.793225  0.069698  0.439409  11.00000  0.04339  0.03262 =
 0.02322  0.00505  0.00083  0.02435
N2    3     0.348592  0.342333  0.564494  11.00000  0.03498  0.03020 =
 0.02689  0.01036  0.01394  0.01377
N3    3     0.221120  0.417889 -0.069240  11.00000  0.03053  0.02767 =
 0.02295  0.00662  0.00054  0.00948
N4    3     0.084663  0.520860  0.321706  11.00000  0.03309  0.03681 =
 0.02914  0.01043  0.00986  0.02124
N5    3     0.929087  0.011871  0.143840  11.00000  0.03812  0.03444 =
 0.03317  0.01605  0.01449  0.02244
N6    3     0.669874  0.177876 -0.163613  11.00000  0.03385  0.03018 =
 0.02325  0.00771  0.00952  0.01124
C1    1     0.531133  0.263478  0.274059  11.00000  0.02079  0.01662 =
 0.02034  0.00419  0.00473  0.00851
C2    1     0.437499  0.324073  0.186931  11.00000  0.02146  0.01621 =
 0.01691  0.00391  0.00409  0.00593
C3    1     0.583382  0.238825  0.152242  11.00000  0.02197  0.01567 =
 0.01872  0.00541  0.00284  0.00692
C4    1     0.552408  0.237873  0.390505  11.00000  0.02497  0.02037 =
 0.01771  0.00512  0.00450  0.01231
C5    1     0.687257  0.145820  0.418310  11.00000  0.03169  0.02275 =
 0.01590  0.00392  0.00410  0.01197
C6    1     0.439154  0.297325  0.486551  11.00000  0.02524  0.01781 =
 0.02072  0.00861  0.00462  0.00716
C7    1     0.296486  0.402536  0.157333  11.00000  0.02164  0.01845 =
 0.01924  0.00560  0.00403  0.00812
C8    1     0.255765  0.412970  0.032458  11.00000  0.02091  0.01753 =
 0.02298  0.00533  0.00358  0.00817
C9    1     0.180085  0.468203  0.248946  11.00000  0.02319  0.02218 =
 0.02202  0.00848  0.00147  0.01044
C10   1     0.696585  0.170071  0.067290  11.00000  0.02377  0.01715 =
 0.01845  0.00470  0.00544  0.00824
C11   1     0.827392  0.082198  0.107241  11.00000  0.02547  0.02004 =
 0.02256  0.00675  0.01160  0.00920
C12   1     0.682060  0.176994 -0.060253  11.00000  0.02349  0.01725 =
 0.02465  0.00511  0.00851  0.00815
HKLF 4

END
Q1 1 0.208333 0.233333 0.75 11 0.05 0.25
Q2 1 0.583333 0.3 0.35 11 0.05 0.24
Q3 1 0.416667 0.4 0.175 11 0.05 0.22
Q4 1 0.625 0.233333 0.225 11 0.05 0.22
Q5 1 0.5 0.266667 0.425 11 0.05 0.21

  REM The information below was added by Olex2.
  REM
  REM R1 = 0.0318 for 2129 Fo > 4sig(Fo) and 0.0353 for all 2371 data
  REM 172 parameters refined using 0 restraints
  REM Highest difference peak 0.2464, deepest hole -0.2154
  REM Mean Shift 0.0000, Max Shift -0.0001.

  REM +++ Tabular Listing of Refinement Information +++
  REM R1_all = 0.0353
  REM R1_gt = 0.0318
  REM wR_ref = 0.0783
  REM GOOF = 1.0393
  REM Shift_max = -0.0001
  REM Shift_mean = 0.0000
  REM Reflections_all = 2371
  REM Reflections_gt = 2129
  REM Parameters = 172
  REM Hole = -0.2154
  REM Peak = 0.2464
  REM Flack = n/a
;
_olex2_submission_special_instructions  'No special instructions were received'
